# Supplementary material for: Large-scale copy number alterations are enriched for synthetic viability in BRCA1/BRCA2 tumors
Source: Genome Med. 2024 Aug 28;16:108. doi: 10.1186/s13073-024-01371-y (PMC11351199; doi:10.1186/s13073-024-01371-y)
Supplement: Supplementary file 2 — Additional file 2: Table S1: TCGA bBRCA1/2 tumor IDs and bi-allelic status of OV, ER+ BC, and TNBC. [file 13073_2024_1371_MOESM2_ESM.xlsx]

## Sheet: Table S1
Table S1: TCGA bBRCA1/2 tumor IDs and bi-allelic status of OV, ER+ BC, and TNBC.
Sample	HRD Gene	Cancer Type	Breast Cancer Subtype
TCGA-A2-A25B	BRCA1	BRCA	ER+
TCGA-A8-A06X	BRCA1	BRCA	ER+
TCGA-AR-A24Q	BRCA1	BRCA	ER+
TCGA-E2-A14Z	BRCA1	BRCA	ER+
TCGA-E9-A22E	BRCA1	BRCA	ER+
TCGA-LL-A8F5	BRCA1	BRCA	ER+
TCGA-A2-A0SU	BRCA2	BRCA	ER+
TCGA-A2-A25E	BRCA2	BRCA	ER+
TCGA-A8-A085	BRCA2	BRCA	ER+
TCGA-A8-A08B	BRCA2	BRCA	ER+
TCGA-A8-A08L	BRCA2	BRCA	ER+
TCGA-A8-A097	BRCA2	BRCA	ER+
TCGA-A8-A09W	BRCA2	BRCA	ER+
TCGA-AR-A24H	BRCA2	BRCA	ER+
TCGA-AR-A24L	BRCA2	BRCA	ER+
TCGA-BH-A0AZ	BRCA2	BRCA	ER+
TCGA-BH-A0B4	BRCA2	BRCA	ER+
TCGA-BH-A8FZ	BRCA2	BRCA	ER+
TCGA-D8-A1JB	BRCA2	BRCA	ER+
TCGA-D8-A1JD	BRCA2	BRCA	ER+
TCGA-D8-A1JP	BRCA2	BRCA	ER+
TCGA-D8-A1XL	BRCA2	BRCA	ER+
TCGA-D8-A1Y0	BRCA2	BRCA	ER+
TCGA-D8-A27V	BRCA2	BRCA	ER+
TCGA-E2-A15S	BRCA2	BRCA	ER+
TCGA-E9-A1NE	BRCA2	BRCA	ER+
TCGA-E9-A1R2	BRCA2	BRCA	ER+
TCGA-EW-A1PD	BRCA2	BRCA	ER+
TCGA-PE-A5DC	BRCA2	BRCA	ER+
TCGA-A1-A0SO	BRCA1	BRCA	Triple negative
TCGA-A2-A0D2	BRCA1	BRCA	Triple negative
TCGA-A7-A4SE	BRCA1	BRCA	Triple negative
TCGA-A7-A6VW	BRCA1	BRCA	Triple negative
TCGA-AN-A0AL	BRCA1	BRCA	Triple negative
TCGA-AN-A0XU	BRCA1	BRCA	Triple negative
TCGA-AO-A124	BRCA1	BRCA	Triple negative
TCGA-AO-A1KR	BRCA1	BRCA	Triple negative
TCGA-BH-A18G	BRCA1	BRCA	Triple negative
TCGA-D8-A1XK	BRCA1	BRCA	Triple negative
TCGA-D8-A27M	BRCA1	BRCA	Triple negative
TCGA-E2-A14N	BRCA1	BRCA	Triple negative
TCGA-EW-A1P4	BRCA1	BRCA	Triple negative
TCGA-A2-A0T0	BRCA2	BRCA	Triple negative
TCGA-A7-A0CE	BRCA2	BRCA	Triple negative
TCGA-AN-A04D	BRCA2	BRCA	Triple negative
TCGA-HN-A2NL	BRCA2	BRCA	Triple negative
TCGA-D8-A1XW	PALB2	BRCA	Triple negative
TCGA-AN-A0FL	BRCA1	BRCA	Unknown
TCGA-AN-A0FX	BRCA1	BRCA	Unknown
TCGA-BH-A1FU	BRCA1	BRCA	Unknown
TCGA-E9-A1NC	BRCA1	BRCA	Unknown
TCGA-E9-A22G	BRCA1	BRCA	Unknown
TCGA-E9-A244	BRCA1	BRCA	Unknown
TCGA-E9-A3QA	BRCA1	BRCA	Unknown
TCGA-B6-A0I8	BRCA2	BRCA	Unknown
TCGA-BH-A1FN	BRCA2	BRCA	Unknown
TCGA-E2-A14W	BRCA2	BRCA	Unknown
TCGA-E9-A3HO	BRCA2	BRCA	Unknown
TCGA-04-1336	BRCA1	OV	Unknown
TCGA-04-1357	BRCA1	OV	Unknown
TCGA-09-2043	BRCA1	OV	Unknown
TCGA-09-2045	BRCA1	OV	Unknown
TCGA-09-2051	BRCA1	OV	Unknown
TCGA-10-0931	BRCA1	OV	Unknown
TCGA-13-0883	BRCA1	OV	Unknown
TCGA-13-0887	BRCA1	OV	Unknown
TCGA-13-0893	BRCA1	OV	Unknown
TCGA-13-0894	BRCA1	OV	Unknown
TCGA-13-0903	BRCA1	OV	Unknown
TCGA-13-1404	BRCA1	OV	Unknown
TCGA-13-1488	BRCA1	OV	Unknown
TCGA-13-1489	BRCA1	OV	Unknown
TCGA-13-1494	BRCA1	OV	Unknown
TCGA-13-1512	BRCA1	OV	Unknown
TCGA-13-2065	BRCA1	OV	Unknown
TCGA-20-1682	BRCA1	OV	Unknown
TCGA-20-1687	BRCA1	OV	Unknown
TCGA-23-1027	BRCA1	OV	Unknown
TCGA-23-1118	BRCA1	OV	Unknown
TCGA-23-1122	BRCA1	OV	Unknown
TCGA-23-2077	BRCA1	OV	Unknown
TCGA-23-2078	BRCA1	OV	Unknown
TCGA-23-2079	BRCA1	OV	Unknown
TCGA-23-2081	BRCA1	OV	Unknown
TCGA-23-2641	BRCA1	OV	Unknown
TCGA-24-1470	BRCA1	OV	Unknown
TCGA-24-1846	BRCA1	OV	Unknown
TCGA-24-1847	BRCA1	OV	Unknown
TCGA-24-2298	BRCA1	OV	Unknown
TCGA-25-2392	BRCA1	OV	Unknown
TCGA-25-2401	BRCA1	OV	Unknown
TCGA-29-1688	BRCA1	OV	Unknown
TCGA-29-1696	BRCA1	OV	Unknown
TCGA-29-1768	BRCA1	OV	Unknown
TCGA-29-1770	BRCA1	OV	Unknown
TCGA-29-1775	BRCA1	OV	Unknown
TCGA-29-1776	BRCA1	OV	Unknown
TCGA-29-1781	BRCA1	OV	Unknown
TCGA-29-2427	BRCA1	OV	Unknown
TCGA-30-1857	BRCA1	OV	Unknown
TCGA-36-2530	BRCA1	OV	Unknown
TCGA-36-2534	BRCA1	OV	Unknown
TCGA-36-2542	BRCA1	OV	Unknown
TCGA-36-2544	BRCA1	OV	Unknown
TCGA-42-2589	BRCA1	OV	Unknown
TCGA-42-2591	BRCA1	OV	Unknown
TCGA-59-2348	BRCA1	OV	Unknown
TCGA-61-1725	BRCA1	OV	Unknown
TCGA-61-1914	BRCA1	OV	Unknown
TCGA-61-2008	BRCA1	OV	Unknown
TCGA-61-2096	BRCA1	OV	Unknown
TCGA-61-2109	BRCA1	OV	Unknown
TCGA-04-1331	BRCA2	OV	Unknown
TCGA-04-1367	BRCA2	OV	Unknown
TCGA-09-2050	BRCA2	OV	Unknown
TCGA-09-2055	BRCA2	OV	Unknown
TCGA-13-0726	BRCA2	OV	Unknown
TCGA-13-0885	BRCA2	OV	Unknown
TCGA-13-0886	BRCA2	OV	Unknown
TCGA-13-0890	BRCA2	OV	Unknown
TCGA-13-0913	BRCA2	OV	Unknown
TCGA-13-1481	BRCA2	OV	Unknown
TCGA-13-1499	BRCA2	OV	Unknown
TCGA-13-2061	BRCA2	OV	Unknown
TCGA-20-1685	BRCA2	OV	Unknown
TCGA-23-1021	BRCA2	OV	Unknown
TCGA-23-1029	BRCA2	OV	Unknown
TCGA-23-1114	BRCA2	OV	Unknown
TCGA-23-1121	BRCA2	OV	Unknown
TCGA-23-2084	BRCA2	OV	Unknown
TCGA-24-1417	BRCA2	OV	Unknown
TCGA-24-1463	BRCA2	OV	Unknown
TCGA-24-1849	BRCA2	OV	Unknown
TCGA-24-2024	BRCA2	OV	Unknown
TCGA-24-2280	BRCA2	OV	Unknown
TCGA-24-2288	BRCA2	OV	Unknown
TCGA-25-1314	BRCA2	OV	Unknown
TCGA-25-2404	BRCA2	OV	Unknown
TCGA-29-1693	BRCA2	OV	Unknown
TCGA-29-1762	BRCA2	OV	Unknown
TCGA-29-1764	BRCA2	OV	Unknown
TCGA-29-1784	BRCA2	OV	Unknown
TCGA-36-2533	BRCA2	OV	Unknown
TCGA-59-2351	BRCA2	OV	Unknown
TCGA-61-1737	BRCA2	OV	Unknown
TCGA-09-2049	PALB2	OV	Unknown
TCGA-09-2056	PALB2	OV	Unknown
