# Supplementary material for: Large-scale copy number alterations are enriched for synthetic viability in BRCA1/BRCA2 tumors
Source: Genome Med. 2024 Aug 28;16:108. doi: 10.1186/s13073-024-01371-y (PMC11351199; doi:10.1186/s13073-024-01371-y)
Supplement: Supplementary file 3 — Additional file 3: Table S2. Guide-RNA target sequences for the validated synthetic viable genes. [file 13073_2024_1371_MOESM3_ESM.xlsx]

## Sheet: Table S2
Table S2. Guide-RNA target sequences for the validated synthetic viable genes.
Gene Name	Possible Synthetic Viable Gene	gRNA Target Sequence
ATMIN	BRCA1	GCTGGTGAGCCAATAAGTAC
IPO7	BRCA1	GATGATCGACCTGAGTTACCA
DIS3	BRCA1	TCGGATGCGTTTATATACGG
NUP98	BRCA1	GATGATATTGTGCATATCCGG
ATXN2	BRCA1	AAAGTACAGAATCCAGTTCG
KDM1A	BRCA1	CTAAATAACTGTGAACTCGG
53BP1	BRCA1	CAAACAGCTGGAGAAGAACG
MMS19	BRCA1 & BRCA2	AAGGCCACCAGAAGATTACG
RIC8A	BRCA1 & BRCA2	GAACTCCGTGGAGTCTCCATG
GNA12	BRCA1 & BRCA2	TGGCCTTCGAGAACAAGGCG
NUP88	BRCA2	GATGTTAACAGCACTACGTG
SUZ12	BRCA2	TGAGAAAATGTTTCGAATGG
CDK12	BRCA2	AGGGAGAACGACGAACGTCG
CCNH	BRCA2	GCAGTCAGGGCAATTTGGGA
NF1	BRCA2	ATTGTTACAGTATATCAATG
EED	BRCA2	TTGTGAATGACATTCATACA
CCNK	BRCA2	TGAACCGAGCGCCCTCTCGG
CDK7	BRCA2	ATCTCTGGCCTTGTAAACGG
