# Supplementary material for: Large-scale copy number alterations are enriched for synthetic viability in BRCA1/BRCA2 tumors
Source: Genome Med. 2024 Aug 28;16:108. doi: 10.1186/s13073-024-01371-y (PMC11351199; doi:10.1186/s13073-024-01371-y)
Supplement: Supplementary file 4 — Additional file 4: Table S3: List of identified recurrently copy number altered loci. (a) Enriched cytobands with deletions in OV. (b) Enriched cytobands with deletions in ER+ BC. (c) Enriched cytobands with amplifications in OV. (d) Enriched cytobands with amplifications in ER+ BC. (e) Common cytobands in OV and ER+ BC. [file 13073_2024_1371_MOESM4_ESM.xlsx]

## Sheet: a. OV cytobands_deletion
Cytoband	Chromosome	Cytoband Start	Cytoband End	Cytoband Name	Gene Count	DDR Genes	COSMIC Genes	Proportion of Tumors with Deletions in bBRCA1/2	Proportion of Tumors with Deletions in Controls	P Value for Deletions	FDR for Deletions
1_p36.33	1	0	2300000	p36.33	83			0.360465	0.17037	0.00210927	0.017143
1_p36.32	1	2300000	5400000	p36.32	29	TP73	TNFRSF14,PRDM16	0.391304	0.186207	0.000817571	0.00941342
1_p36.31	1	5400000	7200000	p36.31	25		RPL22	0.391304	0.186207	0.000817571	0.00941342
1_p36.23	1	7200000	9200000	p36.23	26	PER3	CAMTA1	0.380435	0.186207	0.00135252	0.0129622
1_p36.22	1	9200000	12700000	p36.22	74	APITD1,MTOR,MAD2L2		0.355556	0.190141	0.00557063	0.0344631
1_p36.21	1	12700000	16200000	p36.21	58			0.373626	0.181818	0.00128715	0.012703
1_p36.13	1	16200000	20400000	p36.13	79		SPEN,SDHB,PAX7	0.445652	0.186207	2.97305e-05	0.000821554
1_p36.12	1	20400000	23900000	p36.12	74			0.450549	0.197183	6.02037e-05	0.00124772
1_p36.11	1	23900000	28000000	p36.11	99	TCEB3,ARID1A		0.444444	0.1875	4.83717e-05	0.00105527
1_p35.3	1	28000000	30200000	p35.3	43	RPA2,EYA3		0.355556	0.165517	0.00148179	0.0133523
1_q32.1	1	198700000	207200000	q32.1	139	UBE2T,BTG2,MDM4	ELK4,SLC45A3	0.164835	0.034965	0.00117766	0.0121803
1_q32.2	1	207200000	211500000	q32.2	38			0.21978	0.034965	1.36848e-05	0.00051567
1_q32.3	1	211500000	214500000	q32.3	35			0.23913	0.047619	2.05986e-05	0.000632454
1_q41	1	214500000	224100000	q41	71			0.208791	0.0413793	0.000110574	0.00195034
1_q42.2	1	230700000	234700000	q42.2	41			0.130435	0.0344828	0.00829327	0.0464535
1_q43	1	236600000	243700000	q43	54	EXO1	FH	0.173913	0.0410959	0.000930948	0.0102901
1_q44	1	243700000	249250621	q44	111			0.197802	0.0547945	0.00102658	0.0109107
10_q23.31	10	89500000	92900000	q23.31	43		PTEN,FAS	0.413043	0.239726	0.00604318	0.0371096
10_q23.32	10	92900000	94100000	q23.32	16			0.423913	0.238095	0.00385915	0.0275796
10_q23.33	10	94100000	97000000	q23.33	43			0.456522	0.244898	0.00104298	0.0109447
10_q24.1	10	97000000	99300000	q24.1	37	DNTT,MMS19		0.467391	0.234483	0.000337155	0.00459418
10_q24.2	10	99300000	101900000	q24.2	35			0.456522	0.239726	0.000631627	0.00781521
10_q24.31	10	101900000	103000000	q24.31	28		TLX1	0.461538	0.217687	9.96442e-05	0.00187739
10_q24.32	10	103000000	104900000	q24.32	47	POLL	NFKB2,SUFU,NT5C2	0.456522	0.223776	0.000289253	0.00429332
10_q24.33	10	104900000	105800000	q24.33	19	OBFC1		0.467391	0.22069	9.91706e-05	0.00187739
10_q25.1	10	105800000	111900000	q25.1	28	SFR1		0.417582	0.22069	0.00198301	0.0169841
11_p15.5	11	0	2800000	p15.5	101	RASSF7,POLR2L	HRAS	0.595506	0.340426	0.000213673	0.00340644
11_p15.4	11	2800000	10700000	p15.4	255	RRM1,WEE1	CARS,NUP98,LMO1	0.582418	0.319149	0.000125	0.00211479
12_p13.32	12	3300000	5400000	p13.32	21	CCND2		0.228261	0.0689655	0.000619725	0.00778412
12_p13.31	12	5400000	10100000	p13.31	129	NCAPD2,COPS7A	CHD4,ZNF384	0.2	0.0774648	0.00785885	0.0443196
12_p13.2	12	10100000	12800000	p13.2	63		ETV6	0.217391	0.0758621	0.00260625	0.0203828
12_p13.1	12	12800000	14800000	p13.1	28		CDKN1B	0.228261	0.0816327	0.00191135	0.0168565
12_q21.33	12	89000000	92600000	q21.33	21		BTG1	0.336957	0.171233	0.0045681	0.0307156
12_q22	12	92600000	96200000	q22	42	UBE2N		0.358696	0.176871	0.00199416	0.0169841
12_q23.1	12	96200000	101600000	q23.1	44			0.369565	0.183673	0.002132	0.0171595
12_q23.2	12	101600000	103800000	q23.2	29	PARPBP		0.380435	0.163265	0.000205047	0.00333302
12_q23.3	12	103800000	109000000	q23.3	48	TDG,EID3,CRY1		0.384615	0.166667	0.000328014	0.00459418
12_q24.11	12	109000000	111700000	q24.11	52	ALKBH2,UNG,RAD9B		0.358696	0.163265	0.000943578	0.0102925
12_q24.12	12	111700000	112300000	q24.12	11		SH2B3	0.358696	0.156463	0.00049812	0.00645221
12_q24.13	12	112300000	114300000	q24.13	34		PTPN11	0.347826	0.159722	0.0014404	0.0132677
12_q24.21	12	114300000	116800000	q24.21	13		TBX3	0.336957	0.151724	0.00126593	0.012644
12_q24.22	12	116800000	118100000	q24.22	13			0.336957	0.156463	0.00147742	0.0133523
12_q24.23	12	118100000	120700000	q24.23	27	RFC5		0.340659	0.156463	0.00136609	0.0129622
12_q24.31	12	120700000	125900000	q24.31	106	GTF2H3,UBC	HNF1A,BCL7A,CLIP1,NCOR2	0.362637	0.147887	0.000222708	0.00348349
12_q24.32	12	125900000	129300000	q24.32	12			0.395604	0.152778	4.31572e-05	0.000966955
12_q24.33	12	129300000	133851895	q24.33	54	POLE		0.395604	0.148936	3.74049e-05	0.000892436
13_q12.11	13	19500000	23300000	q12.11	78		ZMYM2,LATS2	0.619565	0.423611	0.00493681	0.0312556
13_q13.1	13	32200000	34000000	q13.1	19	BRCA2,PDS5B		0.630435	0.428571	0.00334801	0.0241348
13_q13.2	13	34000000	35500000	q13.2	5	RFC3		0.641304	0.424658	0.00137597	0.0129622
13_q13.3	13	35500000	40100000	q13.3	51	CCNA1		0.655556	0.410959	0.000295198	0.00429332
13_q14.11	13	40100000	45200000	q14.11	73		FOXO1	0.695652	0.414966	3.27237e-05	0.000822599
13_q14.12	13	45200000	45800000	q14.12	9			0.692308	0.409722	2.95071e-05	0.000821554
13_q14.13	13	45800000	47300000	q14.13	33			0.695652	0.406897	1.76176e-05	0.000561729
13_q14.2	13	47300000	50900000	q14.2	54		RB1	0.7	0.395833	7.80653e-06	0.000359534
13_q14.3	13	50900000	55300000	q14.3	56			0.692308	0.394558	9.49178e-06	0.000377932
13_q21.1	13	55300000	59600000	q21.1	20			0.663043	0.394558	6.32041e-05	0.00127589
13_q21.2	13	59600000	62300000	q21.2	18			0.652174	0.387755	0.000104767	0.00193005
13_q21.31	13	62300000	65700000	q21.31	17			0.673913	0.390411	3.24279e-05	0.000822599
13_q21.32	13	65700000	68600000	q21.32	18			0.673913	0.381944	1.69564e-05	0.000561729
13_q21.33	13	68600000	73300000	q21.33	29			0.641304	0.37415	6.46409e-05	0.00127589
13_q22.1	13	73300000	75400000	q22.1	19			0.615385	0.367347	0.000282989	0.00429332
13_q22.2	13	75400000	77200000	q22.2	15			0.608696	0.37415	0.000512722	0.00653917
13_q22.3	13	77200000	79000000	q22.3	25			0.586957	0.356164	0.000769961	0.00911854
13_q31.1	13	79000000	87700000	q31.1	43			0.586957	0.365517	0.00125045	0.0126417
13_q31.2	13	87700000	90000000	q31.2	14			0.549451	0.369863	0.00737904	0.0427778
13_q31.3	13	90000000	95000000	q31.3	31			0.543478	0.363014	0.00729129	0.0425667
14_q24.2	14	70200000	73800000	q24.2	33			0.456522	0.280822	0.00778883	0.0442256
16_p13.3	16	0	7900000	p13.3	232	MPG,UBE2I,TELO2,EME2,NTHL1,TCEB2,SLX4	AXIN1,TSC2,TRAF7,CREBBP	0.48913	0.27972	0.0013746	0.0129622
16_q21	16	57400000	66700000	q21	61	POLR2C	CDH11	0.681319	0.479452	0.00302291	0.0225765
16_q22.1	16	66700000	70800000	q22.1	126	ACD,TERF2	CBFB,CTCF,CDH1	0.755556	0.503448	0.00012388	0.00211479
16_q22.2	16	70800000	72900000	q22.2	32		ZFHX3	0.73913	0.5	0.000367757	0.00491726
16_q22.3	16	72900000	74100000	q22.3	3			0.714286	0.503448	0.00174156	0.0155242
16_q23.1	16	74100000	79200000	q23.1	44	TERF2IP		0.706522	0.482759	0.000764902	0.00911854
16_q23.2	16	79200000	81700000	q23.2	15		MAF	0.684783	0.475862	0.00198415	0.0169841
16_q23.3	16	81700000	84200000	q23.3	17			0.695652	0.496552	0.00299502	0.0225716
16_q24.1	16	84200000	87100000	q24.1	34			0.695652	0.496552	0.00299502	0.0225716
16_q24.2	16	87100000	88700000	q24.2	13			0.684783	0.479167	0.00204838	0.0170741
16_q24.3	16	88700000	90354753	q24.3	51	FANCA	CBFA2T3	0.659341	0.475177	0.00692995	0.0416299
17_p13.2	17	3300000	6500000	p13.2	80	MYBBP1A,RPAIN	USP6,RABEP1	0.717391	0.520833	0.00282966	0.0219233
17_p13.1	17	6500000	10700000	p13.1	135	POLR2A,TP53,WRAP53,PER1,CTC1	GAS7	0.813187	0.549296	3.76782e-05	0.000892436
17_p12	17	10700000	16000000	p12	53	ZSWIM7	MAP2K4	0.880435	0.582192	5.93411e-07	6.14922e-05
17_p11.2	17	16000000	22200000	p11.2	163	UBB,COPS3,TOP3A	NCOR1,FLCN	0.855556	0.570423	5.5755e-06	0.000271887
17_p11.1	17	22200000	24000000	p11.1	1			0.836957	0.531469	1.39364e-06	9.32593e-05
17_q11.1	17	24000000	25800000	q11.1	9			0.836957	0.531469	1.39364e-06	9.32593e-05
17_q11.2	17	25800000	31800000	q11.2	134		NF1,SUZ12	0.824176	0.507353	1.28779e-06	9.32593e-05
17_q12	17	31800000	38100000	q12	135	LIG3,RAD51D,RDM1	TAF15,MLLT6,LASP1,CDK12,ERBB2	0.771739	0.517483	0.000107258	0.00193298
17_q21.1	17	38100000	38400000	q21.1	12			0.706522	0.513699	0.00438736	0.0298124
18_q12.3	18	37200000	43500000	q12.3	18		SETBP1	0.56044	0.363014	0.00319279	0.0234232
18_q21.1	18	43500000	48200000	q21.1	54	PIAS2	SMAD2	0.608696	0.409722	0.00333496	0.0241348
18_q21.2	18	48200000	53800000	q21.2	30	POLI	SMAD4	0.652174	0.428571	0.000881427	0.00987437
18_q21.31	18	53800000	56200000	q21.31	17			0.673913	0.44898	0.000839851	0.00953748
18_q21.32	18	56200000	59000000	q21.32	27		MALT1	0.648352	0.454545	0.00472574	0.0308475
18_q21.33	18	59000000	61600000	q21.33	27		BCL2,KDSR	0.652174	0.458333	0.00485287	0.0311863
18_q22.1	18	61600000	66800000	q22.1	17			0.648352	0.458333	0.00493907	0.0312556
2_p25.3	2	0	4400000	p25.3	25			0.193182	0.0704225	0.00625436	0.038124
3_p26.3	3	0	2800000	p26.3	11			0.344444	0.167832	0.00257169	0.0203041
3_p26.2	3	2800000	4000000	p26.2	7			0.340659	0.174825	0.00467187	0.0307379
3_p26.1	3	4000000	8700000	p26.1	24	SETMAR		0.340659	0.174825	0.00467187	0.0307379
3_p25.3	3	8700000	11800000	p25.3	64	RAD18,OGG1,TADA3,FANCD2	VHL	0.315217	0.15493	0.00554236	0.0344631
3_p25.2	3	11800000	13300000	p25.2	25		PPARG,RAF1	0.326087	0.170068	0.00707697	0.0421738
3_p22.3	3	32100000	36500000	p22.3	37			0.285714	0.136054	0.00652264	0.0394691
3_p22.2	3	36500000	39400000	p22.2	55	MLH1,WDR48	MYD88	0.285714	0.131034	0.00391854	0.0277647
3_p22.1	3	39400000	43700000	p22.1	58		CTNNB1	0.296703	0.136054	0.00404893	0.0284455
3_p21.33	3	43700000	44100000	p21.33	2			0.326087	0.164384	0.00438558	0.0298124
3_p21.32	3	44100000	44200000	p21.32	2			0.326087	0.164384	0.00438558	0.0298124
3_p21.31	3	44200000	50600000	p21.31	187	SMARCC1,CDC25A,ATRIP,TREX1	SETD2,RHOA	0.326087	0.164384	0.00438558	0.0298124
4_q22.3	4	95100000	98800000	q22.3	14	SMARCAD1		0.684783	0.503401	0.00712223	0.0421738
4_q23	4	98800000	101100000	q23	29	H2AFZ	RAP1GDS1	0.695652	0.503401	0.00459438	0.0307156
4_q24	4	101100000	107700000	q24	45		TET2	0.706522	0.506849	0.00290388	0.02229
4_q25	4	107700000	114100000	q25	70	GAR1	LEF1	0.684783	0.496599	0.00484862	0.0311863
4_q26	4	114100000	120800000	q26	42			0.706522	0.489655	0.00119011	0.0121803
4_q27	4	120800000	123800000	q27	26	CCNA2	IL2	0.684783	0.479452	0.00207938	0.0170741
4_q28.1	4	123800000	128800000	q28.1	14		FAT4	0.717391	0.486301	0.000466888	0.00614366
4_q28.2	4	128800000	131100000	q28.2	13			0.673913	0.489796	0.00723816	0.0425563
5_q12.1	5	58900000	62900000	q12.1	22	ERCC8		0.695652	0.39726	9.57368e-06	0.000377932
5_q12.2	5	62900000	63200000	q12.2	1			0.717391	0.39726	1.46245e-06	9.32593e-05
5_q12.3	5	63200000	66700000	q12.3	24			0.73913	0.401361	3.42016e-07	4.05045e-05
5_q13.1	5	66700000	68400000	q13.1	6		PIK3R1	0.813187	0.414966	8.91156e-10	3.69384e-07
5_q13.2	5	68400000	73300000	q13.2	55	CCNB1,CDK7,RAD17,GTF2H2		0.824176	0.410959	2.61745e-10	2.16987e-07
5_q13.3	5	73300000	76900000	q13.3	42	POLK		0.793478	0.414966	6.20718e-09	1.71525e-06
5_q14.1	5	76900000	81400000	q14.1	47	MSH3		0.73913	0.424658	2.37783e-06	0.000131414
5_q14.2	5	81400000	82800000	q14.2	10	XRCC4		0.711111	0.421769	1.62355e-05	0.000561729
5_q14.3	5	82800000	92300000	q14.3	42	CCNH		0.673913	0.435374	0.000338052	0.00459418
5_q15	5	92300000	98200000	q15	45			0.615385	0.421769	0.00498261	0.0312923
6_q24.2	6	142800000	145600000	q24.2	17			0.619565	0.434483	0.00753121	0.0433568
6_q24.3	6	145600000	149000000	q24.3	19	SHPRH		0.648352	0.445205	0.00317428	0.0234232
6_q25.1	6	149000000	152500000	q25.1	48	SUMO4	LATS1,ESR1	0.652174	0.441379	0.00208019	0.0170741
6_q25.2	6	152500000	155500000	q25.2	22			0.648352	0.434483	0.00200777	0.0169841
6_q25.3	6	155500000	161000000	q25.3	55	ARID1B,GTF2H5	EZR	0.706522	0.452055	0.000165071	0.00273688
6_q26	6	161000000	164500000	q26	9		QKI	0.728261	0.431507	8.87254e-06	0.000377932
6_q27	6	164500000	171115067	q27	53		FGFR1OP	0.747253	0.427586	2.01792e-06	0.000119489
7_p22.3	7	0	2800000	p22.3	36	NUDT1		0.477778	0.211268	4.00247e-05	0.000921681
7_p22.2	7	2800000	4500000	p22.2	5		CARD11	0.544444	0.208333	2.08796e-07	2.88486e-05
7_p22.1	7	4500000	7300000	p22.1	57	PMS2	RAC1	0.571429	0.20979	2.55233e-08	4.23177e-06
7_p21.3	7	7300000	13800000	p21.3	22	RPA3		0.554348	0.193103	1.86965e-08	3.87484e-06
7_p21.2	7	13800000	16500000	p21.2	10		ETV1	0.478261	0.178082	1.11722e-06	9.32593e-05
7_p21.1	7	16500000	20900000	p21.1	30			0.43956	0.176871	2.32863e-05	0.000689441
7_p15.3	7	20900000	25500000	p15.3	43			0.369565	0.157534	0.000293797	0.00429332
7_p15.2	7	25500000	28000000	p15.2	39		HNRNPA2B1,HOXA9,HOXA11,HOXA13	0.358696	0.164384	0.000960963	0.010346
7_p15.1	7	28000000	28800000	p15.1	3			0.336957	0.157534	0.00231282	0.0184358
8_p23.3	8	0	2200000	p23.3	16			0.659341	0.416667	0.000307995	0.00440221
8_p23.2	8	2200000	6200000	p23.2	7			0.692308	0.421769	5.73625e-05	0.00121932
8_p23.1	8	6200000	12700000	p23.1	161	TNKS,PINX1,NEIL2		0.714286	0.438356	3.27452e-05	0.000822599
8_p22	8	12700000	19000000	p22	35	CNOT7	PCM1	0.75	0.445205	4.27424e-06	0.000221459
8_p21.3	8	19000000	23300000	p21.3	48			0.73913	0.455782	1.69144e-05	0.000561729
8_p21.2	8	23300000	27400000	p21.2	31			0.695652	0.468966	0.000766565	0.00911854
8_p21.1	8	27400000	28800000	p21.1	25			0.641304	0.427586	0.0014325	0.0132677
8_q21.13	8	80100000	84600000	q21.13	38		HEY1	0.195652	0.0748299	0.00760221	0.0434637

## Sheet: b. ER+ cytobands deletion
Cytoband	Chromosome	Cytoband Start	Cytoband End	Cytoband Name	Gene Count	DDR Genes	COSMIC Genes	Proportion of Tumors with Deletions in bBRCA1/2	Proportion of Tumors with Deletions in Controls	P Value for Deletions	FDR for Deletions
10_q26.11	10	119100000	121700000	q26.11	31			0.433333	0.183445	0.00316192	0.0324596
10_q26.12	10	121700000	123100000	q26.12	7			0.433333	0.178733	0.00291052	0.0305421
10_q26.13	10	123100000	127500000	q26.13	51	NSMCE4A	FGFR2	0.433333	0.173423	0.00132144	0.0173885
10_q26.3	10	130600000	135534747	q26.3	60	MGMT		0.433333	0.177928	0.00287999	0.0305421
11_p15.5	11	0	2800000	p15.5	101	RASSF7,POLR2L	HRAS	0.566667	0.14447	3.80918e-07	0.000235422
11_p15.4	11	2800000	10700000	p15.4	255	RRM1,WEE1	CARS,NUP98,LMO1	0.466667	0.135747	3.12787e-05	0.00123476
11_p15.3	11	10700000	12700000	p15.3	15			0.4	0.127803	0.000347865	0.00613575
11_q14.1	11	77100000	85600000	q14.1	50			0.551724	0.267442	0.00224632	0.0258639
11_q14.2	11	85600000	88300000	q14.2	25		PICALM	0.7	0.338565	0.000120573	0.00317287
11_q14.3	11	88300000	92800000	q14.3	37			0.724138	0.361174	0.000229509	0.00487855
11_q21	11	92800000	97200000	q21	51	MRE11A	MAML2	0.733333	0.394558	0.000400002	0.00690837
11_q22.1	11	97200000	102100000	q22.1	15			0.758621	0.408072	0.000325032	0.00602118
11_q22.2	11	102100000	102900000	q22.2	15		BIRC3	0.766667	0.425056	0.000433562	0.00733516
11_q22.3	11	102900000	110400000	q22.3	49	CUL5,ATM	DDX10	0.766667	0.443946	0.00097168	0.0149171
11_q23.1	11	110400000	112500000	q23.1	47		POU2AF1,SDHD	0.8	0.45618	0.00025235	0.0051024
11_q23.2	11	112500000	114500000	q23.2	24		ZBTB16	0.833333	0.459641	8.8186e-05	0.00272206
11_q23.3	11	114500000	121200000	q23.3	101	H2AFX,HINFP	PAFAH1B2,KMT2A,DDX6,BCL9L,CBL,ARHGEF12	0.833333	0.453303	4.50836e-05	0.00162497
11_q24.1	11	121200000	123900000	q24.1	45			0.766667	0.439462	0.000538828	0.00863936
11_q24.2	11	123900000	127800000	q24.2	86	CHEK1		0.733333	0.432735	0.00196495	0.0236079
11_q24.3	11	127800000	130800000	q24.3	29	NFRKB	FLI1,KCNJ5	0.7	0.412556	0.00357456	0.0344571
11_q25	11	130800000	135006516	q25	20	NCAPD3		0.7	0.414798	0.003617	0.0344654
13_q12.3	13	28900000	32200000	q12.3	42	HMGB1		0.5	0.248879	0.00466677	0.0439631
13_q13.1	13	32200000	34000000	q13.1	19	BRCA2,PDS5B		0.724138	0.282511	2.53643e-06	0.000235422
13_q13.2	13	34000000	35500000	q13.2	5	RFC3		0.733333	0.295964	2.38292e-06	0.000235422
13_q13.3	13	35500000	40100000	q13.3	51	CCNA1		0.733333	0.304933	3.97576e-06	0.000235422
13_q14.11	13	40100000	45200000	q14.11	73		FOXO1	0.793103	0.325112	7.65017e-07	0.000235422
13_q14.12	13	45200000	45800000	q14.12	9			0.766667	0.328859	3.72993e-06	0.000235422
13_q14.13	13	45800000	47300000	q14.13	33			0.766667	0.328859	3.72993e-06	0.000235422
13_q14.2	13	47300000	50900000	q14.2	54		RB1	0.733333	0.340807	3.9721e-05	0.00149676
13_q14.3	13	50900000	55300000	q14.3	56			0.689655	0.331839	0.000188004	0.0042123
13_q21.1	13	55300000	59600000	q21.1	20			0.666667	0.334831	0.000541914	0.00863936
13_q21.2	13	59600000	62300000	q21.2	18			0.6	0.322148	0.00268709	0.0293105
13_q21.31	13	62300000	65700000	q21.31	17			0.6	0.320542	0.00257976	0.0287719
14_q23.3	14	64800000	67900000	q23.3	33		MAX,GPHN	0.433333	0.185682	0.00332139	0.0335785
14_q24.1	14	67900000	70200000	q24.1	35	RAD51B		0.533333	0.196868	8.85056e-05	0.00272206
14_q24.2	14	70200000	73800000	q24.2	33			0.566667	0.196868	1.99397e-05	0.000869999
14_q24.3	14	73800000	79300000	q24.3	96	MLH3,ALKBH1		0.6	0.199552	4.82088e-06	0.00026279
14_q31.1	14	79300000	83600000	q31.1	15		TSHR	0.6	0.195067	3.53816e-06	0.000235422
14_q31.2	14	83600000	84900000	q31.2	1			0.6	0.195506	3.65574e-06	0.000235422
14_q31.3	14	84900000	89800000	q31.3	20			0.6	0.194131	3.33477e-06	0.000235422
14_q32.11	14	89800000	91900000	q32.11	22	TDP1		0.566667	0.179775	6.33235e-06	0.000308795
14_q32.12	14	91900000	94700000	q32.12	37	ATXN3,PPP4R4	TRIP11,GOLGA5	0.566667	0.176734	5.07194e-06	0.00026279
14_q32.13	14	94700000	96300000	q32.13	27		DICER1,TCL1A	0.566667	0.170787	3.28652e-06	0.000235422
14_q32.2	14	96300000	101400000	q32.2	60		BCL11B	0.466667	0.170068	0.000303569	0.00585253
14_q32.31	14	101400000	103200000	q32.31	95		HSP90AA1	0.4	0.158837	0.00211309	0.0250251
17_p13.3	17	0	3300000	p13.3	75	RPA1,SMG6	YWHAE	0.766667	0.461712	0.00121711	0.0171474
17_p13.2	17	3300000	6500000	p13.2	80	MYBBP1A,RPAIN	USP6,RABEP1	0.793103	0.465169	0.000815506	0.0127557
17_p13.1	17	6500000	10700000	p13.1	135	POLR2A,TP53,WRAP53,PER1,CTC1	GAS7	0.833333	0.493213	0.000251188	0.0051024
20_p13	20	0	5100000	p13	107	CDC25B		0.233333	0.058296	0.00260301	0.0287719
3_p22.1	3	39400000	43700000	p22.1	58		CTNNB1	0.366667	0.145414	0.00351522	0.0342837
3_p21.33	3	43700000	44100000	p21.33	2			0.4	0.159193	0.00215371	0.0251468
3_p21.32	3	44100000	44200000	p21.32	2			0.4	0.161074	0.00236522	0.0268599
3_p21.31	3	44200000	50600000	p21.31	187	SMARCC1,CDC25A,ATRIP,TREX1	SETD2,RHOA	0.5	0.173034	8.86559e-05	0.00272206
3_p21.2	3	50600000	52300000	p21.2	40	PARP3		0.533333	0.176734	2.51165e-05	0.00104108
3_p21.1	3	52300000	54400000	p21.1	43	BAP1,PBRM1,ACTR8	CACNA1D	0.533333	0.168161	1.39763e-05	0.000643685
3_p14.3	3	54400000	58600000	p14.3	40			0.566667	0.170022	3.08903e-06	0.000235422
3_p14.2	3	58600000	63700000	p14.2	21		FHIT	0.566667	0.163677	1.89864e-06	0.000235422
3_p14.1	3	63700000	69800000	p14.1	42			0.551724	0.154362	2.81769e-06	0.000235422
3_p13	3	69800000	74200000	p13	35	PPP4R2	MITF,FOXP1	0.466667	0.155056	0.000120189	0.00317287
4_p16.2	4	4500000	6000000	p16.2	15			0.433333	0.187919	0.0035088	0.0342837
5_q12.3	5	63200000	66700000	q12.3	24			0.3	0.107623	0.00514854	0.0474238
5_q13.3	5	73300000	76900000	q13.3	42	POLK		0.37931	0.10158	0.000162106	0.00383959
5_q14.1	5	76900000	81400000	q14.1	47	MSH3		0.366667	0.0986547	0.000180232	0.00415033
5_q14.2	5	81400000	82800000	q14.2	10	XRCC4		0.366667	0.0941704	0.000124653	0.00317287
5_q14.3	5	82800000	92300000	q14.3	42	CCNH		0.366667	0.0939597	0.000122238	0.00317287
5_q15	5	92300000	98200000	q15	45			0.366667	0.0896861	8.45354e-05	0.00272206
5_q21.1	5	98200000	102800000	q21.1	23			0.333333	0.0917226	0.00046693	0.0077417
5_q21.2	5	102800000	104500000	q21.2	5			0.333333	0.0878378	0.000344575	0.00613575
5_q21.3	5	104500000	109600000	q21.3	15			0.3	0.0909091	0.00183341	0.0223847
5_q22.1	5	109600000	111500000	q22.1	16			0.3	0.0874439	0.00142638	0.0181918
5_q22.2	5	111500000	113100000	q22.2	14		APC	0.3	0.0872483	0.00140468	0.0181918
5_q22.3	5	113100000	115200000	q22.3	17			0.333333	0.0872483	0.000326843	0.00602118
5_q23.1	5	115200000	121400000	q23.1	29			0.333333	0.082774	0.000224088	0.00487855
5_q23.2	5	121400000	127300000	q23.2	35			0.333333	0.0782998	0.000150182	0.00366178
5_q23.3	5	127300000	130600000	q23.3	19			0.333333	0.0760626	0.000121816	0.00317287
5_q31.1	5	130600000	136200000	q31.1	80	RAD50,UBE2B	AFF4	0.333333	0.0764045	0.000126302	0.00317287
5_q31.2	5	136200000	139500000	q31.2	54			0.3	0.0671141	0.000262239	0.00517609
5_q31.3	5	139500000	144500000	q31.3	112		ARHGAP26	0.266667	0.0719101	0.00183614	0.0223847
5_q32	5	144500000	149800000	q32	69		PDGFRB,CD74	0.266667	0.0715884	0.00178606	0.0223847
5_q33.1	5	149800000	152700000	q33.1	27			0.266667	0.0671141	0.00124107	0.0171474
5_q33.2	5	152700000	155700000	q33.2	24			0.266667	0.0671141	0.00124107	0.0171474
5_q33.3	5	155700000	159900000	q33.3	39		ITK,EBF1	0.266667	0.064877	0.00102412	0.0154364
5_q34	5	159900000	168500000	q34	27			0.266667	0.0651685	0.00105348	0.0155952
5_q35.1	5	168500000	172800000	q35.1	43	NPM1	TLX3	0.233333	0.0606742	0.00317156	0.0324596
5_q35.2	5	172800000	176600000	q35.2	42	UIMC1	FGFR4,NSD1	0.233333	0.0590909	0.00280249	0.0301722
9_p24.3	9	0	2200000	p24.3	18	SMARCA2		0.5	0.219731	0.00131373	0.0173885
9_p24.2	9	2200000	4600000	p24.2	10			0.5	0.219731	0.00131373	0.0173885
9_p24.1	9	4600000	9000000	p24.1	41		JAK2,CD274,PDCD1LG2	0.466667	0.217978	0.0034725	0.0342837
9_p22.3	9	14200000	16600000	p22.3	20		NFIB,PSIP1	0.5	0.213004	0.00107949	0.0157
9_p21.2	9	25600000	28000000	p21.2	14			0.433333	0.199095	0.00491774	0.0458068

## Sheet: c.  OV cytobands amplification
Cytoband	Chromosome	Cytoband Start	Cytoband End	Cytoband Name	Gene Count	DDR Genes	COSMIC Genes	Proportion of Tumors with Amplifications in bBRCA1/2	Proportion of Tumors with Amplifications in Controls	P Value for Amplifications	FDR for Amplifications
8_q23.1	8	106200000	110500000	q23.1	21		RSPO2,EIF3E	0.695652	0.458904	0.000474429	0.0393301
8_q23.2	8	110500000	112100000	q23.2	4			0.736264	0.468966	5.10558e-05	0.0047028
8_q23.3	8	112100000	117700000	q23.3	9			0.76087	0.479452	2.37186e-05	0.00245784
8_q24.11	8	117700000	119200000	q24.11	11	RAD21	EXT1	0.782609	0.475862	3.13243e-06	0.000426571
8_q24.12	8	119200000	122500000	q24.12	19			0.782609	0.482759	3.60192e-06	0.000426571
8_q24.13	8	122500000	127300000	q24.13	55	NSMCE2		0.831461	0.503497	3.56967e-07	5.91851e-05
8_q24.21	8	127300000	131500000	q24.21	30		MYC	0.869565	0.520833	2.33938e-08	6.46448e-06
8_q24.22	8	131500000	136400000	q24.22	21		NDRG1	0.869565	0.514085	1.08038e-08	4.47816e-06
8_q24.23	8	136400000	139900000	q24.23	6			0.868132	0.468531	2.43537e-10	2.01892e-07
8_q24.3	8	139900000	146364022	q24.3	124	CHRAC1,TONSL,RECQL4		0.822222	0.463768	4.39016e-08	9.09861e-06

## Sheet: d. ER+ cytobands amplification
Cytoband	Chromosome	Cytoband Start	Cytoband End	Cytoband Name	Gene Count	DDR Genes	COSMIC Genes	Proportion of Tumors with Amplifications in bBRCA1/2	Proportion of Tumors with Amplifications in Controls	P Value for Amplifications	FDR for Amplifications
15_q26.2	15	94300000	98500000	q26.2	16			0.233333	0.0539326	0.00177529	0.0397762
15_q26.3	15	98500000	102531392	q26.3	48			0.233333	0.0516854	0.00143781	0.0379885
17_q22	17	50200000	57600000	q22	74	RAD51C	HLF,MSI2,RNF43	0.466667	0.169374	0.000295618	0.0278219
17_q23.1	17	57600000	58300000	q23.1	19		CLTC	0.5	0.231982	0.00203069	0.0443011
17_q23.2	17	58300000	61100000	q23.2	32	BRIP1	PPM1D	0.5	0.222472	0.00143954	0.0379885
17_q23.3	17	61100000	62600000	q23.3	38	POLG2	CD79B,DDX5	0.5	0.211236	0.00103374	0.0379885
17_q24.1	17	62600000	64200000	q24.1	13		AXIN2	0.466667	0.195946	0.00177475	0.0397762
17_q24.3	17	67100000	70900000	q24.3	19			0.466667	0.164414	0.000216302	0.0278219
17_q25.1	17	70900000	74800000	q25.1	112	SUMO2,RECQL5,TEN1	H3F3B,SRSF2	0.466667	0.14966	8.46292e-05	0.0278219
17_q25.2	17	74800000	75300000	q25.2	7			0.466667	0.156951	0.000135581	0.0278219
17_q25.3	17	75300000	81195210	q25.3	127	STRA13,GPS1,CSNK1D	CANT1,RNF213,ASPSCR1	0.4	0.134396	0.000537268	0.0361569
2_p22.2	2	36600000	38600000	p22.2	26		STRN	0.2	0.0290828	0.000566996	0.0361569
2_p22.1	2	38600000	41800000	p22.1	25			0.2	0.0313199	0.000774237	0.0379885
2_p16.3	2	47800000	52900000	p16.3	24	MSH6	FBXO11	0.233333	0.0358744	0.000233977	0.0278219
2_p16.2	2	52900000	55000000	p16.2	15			0.233333	0.0380313	0.000311769	0.0278219
2_p16.1	2	55000000	61300000	p16.1	43	SMEK2,FANCL	BCL11A,REL	0.2	0.0337838	0.00107146	0.0379885
3_q27.3	3	186000000	187900000	q27.3	28	RFC4	EIF4A2,BCL6,LPP	0.3	0.0878378	0.0014709	0.0379885
6_q12	6	63400000	70000000	q12	18			0.233333	0.0539326	0.00177529	0.0397762
6_q13	6	70000000	75900000	q13	50			0.266667	0.0493274	0.000214464	0.0278219
6_q14.1	6	75900000	83900000	q14.1	43			0.233333	0.049217	0.00112431	0.0379885
6_q14.2	6	83900000	84900000	q14.2	8			0.233333	0.0493274	0.00113861	0.0379885
6_q14.3	6	84900000	88000000	q14.3	24			0.233333	0.0474041	0.000938751	0.0379885
6_q15	6	88000000	93100000	q15	42			0.233333	0.047191	0.000915039	0.0379885
6_q16.1	6	93100000	99500000	q16.1	24	MMS22L		0.233333	0.044843	0.000708663	0.0379885
6_q16.2	6	99500000	100600000	q16.2	13	CCNC		0.233333	0.0493274	0.00113861	0.0379885
6_q16.3	6	100600000	105500000	q16.3	10			0.233333	0.0521542	0.00151221	0.0379885
6_q21	6	105500000	114600000	q21	101	REV3L	PRDM1,FOXO3	0.233333	0.0520362	0.00149321	0.0379885
6_q22.32	6	126100000	127100000	q22.32	13			0.233333	0.0538117	0.00175332	0.0397762
6_q23.1	6	130300000	131200000	q23.1	5			0.241379	0.058296	0.00212579	0.0451867
8_q22.2	8	99000000	101600000	q22.2	30	POLR2K		0.666667	0.362416	0.00149209	0.0379885
8_q22.3	8	101600000	106200000	q22.3	46	RRM2B	UBR5	0.666667	0.36036	0.00144753	0.0379885
8_q23.1	8	106200000	110500000	q23.1	21		RSPO2,EIF3E	0.666667	0.356502	0.00138645	0.0379885
8_q23.2	8	110500000	112100000	q23.2	4			0.666667	0.352809	0.00135163	0.0379885
8_q23.3	8	112100000	117700000	q23.3	9			0.7	0.362613	0.000358067	0.0278219
8_q24.11	8	117700000	119200000	q24.11	11	RAD21	EXT1	0.7	0.360179	0.000335268	0.0278219
8_q24.12	8	119200000	122500000	q24.12	19			0.7	0.360987	0.000342447	0.0278219
8_q24.13	8	122500000	127300000	q24.13	55	NSMCE2		0.7	0.373034	0.000733889	0.0379885
8_q24.21	8	127300000	131500000	q24.21	30		MYC	0.7	0.363636	0.000369169	0.0278219
8_q24.22	8	131500000	136400000	q24.22	21		NDRG1	0.666667	0.35426	0.00136291	0.0379885

## Sheet: e. OV and ER+ common cytobands
Cytoband	Alteration
11_p15.4	deleted
11_p15.5	deleted
13_q13.1	deleted
13_q13.2	deleted
13_q13.3	deleted
13_q14.11	deleted
13_q14.12	deleted
13_q14.13	deleted
13_q14.2	deleted
13_q14.3	deleted
13_q21.1	deleted
13_q21.2	deleted
13_q21.31	deleted
14_q24.2	deleted
17_p13.1	deleted
17_p13.2	deleted
3_p21.31	deleted
3_p21.32	deleted
3_p21.33	deleted
3_p22.1	deleted
5_q12.3	deleted
5_q13.3	deleted
5_q14.1	deleted
5_q14.2	deleted
5_q14.3	deleted
5_q15	deleted
8_q23.1	amplified
8_q23.2	amplified
8_q23.3	amplified
8_q24.11	amplified
8_q24.12	amplified
8_q24.13	amplified
8_q24.21	amplified
8_q24.22	amplified
