# Supplementary material for: Large-scale copy number alterations are enriched for synthetic viability in BRCA1/BRCA2 tumors
Source: Genome Med. 2024 Aug 28;16:108. doi: 10.1186/s13073-024-01371-y (PMC11351199; doi:10.1186/s13073-024-01371-y)
Supplement: Supplementary file 5 — Additional file 5: Table S4. Transcriptional decreased genes in the enriched loci with deletions. Genes identified in (a) the combined bBRCA1/2 tumors in OV, (b) the combined bBRCA1/2 tumors in ER+ BC, (c) the bBRCA1 tumors in OV, (d) the bBRCA2 tumors in OV, and (e) the bBRCA2 tumors in ER+ BC. [file 13073_2024_1371_MOESM5_ESM.xlsx]

## Sheet: a. OV (bBRCA1 and bBRCA2)
Gene Symbol	Ensemble ID	Chromosome	Start	End	Strand	Cytoband	COSMIC Gene Description	COSMIC Role in Cancer	TCS	Normalized TCS
SMAD2	ENSG00000175387.14	chr18	47808957	47931146	-	q21.1	SMAD family member 2	TSG	1	2.625
RAC1	ENSG00000136238.16	chr7	6374523	6403977	+	p22.1	ras-related C3 botulinum toxin substrate 1 (rho family, small GTP binding protein Rac1)	oncogene	1	2.29412
HIF1AN	ENSG00000166135.12	chr10	100529072	100559998	+	q24.31			1	2.6129
TRIM8	ENSG00000171206.12	chr10	102644496	102658407	+	q24.32			1	2.7
CTR9	ENSG00000198730.6	chr11	10750987	10779743	+	p15.4			1	2.64286
KLF12	ENSG00000118922.15	chr13	73686089	74133905	-	q22.1			1	2.88462
RBM26	ENSG00000139746.14	chr13	79311824	79406477	-	q31.1			1	2.375
ZNF174	ENSG00000103343.11	chr16	3401235	3409370	+	p13.3			1	3.18182
PIK3C3	ENSG00000078142.10	chr18	41955206	42087830	+	q12.3			1	2.82609
DYM	ENSG00000141627.12	chr18	49041474	49461347	-	q21.1			1	2.90909
HDHD2	ENSG00000167220.10	chr18	47107403	47150520	-	q21.1			1	2.54167
BRAT1	ENSG00000106009.14	chr7	2537877	2555727	-	p22.3			1	2.51613
CHST12	ENSG00000136213.9	chr7	2403560	2448483	+	p22.3			1	2.29412
COX19	ENSG00000240230.4	chr7	898778	975599	-	p22.3			1	2.65517
SUN1	ENSG00000164828.16	chr7	816615	896435	+	p22.3			1	2.96154
C7orf26	ENSG00000146576.11	chr7	6590017	6608726	+	p22.1			1	2.88889
EIF2AK1	ENSG00000086232.11	chr7	6022244	6059230	-	p22.1			1	2.75
ICA1	ENSG00000003147.16	chr7	8113184	8262687	-	p21.3			1	2.5
PHF14	ENSG00000106443.13	chr7	10973872	11169623	+	p21.3			1	2.28571
TMEM106B	ENSG00000106460.17	chr7	12211241	12243367	+	p21.3			1	2.10526
FAM222B	ENSG00000173065.12	chr17	28755978	28855232	-	q11.2			0.952381	4.12698
CDKN1C	ENSG00000129757.11	chr11	2883213	2885881	-	p15.4			0.95	3.01522
CCDC122	ENSG00000151773.11	chr13	43823909	43879727	-	q14.11			0.95	2.63077
COG3	ENSG00000136152.13	chr13	45464898	45536630	+	q14.13			0.95	2.88958
CXXC1	ENSG00000154832.13	chr18	50282343	50288304	-	q21.1			0.95	2.8975
MBD1	ENSG00000141644.16	chr18	50266882	50281774	-	q21.1			0.95	2.51957
SUGT1	ENSG00000165416.13	chr13	52652709	52700909	+	q14.3			0.947368	2.76632
SUPT20H	ENSG00000102710.18	chr13	37009312	37059713	-	q13.3			0.944444	2.32963
UFM1	ENSG00000120686.10	chr13	38349849	38363619	+	q13.3			0.944444	2.29815
MYO5B	ENSG00000167306.17	chr18	49822813	50195093	-	q21.1			0.944444	2.05754
SETBP1	ENSG00000152217.15	chr18	44680173	45068510	+	q12.3	SET binding protein 1	oncogene, fusion	0.941176	2.19608
PIAS2	ENSG00000078043.14	chr18	46803224	46920160	-	q21.1			0.941176	2.15126
PMS2	ENSG00000122512.13	chr7	5973239	6009125	-	p22.1	PMS2 postmeiotic segregation increased 2 (S. cerevisiae)	TSG	0.9375	2.32863
FAM220A	ENSG00000178397.11	chr7	6329409	6348981	-	p22.1			0.9375	2.1875
RNF216	ENSG00000011275.17	chr7	5620047	5781739	-	p22.1			0.9375	2.57812
WIPI2	ENSG00000157954.13	chr7	5190188	5233826	+	p22.1			0.9375	2.57812
ZNF12	ENSG00000164631.17	chr7	6688433	6706923	-	p22.1			0.9375	2.52155
TRAF7	ENSG00000131653.11	chr16	2155698	2178129	+	p13.3	tumour necrosis factor receptor-associated factor 7	TSG	0.933333	2.84058
ANKS3	ENSG00000168096.13	chr16	4696510	4734378	-	p13.3			0.933333	2.92174
GLYR1	ENSG00000140632.15	chr16	4803203	4847342	-	p13.3			0.933333	2.8
UBALD1	ENSG00000153443.11	chr16	4608883	4615027	-	p13.3			0.933333	2.58462
WDR24	ENSG00000127580.14	chr16	684622	690444	-	p13.3			0.933333	3.57778
ZNF500	ENSG00000103199.12	chr16	4748239	4767624	-	p13.3			0.933333	2.8
DNASE1	ENSG00000213918.9	chr16	3611728	3680143	+	p13.3			0.928571	2.70833
NAA60	ENSG00000122390.16	chr16	3443611	3486963	+	p13.3			0.928571	3.25
TIGD7	ENSG00000140993.9	chr16	3298832	3305729	-	p13.3			0.928571	2.52571
ZNF205	ENSG00000122386.9	chr16	3112560	3120517	+	p13.3			0.928571	3.15714
ZNF213	ENSG00000085644.12	chr16	3129777	3142805	+	p13.3			0.928571	3.0068
SUFU	ENSG00000107882.10	chr10	102503987	102633535	+	q24.32	suppressor of fused homolog (Drosophila)	TSG	0.923077	2.33654
C7orf50	ENSG00000146540.13	chr7	996986	1138260	-	p22.3			0.923077	2.03077
ACTR1A	ENSG00000138107.10	chr10	102479229	102502711	-	q24.32			0.923077	2.38213
GET4	ENSG00000239857.5	chr7	876552	896436	+	p22.3			0.923077	2.63248
MBTPS1	ENSG00000140943.15	chr16	84053761	84116906	-	q23.3			0.913043	3.53043
GLG1	ENSG00000090863.10	chr16	74447427	74607144	-	q23.1			0.909091	2.72727
TMEM181	ENSG00000146433.8	chr6	158536436	158635428	+	q25.3			0.909091	2.68398
FZD3	ENSG00000104290.9	chr8	28494205	28574268	+	p21.1			0.909091	2.72727
INTS9	ENSG00000104299.13	chr8	28767661	28890242	-	p21.1			0.909091	5.45455
TAF15	ENSG00000270647.4	chr17	35713791	35864615	+	q12	TAF15 RNA polymerase II, TATA box binding protein (TBP)-associated factor, 68kDa	oncogene, fusion	0.904762	2.24381
ERAL1	ENSG00000132591.10	chr17	28854938	28861067	+	q11.2			0.904762	2.89524
TMEM199	ENSG00000244045.9	chr17	28357581	28363683	+	q11.2			0.904762	3.21693
SMAD4	ENSG00000141646.12	chr18	51028394	51085045	+	q21.2	SMAD family member 4	TSG	0.9	2.196
NUFIP1	ENSG00000083635.7	chr13	44939249	44989483	-	q14.12			0.9	2.85652
ZC3H13	ENSG00000123200.15	chr13	45954465	46052759	-	q14.13			0.9	2.43333
CAB39L	ENSG00000102547.17	chr13	49308650	49444126	-	q14.2			0.9	2.628
NEDD4L	ENSG00000049759.15	chr18	58044367	58401540	+	q21.31			0.9	2.38696
PIGN	ENSG00000197563.8	chr18	62043567	62187118	-	q21.33			0.9	2.38696
NUP98	ENSG00000110713.14	chr11	3671083	3797792	-	p15.4	nucleoporin 98kDa	oncogene, fusion	0.894737	2.68421
NAP1L4	ENSG00000205531.11	chr11	2944431	2992377	-	p15.4			0.894737	2.45224
COG6	ENSG00000133103.15	chr13	39655627	39791665	+	q14.11			0.894737	2.33271
KBTBD6	ENSG00000165572.7	chr13	41127569	41132746	-	q14.11			0.894737	2.38596
VWA8	ENSG00000102763.14	chr13	41566837	41961120	-	q14.11			0.894737	2.57684
ALG11	ENSG00000253710.2	chr13	52012398	52029664	+	q14.3			0.894737	2.25227
INTS6	ENSG00000102786.13	chr13	51354077	51454264	-	q14.3			0.894737	2.22142
UTP14C	ENSG00000253797.2	chr13	52024691	52033600	+	q14.3			0.894737	2.33271
FBXL3	ENSG00000005812.9	chr13	76992598	77027195	-	q22.3			0.894737	2.09704
LTV1	ENSG00000135521.8	chr6	143843344	143863812	+	q24.2			0.894737	3.08187
FBXO30	ENSG00000118496.4	chr6	145793502	145814753	-	q24.3			0.894737	2.3341
MPHOSPH8	ENSG00000196199.12	chr13	19633681	19673459	+	q12.11			0.888889	1.82857
PSPC1	ENSG00000121390.16	chr13	19674752	19783019	-	q12.11			0.888889	2.13333
XPO4	ENSG00000132953.15	chr13	20777329	20903048	-	q12.11			0.888889	2.28571
AKAP11	ENSG00000023516.8	chr13	42272153	42323267	+	q14.11			0.888889	1.88235
VPS4B	ENSG00000119541.8	chr18	63389190	63422483	-	q21.33			0.888889	2.04115
RMND1	ENSG00000155906.15	chr6	151404763	151452181	-	q25.1			0.888889	2.58201
DIS3	ENSG00000083520.13	chr13	72752169	72782096	-	q21.33			0.882353	2.25152
KLF5	ENSG00000102554.12	chr13	73054976	73077542	+	q22.1			0.882353	2.10626
PIBF1	ENSG00000083535.14	chr13	72782059	73016461	+	q22.1			0.882353	2.33193
EPG5	ENSG00000152223.11	chr18	45847609	45967274	-	q21.1			0.882353	1.85009
BDH2	ENSG00000164039.13	chr4	103079435	103099883	-	q24			0.882353	2.60695
PPP3CA	ENSG00000138814.15	chr4	101023409	101348278	-	q24			0.882353	2.73109
ARRDC3	ENSG00000113369.7	chr5	91368724	91383359	-	q14.3			0.882353	2.30769
ARSK	ENSG00000164291.15	chr5	95555074	95605064	+	q15			0.882353	2.57353
FAM172A	ENSG00000113391.15	chr5	93618069	94111699	-	q15			0.882353	2.17437
RAD17	ENSG00000152942.17	chr5	69369293	69414801	+	q13.2	RAD17 checkpoint clamp loader component	TSG	0.88	2.88
SLC30A5	ENSG00000145740.17	chr5	69093646	69131069	+	q13.2			0.88	2.64
DECR2	ENSG00000242612.5	chr16	401826	412487	+	p13.3			0.875	2.15625
ZDHHC4	ENSG00000136247.13	chr7	6577434	6589374	+	p22.1			0.875	2.00735
DEAF1	ENSG00000177030.15	chr11	644233	706715	-	p15.5			0.875	2.42308
LUC7L	ENSG00000007392.15	chr16	188969	229463	-	p13.3			0.875	2.51562
TBCK	ENSG00000145348.15	chr4	106041599	106321495	-	q24			0.875	2.1875
JADE1	ENSG00000077684.14	chr4	128809623	128875224	+	q28.2			0.875	2.10648
DAGLB	ENSG00000164535.13	chr7	6409126	6484190	-	p22.1			0.875	2.275
KDELR2	ENSG00000136240.8	chr7	6445953	6484242	-	p22.1			0.875	1.84459
RBAK	ENSG00000146587.16	chr7	5045821	5069488	+	p22.1			0.875	1.98162
USP42	ENSG00000106346.10	chr7	6104884	6161564	+	p22.1			0.875	2.24583
C1GALT1	ENSG00000106392.9	chr7	7156934	7248651	+	p21.3			0.875	1.89583
MTMR9	ENSG00000104643.8	chr8	11284416	11328146	+	p23.1			0.875	2.42614
CWC27	ENSG00000153015.14	chr5	64768930	65018763	+	q12.3			0.869565	2.64493
TNKS	ENSG00000173273.14	chr8	9555914	9782346	+	p23.1			0.869565	2.45059
TRIM35	ENSG00000104228.11	chr8	27284887	27311319	-	p21.2			0.869565	2.6087
CREBBP	ENSG00000005339.11	chr16	3725054	3880726	-	p13.3	CREB binding protein (CBP)	oncogene, TSG, fusion	0.866667	2.4
BRICD5	ENSG00000182685.6	chr16	2209253	2211950	-	p13.3			0.866667	1.83838
C16orf71	ENSG00000166246.12	chr16	4734272	4749396	+	p13.3			0.866667	1.83529
CCDC154	ENSG00000197599.11	chr16	1434383	1444556	-	p13.3			0.866667	2.21481
CDIP1	ENSG00000089486.15	chr16	4510675	4538828	-	p13.3			0.866667	2.0129
DNAJA3	ENSG00000103423.12	chr16	4425805	4456775	+	p13.3			0.866667	2.496
HMOX2	ENSG00000103415.10	chr16	4474690	4510347	+	p13.3			0.866667	2.08
JMJD8	ENSG00000161999.10	chr16	681671	684528	-	p13.3			0.866667	2.49167
NAGPA	ENSG00000103174.10	chr16	5024844	5034141	-	p13.3			0.866667	2.71304
RAB40C	ENSG00000197562.8	chr16	589357	629272	+	p13.3			0.866667	2.6
ROGDI	ENSG00000067836.11	chr16	4796968	4802950	-	p13.3			0.866667	2.31111
TFAP4	ENSG00000090447.10	chr16	4257186	4273075	-	p13.3			0.866667	2.93016
TSR3	ENSG00000007520.3	chr16	1349240	1351911	-	p13.3			0.866667	1.99333
UBE2I	ENSG00000103275.17	chr16	1308880	1327018	+	p13.3			0.866667	2.6
SDK1	ENSG00000146555.17	chr7	3301448	4269000	+	p22.2			0.866667	2.18065
AP5Z1	ENSG00000242802.5	chr7	4775622	4794312	+	p22.1			0.866667	2.30115
CFDP1	ENSG00000153774.7	chr16	75293698	75433485	-	q23.1			0.863636	2.59091
ZNRF1	ENSG00000186187.10	chr16	74999030	75110994	+	q23.1			0.863636	2.87879
SMIM15	ENSG00000188725.6	chr5	61157709	61162474	-	q12.1			0.863636	2.62689
ZSWIM6	ENSG00000130449.5	chr5	61332273	61546170	+	q12.1			0.863636	1.97017
TULP4	ENSG00000130338.11	chr6	158232236	158511828	+	q25.3			0.863636	2.14182
CCDC25	ENSG00000147419.15	chr8	27733311	27772653	-	p21.1			0.863636	2.92677
ZNF395	ENSG00000186918.12	chr8	28345585	28402701	-	p21.1			0.863636	3.45455
ARID1B	ENSG00000049618.20	chr6	156777929	157210779	+	q25.3	AT rich interactive domain 1B	TSG	0.857143	2.79699
PDP2	ENSG00000172840.5	chr16	66878589	66895754	+	q22.1			0.857143	2.05714
RNPS1	ENSG00000205937.10	chr16	2253116	2268412	-	p13.3			0.857143	2.85714
SPSB3	ENSG00000162032.14	chr16	1776712	1793700	-	p13.3			0.857143	2.68831
ALDOC	ENSG00000109107.12	chr17	28573115	28577264	-	q11.2			0.857143	1.9803
SUPT6H	ENSG00000109111.13	chr17	28662091	28702684	+	q11.2			0.857143	2.42236
TAOK1	ENSG00000160551.8	chr17	29390464	29551904	+	q11.2			0.857143	2.79699
PDE4D	ENSG00000113448.15	chr5	58969038	60522120	-	q12.1			0.857143	2.23469
MTX3	ENSG00000177034.13	chr5	79976731	79991262	-	q14.1			0.857143	2.72727
HMBOX1	ENSG00000147421.16	chr8	28890394	29064764	+	p21.1			0.857143	3.21429
GPALPP1	ENSG00000133114.16	chr13	44989529	45037669	+	q14.12			0.85	2.38654
GTF2F2	ENSG00000188342.10	chr13	45120515	45284909	+	q14.13			0.85	2.38654
SPRYD7	ENSG00000123178.13	chr13	49912706	49936490	-	q14.2			0.85	2.35385
ACADVL	ENSG00000072778.18	chr17	7217125	7225273	+	p13.1			0.85	2.125
POLI	ENSG00000101751.9	chr18	54269404	54321266	+	q21.2			0.85	2.68421
ZNF532	ENSG00000074657.12	chr18	58862600	58986480	+	q21.32			0.85	2.35682
PTEN	ENSG00000171862.8	chr10	87863113	87971930	+	q23.31	phosphatase and tensin homolog gene	TSG	0.846154	1.78138
SEC31B	ENSG00000075826.15	chr10	100486642	100519864	-	q24.31			0.846154	1.7574
CUEDC2	ENSG00000107874.9	chr10	102423245	102432661	-	q24.32			0.846154	1.80665
GPER1	ENSG00000164850.13	chr7	1082208	1093815	+	p22.3			0.846154	2.03606
IQCE	ENSG00000106012.16	chr7	2558972	2614734	+	p22.3			0.846154	2.2
LATS1	ENSG00000131023.11	chr6	149658153	149718256	-	q25.1	large tumor suppressor kinase 1	TSG	0.842105	2.33493
TSSC4	ENSG00000184281.13	chr11	2400488	2403878	+	p15.5			0.842105	2.19549
PGAP2	ENSG00000148985.18	chr11	3797724	3826371	+	p15.4			0.842105	2.63158
TRIM68	ENSG00000167333.11	chr11	4598672	4608259	-	p15.4			0.842105	1.98302
KBTBD7	ENSG00000120696.8	chr13	41189833	41194566	-	q14.11			0.842105	2.42526
MRPS31	ENSG00000102738.7	chr13	40729135	40771173	-	q14.11			0.842105	2.09074
MTRF1	ENSG00000120662.14	chr13	41216369	41263577	-	q14.11			0.842105	2.33198
WBP4	ENSG00000120688.8	chr13	41061274	41084006	+	q14.11			0.842105	2.33198
WDFY2	ENSG00000139668.8	chr13	51584455	51767707	+	q14.3			0.842105	2.09074
C17orf107	ENSG00000205710.3	chr17	4899418	4902932	+	p13.2			0.842105	2.33493
TAX1BP3	ENSG00000213977.6	chr17	3662896	3668682	-	p13.2			0.842105	1.71228
XRCC4	ENSG00000152422.14	chr5	83077498	83353787	+	q14.2			0.842105	2.10526
CCNH	ENSG00000134480.12	chr5	87391494	87413019	-	q14.3			0.842105	2.07519
PEX3	ENSG00000034693.13	chr6	143450807	143490010	+	q24.2			0.842105	2.8538
KATNA1	ENSG00000186625.12	chr6	149594873	149648972	-	q25.1			0.842105	2.48622
NUP43	ENSG00000120253.12	chr6	149724315	149749665	-	q25.1			0.842105	2.56842
FBXO25	ENSG00000147364.15	chr8	406428	477967	+	p23.3			0.842105	2.37321
FGFR1OP	ENSG00000213066.10	chr6	166999182	167052713	+	q27	FGFR1 oncogene partner (FOP)	fusion	0.84	2.74105
XPO7	ENSG00000130227.15	chr8	21919671	22006585	+	p21.3			0.84	3.15
ZMYM2	ENSG00000121741.15	chr13	19958670	20091829	+	q12.11	zinc finger protein 198	fusion	0.833333	2.14286
TP53	ENSG00000141510.14	chr17	7661779	7687550	-	p13.1	tumor protein p53	oncogene, TSG, fusion	0.833333	2.15278
KDSR	ENSG00000119537.14	chr18	63327726	63367510	-	q21.33	3-ketodihydrosphingosine reductase	fusion	0.833333	2.24638
SBF2	ENSG00000133812.13	chr11	9778667	10294207	-	p15.4			0.833333	2.23214
TOLLIP	ENSG00000078902.14	chr11	1274371	1309654	-	p15.5			0.833333	2.53472
EIF3F	ENSG00000175390.11	chr11	7970251	8001862	+	p15.4			0.833333	2.23214
FAM160A2	ENSG00000051009.9	chr11	6211335	6234711	-	p15.4			0.833333	2.37179
IPO7	ENSG00000205339.8	chr11	9384622	9448126	+	p15.4			0.833333	2.01613
STK33	ENSG00000130413.14	chr11	8391868	8594289	-	p15.4			0.833333	2.5
ZNF214	ENSG00000149050.8	chr11	6999318	7020368	-	p15.4			0.833333	2.05556
IFT88	ENSG00000032742.16	chr13	20567069	20691437	+	q12.11			0.833333	1.93548
NHLRC3	ENSG00000188811.11	chr13	39038306	39050109	+	q13.3			0.833333	2.02778
PROSER1	ENSG00000120685.18	chr13	39009866	39038076	-	q13.3			0.833333	2.02778
RFXAP	ENSG00000133111.3	chr13	36819224	36829104	+	q13.3			0.833333	1.98925
CCDC102A	ENSG00000135736.5	chr16	57512178	57536599	-	q21			0.833333	1.97531
EXOSC6	ENSG00000223496.2	chr16	70246778	70251930	-	q22.1			0.833333	2.21014
VAC14	ENSG00000103043.13	chr16	70687439	70801161	-	q22.1			0.833333	2.63158
ACAA2	ENSG00000167315.16	chr18	49782167	49813960	-	q21.1			0.833333	2.46032
PHLPP1	ENSG00000081913.12	chr18	62715450	62980433	+	q21.33			0.833333	2.21014
MAP3K4	ENSG00000085511.18	chr6	160991727	161117385	+	q26			0.833333	2.76316
VPS37A	ENSG00000155975.8	chr8	17246571	17302427	+	p22			0.833333	2.87037
BIN3	ENSG00000147439.10	chr8	22620418	22669148	-	p21.3			0.833333	3.33333
TNFRSF10B	ENSG00000120889.11	chr8	23020133	23069179	-	p21.3			0.833333	2.77778
PPP2R2A	ENSG00000221914.7	chr8	26291491	26372680	+	p21.2			0.833333	2.77778
PDE8B	ENSG00000113231.12	chr5	77210449	77429807	+	q13.3			0.826087	2.22408
IGF2R	ENSG00000197081.11	chr6	159969099	160113507	+	q25.3			0.826087	2.60217
WTAP	ENSG00000146457.13	chr6	159725585	159756319	+	q25.3			0.826087	3.25272
RFC3	ENSG00000133119.11	chr13	33818049	33966558	+	q13.2			0.823529	1.87868
CTIF	ENSG00000134030.12	chr18	48539046	48863217	+	q21.1			0.823529	1.70019
KATNAL2	ENSG00000167216.15	chr18	46917492	47102243	+	q21.1			0.823529	1.79412
ZBTB7C	ENSG00000184828.8	chr18	48026673	48410752	-	q21.1			0.823529	1.52595
INTU	ENSG00000164066.11	chr4	127623271	127726737	+	q28.1			0.823529	2.47059
PGRMC2	ENSG00000164040.15	chr4	128269237	128288829	-	q28.2			0.823529	2.14118
POLR3G	ENSG00000113356.9	chr5	90471748	90514553	+	q14.3			0.823529	1.93103
NF1	ENSG00000196712.15	chr17	31094927	31382116	+	q11.2	neurofibromatosis type 1 gene	TSG, fusion	0.818182	2.33766
EZR	ENSG00000092820.16	chr6	158765741	158819412	-	q25.3	ezrin	fusion	0.818182	2.45455
RAB11FIP4	ENSG00000131242.14	chr17	31391624	31538217	+	q11.2			0.818182	2.45455
KIF2A	ENSG00000068796.15	chr5	62306162	62537249	+	q12.1			0.818182	1.92669
AP3B1	ENSG00000132842.12	chr5	78000525	78294755	-	q14.1			0.818182	2.12121
SERAC1	ENSG00000122335.12	chr6	158109515	158168270	-	q25.3			0.818182	2.20553
SYNJ2	ENSG00000078269.12	chr6	157981887	158099176	+	q25.3			0.818182	2.02909
CLN8	ENSG00000182372.6	chr8	1755778	1786572	+	p23.3			0.818182	2.58373
ERI1	ENSG00000104626.13	chr8	9002147	9116746	+	p23.1			0.818182	1.95105
ELP3	ENSG00000134014.15	chr8	28089673	28191156	+	p21.1			0.818182	2.58373
FBXO16	ENSG00000214050.6	chr8	28348287	28490318	-	p21.1			0.818182	2.2314
FCHO2	ENSG00000157107.12	chr5	72955981	73090522	+	q13.2			0.814815	2.17284
MCCC2	ENSG00000131844.14	chr5	71587288	71658704	+	q13.2			0.814815	2.34667
MRPS27	ENSG00000113048.15	chr5	72219409	72320646	-	q13.2			0.814815	3.25926
BRCA2	ENSG00000139618.13	chr13	32315474	32400266	+	q13.1	familial breast/ovarian cancer gene 2	TSG	0.8125	1.91331
AXIN1	ENSG00000103126.13	chr16	287440	352673	-	p13.3	axin 1	TSG	0.8125	2.2425
TALDO1	ENSG00000177156.9	chr11	747329	765024	+	p15.5			0.8125	2.08929
FRY	ENSG00000073910.18	chr13	32031300	32299122	+	q13.1			0.8125	1.74449
N4BP2L2	ENSG00000244754.7	chr13	32432417	32538885	-	q13.1			0.8125	1.74449
PDS5B	ENSG00000083642.17	chr13	32586427	32778019	+	q13.1			0.8125	1.74449
PDIA2	ENSG00000185615.14	chr16	283152	287215	+	p13.3			0.8125	1.86875
UGT8	ENSG00000174607.9	chr4	114598455	114678224	+	q26			0.8125	1.625
CAST	ENSG00000153113.22	chr5	96525267	96779595	+	q15			0.8125	1.83468
ZNF853	ENSG00000236609.3	chr7	6615617	6624290	+	p22.1			0.8125	2.18534
MIOS	ENSG00000164654.14	chr7	7566872	7608929	+	p21.3			0.8125	1.78299
NDUFA4	ENSG00000189043.8	chr7	10931951	10940256	-	p21.3			0.8125	1.80556
GIT1	ENSG00000108262.14	chr17	29573469	29594054	-	q11.2			0.809524	2.78836
NLK	ENSG00000087095.11	chr17	28041737	28196381	+	q11.2			0.809524	2.76942
GGNBP2	ENSG00000278311.3	chr17	36544888	36589848	+	q12			0.809524	1.75862
JMY	ENSG00000152409.8	chr5	79236189	79327215	+	q14.1			0.809524	2.06878
FAM120B	ENSG00000112584.12	chr6	170290703	170407065	+	q27			0.807692	2.67814
PHF10	ENSG00000130024.13	chr6	169703905	169725566	-	q27			0.807692	2.78205
NAT1	ENSG00000171428.12	chr8	18170477	18223689	+	p22			0.807692	1.97077
SETDB2	ENSG00000136169.15	chr13	49444374	49495003	+	q14.2			0.8	1.825
DVL2	ENSG00000004975.10	chr17	7225341	7234545	-	p13.1			0.8	2.66667
GABARAP	ENSG00000170296.8	chr17	7240014	7242770	-	p13.1			0.8	2.28571
B4GALNT4	ENSG00000182272.10	chr11	369796	382116	+	p15.5			0.8	1.98621
PSMD13	ENSG00000185627.16	chr11	236546	252984	+	p15.5			0.8	2.01379
RIC8A	ENSG00000177963.11	chr11	207511	215113	+	p15.5			0.8	2.43333
SIGIRR	ENSG00000185187.11	chr11	405716	417455	-	p15.5			0.8	1.85806
CDADC1	ENSG00000102543.13	chr13	49247925	49293485	+	q14.2			0.8	1.7697
FNDC3A	ENSG00000102531.15	chr13	48975912	49209779	+	q14.2			0.8	2.16296
ITM2B	ENSG00000136156.11	chr13	48233158	48270357	+	q14.2			0.8	2.08571
NUDT15	ENSG00000136159.3	chr13	48037567	48047222	+	q14.2			0.8	2.08571
SUCLA2	ENSG00000136143.12	chr13	47936487	48001326	-	q14.2			0.8	2.24615
ALG1	ENSG00000033011.10	chr16	5033960	5087379	+	p13.3			0.8	2.01379
CCDC78	ENSG00000162004.15	chr16	722582	726954	-	p13.3			0.8	1.725
CHTF18	ENSG00000127586.15	chr16	788046	800737	+	p13.3			0.8	2.208
HAGHL	ENSG00000103253.16	chr16	726936	735525	+	p13.3			0.8	1.84
MGRN1	ENSG00000102858.11	chr16	4616493	4690974	+	p13.3			0.8	2.304
MSLN	ENSG00000102854.13	chr16	643262	768865	+	p13.3			0.8	1.62353
NUDT16L1	ENSG00000168101.13	chr16	4693694	4695859	+	p13.3			0.8	2.74286
PIGQ	ENSG00000007541.13	chr16	566995	584136	+	p13.3			0.8	2.12308
STUB1	ENSG00000103266.9	chr16	680224	682870	+	p13.3			0.8	2.50909
UBN1	ENSG00000118900.13	chr16	4846665	4882360	+	p13.3			0.8	2.21538
VASN	ENSG00000168140.4	chr16	4371848	4383528	+	p13.3			0.8	1.98621
KDM6B	ENSG00000132510.9	chr17	7839904	7854796	+	p13.1			0.8	2.12174
PHF23	ENSG00000040633.11	chr17	7235028	7239722	-	p13.1			0.8	2.08696
TMEM102	ENSG00000181284.2	chr17	7435443	7437679	+	p13.1			0.8	1.952
ALKBH5	ENSG00000091542.8	chr17	18183078	18209954	+	p11.2			0.8	2.03636
FECH	ENSG00000066926.9	chr18	57548283	57586772	-	q21.31			0.8	1.92
LMAN1	ENSG00000074695.5	chr18	59327823	59359962	-	q21.32			0.8	1.952
METTL14	ENSG00000145388.13	chr4	118685368	118715433	+	q26			0.8	1.73333
SREK1	ENSG00000153914.14	chr5	66139971	66183615	+	q12.3			0.8	2.336
MARVELD2	ENSG00000152939.13	chr5	69415112	69444330	+	q13.2			0.8	2.21538
MSH3	ENSG00000113318.9	chr5	80654648	80876460	+	q14.1			0.8	2.04444
FBXL18	ENSG00000155034.17	chr7	5431335	5513798	-	p22.1			0.8	2.36923
TNRC18	ENSG00000182095.13	chr7	5306790	5425414	-	p22.1			0.8	2.05333
ASAH1	ENSG00000104763.16	chr8	18056425	18084985	-	p22			0.8	2.44
CDH1	ENSG00000039068.17	chr16	68737225	68835548	+	q22.1	cadherin 1, type 1, E-cadherin (epithelial) (ECAD)	TSG	0.791667	1.94618
POC5	ENSG00000152359.13	chr5	75674124	75717481	-	q13.3			0.791667	2.21667
DDX19A	ENSG00000168872.14	chr16	70299224	70373383	+	q22.1			0.791667	2.19508
DDX19B	ENSG00000157349.14	chr16	70289663	70335283	+	q22.1			0.791667	2.54167
PDPR	ENSG00000090857.12	chr16	70113626	70162537	+	q22.1			0.791667	1.97917
ST3GAL2	ENSG00000157350.11	chr16	70375978	70439237	-	q22.1			0.791667	2.41458
NLN	ENSG00000123213.21	chr5	65722196	65871725	+	q12.3			0.791667	2.40799
PPWD1	ENSG00000113593.10	chr5	65563236	65587549	+	q12.3			0.791667	2.51268
POLK	ENSG00000122008.14	chr5	75511756	75601144	+	q13.3			0.791667	2.05247
AGPAT4	ENSG00000026652.12	chr6	161129979	161274061	-	q26			0.791667	2.375
NEIL2	ENSG00000154328.14	chr8	11769639	11787346	+	p23.1			0.791667	2.2996
CNOT7	ENSG00000198791.10	chr8	17224964	17246878	-	p22			0.791667	2.45417
CHMP7	ENSG00000147457.12	chr8	23243637	23262000	+	p21.3			0.791667	3.16667
FGF17	ENSG00000158815.9	chr8	22042398	22048809	+	p21.3			0.791667	2.96875
BNIP3L	ENSG00000104765.13	chr8	26382898	26505636	+	p21.2			0.791667	2.15909
ERBB2	ENSG00000141736.12	chr17	39687914	39730426	+	q12	v-erb-b2 erythroblastic leukemia viral oncogene homolog 2, neuro/glioblastoma derived oncogene homolog (avian)	oncogene, fusion	0.789474	2.29323
ESR1	ENSG00000091831.20	chr6	151656691	152129619	+	q25.1	estrogen receptor 1	oncogene, TSG, fusion	0.789474	1.91296
RPAIN	ENSG00000129197.13	chr17	5419641	5432876	+	p13.2			0.789474	2.09382
UBE2G1	ENSG00000132388.11	chr17	4269259	4366628	-	p13.2			0.789474	2.40789
EIF4A1	ENSG00000161960.13	chr17	7572706	7579005	+	p13.1			0.789474	2.189
RRP8	ENSG00000132275.9	chr11	6595075	6603620	-	p15.4			0.789474	2.08647
ELF1	ENSG00000120690.12	chr13	40931920	41061440	-	q14.11			0.789474	2.03008
VPS36	ENSG00000136100.11	chr13	52412602	52450628	-	q14.3			0.789474	1.9873
CHRNE	ENSG00000108556.7	chr17	4897774	4903074	-	p13.2			0.789474	2.29323
DHX33	ENSG00000005100.11	chr17	5440912	5469060	-	p13.2			0.789474	2.29323
MED11	ENSG00000161920.8	chr17	4731428	4733610	+	p13.2			0.789474	2.36842
NUP88	ENSG00000108559.10	chr17	5360963	5420160	-	p13.2			0.789474	2.12815
PELP1	ENSG00000141456.13	chr17	4669774	4704337	-	p13.2			0.789474	2.29323
ATP1B2	ENSG00000129244.7	chr17	7646627	7657768	+	p13.1			0.789474	1.95789
SAT2	ENSG00000141504.10	chr17	7626234	7627876	-	p13.1			0.789474	2.40789
SOX15	ENSG00000129194.6	chr17	7588178	7590170	-	p13.1			0.789474	1.85223
PGAP3	ENSG00000161395.11	chr17	39671122	39696797	-	q12			0.789474	2.53463
ATG10	ENSG00000152348.14	chr5	81972025	82276857	+	q14.2			0.789474	1.84211
RASA1	ENSG00000145715.13	chr5	87267888	87391931	+	q14.3			0.789474	2.09514
FUCA2	ENSG00000001036.12	chr6	143494811	143511690	-	q24.2			0.789474	2.03947
GINM1	ENSG00000055211.11	chr6	149566294	149591748	+	q25.1			0.789474	2.12815
ZNF596	ENSG00000172748.11	chr8	232137	247342	+	p23.3			0.789474	2.52632
KCTD5	ENSG00000167977.7	chr16	2682475	2709030	+	p13.3			0.785714	2.05495
NTN3	ENSG00000162068.1	chr16	2471499	2474145	+	p13.3			0.785714	1.89655
CLUAP1	ENSG00000103351.11	chr16	3500924	3539048	+	p13.3			0.785714	1.71875
IFT140	ENSG00000187535.12	chr16	1510427	1612110	-	p13.3			0.785714	2.25893
MAPK8IP3	ENSG00000138834.11	chr16	1706183	1770317	+	p13.3			0.785714	2.00794
NUBP2	ENSG00000095906.15	chr16	1782901	1789191	+	p13.3			0.785714	1.86946
PDPK1	ENSG00000140992.17	chr16	2537964	2603188	+	p13.3			0.785714	2.03704
SLX4	ENSG00000188827.9	chr16	3581181	3611598	-	p13.3			0.785714	2.2
SRRM2	ENSG00000167978.15	chr16	2752329	2772538	+	p13.3			0.785714	2.00794
TRAP1	ENSG00000126602.9	chr16	3651639	3717597	-	p13.3			0.785714	2.29167
ZNF263	ENSG00000006194.9	chr16	3263800	3301401	+	p13.3			0.785714	2.42857
ZNF597	ENSG00000167981.5	chr16	3432422	3443542	-	p13.3			0.785714	1.66667
DUS2	ENSG00000167264.16	chr16	67987746	68079320	+	q22.1			0.782609	1.92391
NFATC3	ENSG00000072736.17	chr16	68084751	68229259	+	q22.1			0.782609	2.19876
PSKH1	ENSG00000159792.8	chr16	67893272	67929678	+	q22.1			0.782609	1.92391
AGGF1	ENSG00000164252.11	chr5	77029251	77065234	+	q13.3			0.782609	1.92857
EPHX2	ENSG00000120915.12	chr8	27490779	27545564	+	p21.1			0.782609	2.38696
CCNA1	ENSG00000133101.8	chr13	36431520	36442882	+	q13.3			0.777778	1.64444
MOB2	ENSG00000182208.11	chr11	1469457	1501247	-	p15.5			0.777778	2.02778
ARFIP2	ENSG00000132254.11	chr11	6474683	6481479	-	p15.4			0.777778	1.83154
TUB	ENSG00000166402.7	chr11	8019244	8106112	+	p15.4			0.777778	2.08333
SAP18	ENSG00000150459.11	chr13	21140514	21149084	+	q12.11			0.777778	1.51351
ZMYM5	ENSG00000132950.17	chr13	19823482	19863636	-	q12.11			0.777778	1.6
DIAPH3	ENSG00000139734.16	chr13	59665583	60163987	-	q21.2			0.777778	1.77431
TDRD3	ENSG00000083544.12	chr13	60396457	60573878	+	q21.2			0.777778	1.77431
NDFIP2	ENSG00000102471.12	chr13	79481124	79556075	+	q31.1			0.777778	1.71569
CCDC113	ENSG00000103021.8	chr16	58231157	58283836	+	q21			0.777778	1.63333
ANKRA2	ENSG00000164331.8	chr5	73552335	73565686	-	q13.2			0.777778	2.40097
MAP1B	ENSG00000131711.13	chr5	72107234	72209570	+	q13.2			0.777778	1.93103
TNPO1	ENSG00000083312.16	chr5	72816312	72916733	+	q13.2			0.777778	2
TMEM161B	ENSG00000164180.12	chr5	88189633	88269476	-	q14.3			0.777778	2.33333
ZBTB2	ENSG00000181472.4	chr6	151364117	151391548	-	q25.1			0.777778	2.0628
SUZ12	ENSG00000178691.9	chr17	31937018	32001045	+	q11.2	suppressor of zeste 12 homolog (Drosophila)	oncogene, TSG, fusion	0.772727	2.14256
C16orf70	ENSG00000125149.10	chr16	67109958	67148539	+	q22.1			0.772727	2.01581
PLEKHG4	ENSG00000196155.11	chr16	67277510	67289499	+	q22.1			0.772727	1.65584
ADAT1	ENSG00000065457.9	chr16	75596981	75623300	-	q23.1			0.772727	1.78322
ANKRD11	ENSG00000167522.13	chr16	89267627	89490561	-	q24.3			0.772727	2.00207
C17orf75	ENSG00000108666.8	chr17	32324565	32350023	-	q11.2			0.772727	2.44019
NEK8	ENSG00000160602.12	chr17	28725897	28743455	+	q11.2			0.772727	1.96154
PSMD11	ENSG00000108671.8	chr17	32444261	32483318	+	q11.2			0.772727	1.85455
RHOT1	ENSG00000126858.15	chr17	32142454	32253374	+	q11.2			0.772727	2.89773
DIMT1	ENSG00000086189.8	chr5	62387254	62403939	-	q12.1			0.772727	1.81965
SNX9	ENSG00000130340.13	chr6	157700387	157945077	+	q25.3			0.772727	2.66162
SYTL3	ENSG00000164674.14	chr6	158650014	158764876	+	q25.3			0.772727	1.71104
ERICH1	ENSG00000104714.12	chr8	614746	738106	-	p23.3			0.772727	2.04941
TDRP	ENSG00000180190.10	chr8	489792	545781	-	p23.3			0.772727	1.81294
RNLS	ENSG00000184719.10	chr10	88273864	88584530	-	q23.31			0.769231	1.6632
NDUFB8	ENSG00000166136.14	chr10	100523740	100530000	-	q24.31			0.769231	1.68399
ARL3	ENSG00000138175.8	chr10	102673731	102714407	-	q24.32			0.769231	1.55769
GNA12	ENSG00000146535.12	chr7	2728112	2844324	-	p22.3			0.769231	2.14286
ZFAND2A	ENSG00000178381.10	chr7	1152071	1160759	-	p22.3			0.769231	1.69231
VWDE	ENSG00000146530.10	chr7	12330885	12403941	-	p21.3			0.769231	1.61943
C18orf25	ENSG00000152242.9	chr18	46173553	46266991	+	q21.1			0.764706	1.55331
ZBED5	ENSG00000236287.6	chr11	10812074	10858796	-	p15.4			0.764706	1.61681
DACH1	ENSG00000276644.3	chr13	71437966	71867192	-	q21.33			0.764706	1.88627
LMO7	ENSG00000136153.18	chr13	75620434	75859870	+	q22.2			0.764706	1.79228
CXXC4	ENSG00000168772.10	chr4	104468312	104494901	-	q24			0.764706	2.36695
MANBA	ENSG00000109323.7	chr4	102631488	102760994	-	q24			0.764706	1.77521
NFKB1	ENSG00000109320.10	chr4	102501329	102617302	+	q24			0.764706	1.84096
SPATA5	ENSG00000145375.7	chr4	122923074	123319450	+	q28.1			0.764706	2.25936
LARP1B	ENSG00000138709.16	chr4	128061268	128222931	+	q28.2			0.764706	1.84096
MBLAC2	ENSG00000176055.9	chr5	90458203	90474768	-	q14.3			0.764706	1.7931
TTC37	ENSG00000198677.9	chr5	95463895	95555007	-	q15			0.764706	1.78431
MON1B	ENSG00000103111.13	chr16	77190835	77202405	+	q23.1			0.761905	2.17687
NUDT7	ENSG00000140876.10	chr16	77722492	77742260	+	q23.1			0.761905	1.60263
DBNDD1	ENSG00000003249.12	chr16	90004865	90020128	-	q24.3			0.761905	1.72894
SPIRE2	ENSG00000204991.9	chr16	89818179	89871319	+	q24.3			0.761905	2.00866
BLMH	ENSG00000108578.13	chr17	30248195	30292056	-	q11.2			0.761905	3.09841
NSRP1	ENSG00000126653.14	chr17	30115521	30186475	+	q11.2			0.761905	1.93651
PHF12	ENSG00000109118.12	chr17	28905250	28951771	-	q11.2			0.761905	2.18182
SARM1	ENSG00000004139.12	chr17	28364356	28404049	+	q11.2			0.761905	1.87546
UNC119	ENSG00000109103.10	chr17	28546707	28552668	-	q11.2			0.761905	2.39456
AATF	ENSG00000275700.3	chr17	36948875	37056871	+	q12			0.761905	1.95048
SYNRG	ENSG00000275066.3	chr17	37514797	37609496	-	q12			0.761905	2.24943
TADA2A	ENSG00000276234.3	chr17	37406874	37479730	+	q12			0.761905	2.4
WDR7	ENSG00000091157.12	chr18	56651343	57036606	+	q21.31			0.761905	1.69312
DEPDC1B	ENSG00000035499.11	chr5	60596912	60700190	-	q12.1			0.761905	1.63585
BHMT2	ENSG00000132840.8	chr5	79069717	79089466	+	q14.1			0.761905	1.83908
SCAF8	ENSG00000213079.8	chr6	154733325	154834244	+	q25.2			0.761905	2.28571
PCM1	ENSG00000078674.16	chr8	17922840	18029944	+	p22	pericentriolar material 1 (PTC4)	fusion	0.76	2.10727
SCO1	ENSG00000133028.9	chr17	10672474	10698375	-	p13.1			0.76	2.36
MPRIP	ENSG00000133030.18	chr17	17042545	17217679	+	p11.2			0.76	2.166
PEMT	ENSG00000133027.16	chr17	17505563	17591708	-	p11.2			0.76	2.83733
RAI1	ENSG00000108557.16	chr17	17681473	17811453	+	p11.2			0.76	2.128
TOM1L2	ENSG00000175662.16	chr17	17843511	17972422	-	p11.2			0.76	2.36444
CCDC125	ENSG00000183323.11	chr5	69280175	69332809	-	q13.2			0.76	1.824
CCNB1	ENSG00000134057.13	chr5	69167010	69178245	+	q13.2			0.76	1.60941
CDK7	ENSG00000134058.9	chr5	69234795	69277430	+	q13.2			0.76	2.1888
GFRA2	ENSG00000168546.9	chr8	21690403	21812357	-	p21.3			0.76	1.9
ZFHX3	ENSG00000140836.13	chr16	72782885	73059698	-	q22.3	zinc finger homeobox 3	TSG	0.75	2.07143
CD151	ENSG00000177697.16	chr11	832843	839831	+	p15.5			0.75	1.76613
CLN5	ENSG00000102805.12	chr13	76990660	77002517	+	q22.3			0.75	1.68182
MPG	ENSG00000103152.10	chr16	77007	85853	+	p13.3			0.75	1.91667
ESD	ENSG00000139684.12	chr13	46771256	46797232	-	q14.2			0.75	1.88793
KPNA3	ENSG00000102753.8	chr13	49699307	49792921	-	q14.2			0.75	2.07692
MED4	ENSG00000136146.13	chr13	48053323	48095131	-	q14.2			0.75	1.95536
RCBTB1	ENSG00000136144.10	chr13	49531946	49585583	-	q14.2			0.75	2.19
FAM124A	ENSG00000150510.14	chr13	51222334	51284241	+	q14.3			0.75	1.6875
POLR3K	ENSG00000161980.5	chr16	46407	53628	-	p13.3			0.75	1.725
TMEM8A	ENSG00000129925.9	chr16	370773	387113	-	p13.3			0.75	1.99038
COG8	ENSG00000213380.12	chr16	69320140	69339667	-	q22.1			0.75	2.04545
CHRNB1	ENSG00000170175.9	chr17	7445061	7457707	+	p13.1			0.75	2.2875
CNTROB	ENSG00000170037.12	chr17	7932101	7949918	+	p13.1			0.75	2.36842
CTDNEP1	ENSG00000175826.10	chr17	7243591	7252491	-	p13.1			0.75	2.5
KIAA0753	ENSG00000198920.8	chr17	6578148	6640927	-	p13.1			0.75	2.2125
NEURL4	ENSG00000215041.8	chr17	7315628	7329393	-	p13.1			0.75	2.17857
SLC16A13	ENSG00000174327.6	chr17	7036075	7040121	+	p13.1			0.75	1.875
ZBTB4	ENSG00000174282.10	chr17	7459366	7484263	-	p13.1			0.75	1.90625
ALDH3A1	ENSG00000108602.16	chr17	19737984	19748943	-	p11.2			0.75	1.92391
ALDH3A2	ENSG00000072210.17	chr17	19648136	19677598	+	p11.2			0.75	1.97727
USP22	ENSG00000124422.10	chr17	20999593	21043760	-	p11.2			0.75	2.2875
PIP4K2B	ENSG00000276293.3	chr17	38765689	38800126	-	q12			0.75	2.44737
C18orf54	ENSG00000166845.12	chr18	54357917	54385218	+	q21.2			0.75	2.25
PPA2	ENSG00000138777.18	chr4	105369077	105474081	-	q24			0.75	1.80556
GAR1	ENSG00000109534.15	chr4	109815510	109824740	+	q25			0.75	1.80556
PAPSS1	ENSG00000138801.7	chr4	107590276	107720452	-	q25			0.75	2.11957
SEC24B	ENSG00000138802.10	chr4	109433772	109540896	+	q25			0.75	1.68103
TRIM23	ENSG00000113595.13	chr5	65589680	65625975	-	q12.3			0.75	1.88793
RGMB	ENSG00000174136.10	chr5	98768650	98798643	+	q15			0.75	1.64062
PACRG	ENSG00000112530.10	chr6	162727132	163315492	+	q26			0.75	1.9375
AIMP2	ENSG00000106305.8	chr7	6009245	6023834	+	p22.1			0.75	1.75
GLCCI1	ENSG00000106415.11	chr7	7968794	8094272	+	p21.3			0.75	1.64583
RPA3	ENSG00000106399.10	chr7	7636518	7718607	-	p21.3			0.75	1.60135
FAM167A	ENSG00000154319.13	chr8	11421463	11474715	-	p23.1			0.75	1.75962
FAM86B1	ENSG00000186523.13	chr8	12182096	12194133	-	p23.1			0.75	1.72222
LONRF1	ENSG00000154359.11	chr8	12721894	12756073	-	p23.1			0.75	1.78846
TUSC3	ENSG00000104723.19	chr8	15417215	15766649	+	p22			0.75	2.44737
CCAR2	ENSG00000158941.15	chr8	22604632	22621514	+	p21.3			0.75	3.46154
ENTPD4	ENSG00000197217.11	chr8	23385783	23457695	-	p21.3			0.75	2.36842
FAM160B2	ENSG00000158863.20	chr8	22089159	22104898	+	p21.3			0.75	2.25
POLR3D	ENSG00000168495.11	chr8	22245104	22254600	+	p21.3			0.75	3
PNMA2	ENSG00000240694.7	chr8	26504686	26514092	-	p21.2			0.75	2.01136
SLC25A37	ENSG00000147454.12	chr8	23528805	23575463	+	p21.2			0.75	2.5
UTP15	ENSG00000164338.8	chr5	73565443	73583377	+	q13.2			0.740741	2.1037
HSDL1	ENSG00000103160.10	chr16	84122146	84145192	-	q24.1			0.73913	2.38164
KSR1	ENSG00000141068.12	chr17	27456714	27626438	+	q11.2			0.73913	1.92174
IQGAP2	ENSG00000145703.14	chr5	76403249	76708132	+	q13.3			0.73913	1.78411
TCP1	ENSG00000120438.10	chr6	159778498	159789749	-	q25.3			0.73913	2.73913
MSL1	ENSG00000188895.10	chr17	40122298	40136916	+	q21.1			0.736842	2.14035
TRIM5	ENSG00000132256.17	chr11	5663557	5938619	-	p15.4			0.736842	1.55789
TRIM6	ENSG00000121236.18	chr11	5596109	5612958	+	p15.4			0.736842	1.55789
NAA16	ENSG00000172766.17	chr13	41311205	41377030	+	q14.11			0.736842	1.71138
ATP7B	ENSG00000123191.12	chr13	51932673	52011494	-	q14.3			0.736842	1.92105
CKAP2	ENSG00000136108.13	chr13	52455429	52476628	+	q14.3			0.736842	1.58204
DHRS12	ENSG00000102796.9	chr13	51767993	51804157	-	q14.3			0.736842	1.8294
NEK3	ENSG00000136098.15	chr13	52132639	52159861	-	q14.3			0.736842	1.85481
MYBBP1A	ENSG00000132382.13	chr17	4538897	4555631	-	p13.2			0.736842	1.76842
PSMB6	ENSG00000142507.8	chr17	4796144	4798503	+	p13.2			0.736842	1.84211
ZNF594	ENSG00000180626.9	chr17	5179536	5191883	-	p13.2			0.736842	1.90351
DLG4	ENSG00000132535.17	chr17	7189890	7219702	-	p13.1			0.736842	2.00957
FXR2	ENSG00000129245.10	chr17	7591230	7614871	-	p13.1			0.736842	2.24737
MED1	ENSG00000125686.10	chr17	39404285	39451286	-	q12			0.736842	1.95423
STARD3	ENSG00000131748.14	chr17	39637065	39663484	+	q12			0.736842	2.24737
RPS23	ENSG00000186468.11	chr5	82273358	82278577	-	q14.2			0.736842	1.7193
TMEM167A	ENSG00000174695.8	chr5	83052846	83077863	-	q14.2			0.736842	1.84211
AIG1	ENSG00000146416.15	chr6	143060496	143340304	+	q24.2			0.736842	2.04306
SASH1	ENSG00000111961.15	chr6	148272304	148552050	+	q24.3			0.736842	1.90351
PCMT1	ENSG00000120265.15	chr6	149749443	149811420	+	q25.1			0.736842	2.36565
PPIL4	ENSG00000131013.3	chr6	149504733	149546038	-	q25.1			0.736842	2.07656
NTHL1	ENSG00000065057.6	chr16	2039815	2047866	-	p13.3	nth like DNA glycosylase 1	TSG	0.733333	1.97436
TSC2	ENSG00000103197.15	chr16	2047465	2088720	+	p13.3	tuberous sclerosis 2 gene	TSG	0.733333	2.13889
PGP	ENSG00000184207.8	chr16	2211997	2214807	-	p13.3			0.733333	1.97436
WDR90	ENSG00000161996.16	chr16	649311	667833	+	p13.3			0.733333	1.63226
SIRT3	ENSG00000142082.13	chr11	215458	236931	-	p15.5			0.733333	2.14133
CAPN15	ENSG00000103326.9	chr16	527717	554636	+	p13.3			0.733333	1.94615
CLCN7	ENSG00000103249.16	chr16	1444934	1475580	-	p13.3			0.733333	1.94615
E4F1	ENSG00000167967.14	chr16	2223566	2235742	+	p13.3			0.733333	2.23188
FAHD1	ENSG00000180185.10	chr16	1826941	1840207	+	p13.3			0.733333	1.65591
FBXL16	ENSG00000127585.10	chr16	692498	705829	-	p13.3			0.733333	1.63226
GFER	ENSG00000127554.12	chr16	1984207	1987749	+	p13.3			0.733333	2.13889
GNPTG	ENSG00000090581.8	chr16	1351923	1364113	+	p13.3			0.733333	2.40952
RHBDL1	ENSG00000103269.12	chr16	675666	678268	+	p13.3			0.733333	1.80714
RHOT2	ENSG00000140983.12	chr16	668086	674174	+	p13.3			0.733333	2.024
SLC9A3R2	ENSG00000065054.12	chr16	2025356	2039026	+	p13.3			0.733333	1.97436
GFM2	ENSG00000164347.16	chr5	74721204	74767371	-	q13.3			0.730769	1.82692
TCTE3	ENSG00000184786.5	chr6	169740114	169751587	-	q27			0.730769	1.88782
WDR27	ENSG00000184465.14	chr6	169457212	169702048	-	q27			0.730769	1.81231
SH2D4A	ENSG00000104611.10	chr8	19313617	19396218	+	p21.3			0.730769	1.85737
CBFB	ENSG00000067955.12	chr16	67029116	67101058	+	q22.1	core-binding factor, beta subunit	TSG, fusion	0.727273	1.74545
ARHGEF10	ENSG00000104728.14	chr8	1823976	1958641	+	p23.3	Rho guanine nucleotide exchange factor 10	TSG	0.727273	1.89723
IPO11	ENSG00000086200.15	chr5	62403972	62628582	+	q12.1			0.727273	1.71261
ELMO3	ENSG00000102890.13	chr16	67199111	67204029	+	q22.1			0.727273	1.5047
DHX38	ENSG00000140829.10	chr16	72093562	72112912	+	q22.2			0.727273	1.95041
PSMD7	ENSG00000103035.9	chr16	74296775	74306288	+	q23.1			0.727273	1.78788
WDR59	ENSG00000103091.13	chr16	74871367	75000173	-	q23.1			0.727273	2.07792
ZFP1	ENSG00000184517.10	chr16	75148492	75172236	+	q23.1			0.727273	1.98347
C16orf46	ENSG00000166455.12	chr16	81053497	81077267	-	q23.2			0.727273	2.18182
CMIP	ENSG00000153815.15	chr16	81445170	81711762	+	q23.2			0.727273	1.67832
SPG7	ENSG00000197912.12	chr16	89490917	89557768	+	q24.3			0.727273	1.62238
ZNF778	ENSG00000170100.12	chr16	89217703	89237071	+	q24.3			0.727273	1.8843
GOSR1	ENSG00000108587.13	chr17	30477362	30527592	+	q11.2			0.727273	2.18182
MYO1D	ENSG00000176658.15	chr17	32492522	32877177	-	q11.2			0.727273	1.89723
RNF135	ENSG00000181481.12	chr17	30968785	30999911	+	q11.2			0.727273	1.95041
UTP6	ENSG00000108651.8	chr17	31860899	31901765	-	q11.2			0.727273	2.01653
ZNF830	ENSG00000198783.5	chr17	34961530	34963775	+	q12			0.727273	2.14719
ERCC8	ENSG00000049167.12	chr5	60873831	60945073	-	q12.1			0.727273	1.8961
TMEM242	ENSG00000215712.9	chr6	157289386	157323601	-	q25.3			0.727273	2.25455
CLDN23	ENSG00000253958.1	chr8	8701938	8704106	+	p23.1			0.727273	1.67003
MCPH1	ENSG00000147316.11	chr8	6406592	6648504	+	p23.1			0.727273	1.76224
ESCO2	ENSG00000171320.13	chr8	27771949	27812640	+	p21.1			0.727273	1.58442
EXTL3	ENSG00000012232.7	chr8	28600469	28755599	+	p21.1			0.727273	1.98347
DUSP8	ENSG00000184545.9	chr11	1554044	1571920	-	p15.5			0.722222	1.70072
CCKBR	ENSG00000110148.8	chr11	6259736	6272127	+	p15.4			0.722222	1.67014
DNHD1	ENSG00000179532.11	chr11	6497260	6593758	+	p15.4			0.722222	1.61953
PPFIBP2	ENSG00000166387.10	chr11	7513298	7657127	+	p15.4			0.722222	1.5719
RPL27A	ENSG00000166441.11	chr11	8682411	8714759	+	p15.4			0.722222	1.5719
SWAP70	ENSG00000133789.13	chr11	9664077	9752991	+	p15.4			0.722222	1.52698
TMEM9B	ENSG00000175348.9	chr11	8947294	8965011	-	p15.4			0.722222	1.61953
TRIM3	ENSG00000110171.17	chr11	6448613	6474459	-	p15.4			0.722222	1.5719
SERTM1	ENSG00000180440.3	chr13	36673912	36697839	+	q13.3			0.722222	1.61953
CSNK2A2	ENSG00000070770.7	chr16	58157907	58197920	-	q21			0.722222	1.89583
DOK4	ENSG00000125170.9	chr16	57471922	57487327	-	q21			0.722222	1.84889
MMP15	ENSG00000102996.4	chr16	58025566	58046901	+	q21			0.722222	1.72222
ZNF319	ENSG00000166188.2	chr16	57994668	58000453	-	q21			0.722222	1.625
KIAA1109	ENSG00000138688.14	chr4	122152333	122362758	+	q27			0.722222	1.61877
ANKRD50	ENSG00000151458.10	chr4	124664052	124712732	-	q28.1			0.722222	1.87778
MAP2K4	ENSG00000065559.13	chr17	12020824	12143830	+	p12	mitogen-activated protein kinase kinase 4	oncogene, TSG	0.72	2.19789
ZNF18	ENSG00000154957.12	chr17	11977439	11997510	-	p12			0.72	2.052
TBC1D24	ENSG00000162065.10	chr16	2475118	2505734	+	p13.3			0.714286	1.85185
ABCA3	ENSG00000167972.12	chr16	2275881	2340746	-	p13.3			0.714286	1.5625
ATP6V0C	ENSG00000185883.9	chr16	2513726	2520223	+	p13.3			0.714286	1.92308
FLYWCH1	ENSG00000059122.15	chr16	2911937	2951208	+	p13.3			0.714286	1.86813
FLYWCH2	ENSG00000162076.11	chr16	2883186	2899382	+	p13.3			0.714286	1.94286
HCFC1R1	ENSG00000103145.9	chr16	3022620	3024286	-	p13.3			0.714286	1.79894
MRPS34	ENSG00000074071.12	chr16	1771890	1773155	-	p13.3			0.714286	1.58986
PRSS21	ENSG00000007038.9	chr16	2817180	2826304	+	p13.3			0.714286	1.58986
THOC6	ENSG00000131652.12	chr16	3024027	3027755	+	p13.3			0.714286	1.86813
ZG16B	ENSG00000162078.10	chr16	2830169	2839585	+	p13.3			0.714286	1.58986
ZNF75A	ENSG00000162086.13	chr16	3305406	3318852	+	p13.3			0.714286	1.8956
CMTM4	ENSG00000183723.11	chr16	66614750	66696707	-	q22.1			0.714286	1.64835
CENPBD1	ENSG00000177946.5	chr16	89969791	89972534	-	q24.3			0.714286	1.91558
ABHD15	ENSG00000168792.4	chr17	29560547	29567137	-	q11.2			0.714286	1.92547
ANKRD13B	ENSG00000198720.11	chr17	29589769	29614761	+	q11.2			0.714286	1.58163
FLOT2	ENSG00000132589.14	chr17	28879335	28897679	-	q11.2			0.714286	1.98758
KIAA0100	ENSG00000007202.13	chr17	28614440	28645454	-	q11.2			0.714286	2.11039
NUFIP2	ENSG00000108256.7	chr17	29255836	29294118	-	q11.2			0.714286	1.58163
SPAG5	ENSG00000076382.15	chr17	28577565	28599279	-	q11.2			0.714286	1.65025
TRAF4	ENSG00000076604.13	chr17	28743984	28750958	+	q11.2			0.714286	2.14286
TIAM2	ENSG00000146426.16	chr6	154832697	155257723	+	q25.2			0.714286	2.14286
B9D1	ENSG00000108641.13	chr17	19337554	19378182	-	p11.2			0.708333	1.71181
IST1	ENSG00000182149.19	chr16	71845996	71931199	+	q22.2			0.708333	1.77083
AKAP10	ENSG00000108599.13	chr17	19904302	19978343	-	p11.2			0.708333	2.02381
TRAPPC13	ENSG00000113597.16	chr5	65624716	65666233	+	q12.3			0.708333	1.61589
HMGCR	ENSG00000113161.14	chr5	75336329	75362104	+	q13.3			0.708333	1.70977
FDFT1	ENSG00000079459.11	chr8	11795573	11839309	+	p23.1			0.708333	1.66186
XKR6	ENSG00000171044.9	chr8	10896045	11201366	-	p23.1			0.708333	2.05754
MICU3	ENSG00000155970.10	chr8	17027238	17122644	+	p22			0.708333	1.82986
ZDHHC2	ENSG00000104219.11	chr8	17156029	17224799	+	p22			0.708333	1.99621
C8orf58	ENSG00000241852.8	chr8	22599601	22604150	+	p21.3			0.708333	2.5
R3HCC1	ENSG00000104679.9	chr8	23270120	23296279	+	p21.3			0.708333	2.36111
RHOBTB2	ENSG00000008853.15	chr8	22987417	23020199	+	p21.3			0.708333	2.32176
KCTD9	ENSG00000104756.14	chr8	25427847	25458476	-	p21.2			0.708333	2.02381
TET2	ENSG00000168769.11	chr4	105145875	105279816	+	q24	tet oncogene family member 2	TSG	0.705882	1.69935
LAMTOR3	ENSG00000109270.11	chr4	99878336	99894490	-	q23			0.705882	1.69935
BORA	ENSG00000136122.14	chr13	72727749	72756198	+	q21.33			0.705882	1.63235
COMMD6	ENSG00000188243.11	chr13	75525219	75549439	-	q22.2			0.705882	1.51261
SLITRK6	ENSG00000184564.8	chr13	85792790	85799488	-	q31.1			0.705882	1.55709
PTCD2	ENSG00000049883.13	chr5	72320367	72368395	+	q13.2			0.703704	1.94872
RB1	ENSG00000139687.12	chr13	48303751	48481986	+	q14.2	retinoblastoma gene	TSG	0.7	1.68
MALT1	ENSG00000172175.11	chr18	58671386	58754477	+	q21.32	mucosa associated lymphoid tissue lymphoma translocation gene 1	oncogene, fusion	0.7	1.77917
LRCH1	ENSG00000136141.13	chr13	46553168	46753040	+	q14.13			0.7	1.50294
CLDN7	ENSG00000181885.17	chr17	7259903	7263983	-	p13.1			0.7	1.61538
TRAPPC1	ENSG00000170043.10	chr17	7930345	7932123	-	p13.1			0.7	2
CHD3	ENSG00000170004.15	chr17	7884806	7912760	+	p13.1			0.7	1.61538
GPS2	ENSG00000132522.14	chr17	7311324	7315564	-	p13.1			0.7	1.77917
KCNAB3	ENSG00000170049.8	chr17	7921859	7929803	-	p13.1			0.7	1.90909
RNASEK	ENSG00000219200.9	chr17	7012417	7014532	+	p13.1			0.7	1.61538
TMEM88	ENSG00000167874.6	chr17	7855065	7856099	+	p13.1			0.7	1.77917
TNK1	ENSG00000174292.11	chr17	7380534	7389774	+	p13.1			0.7	1.94091
CWC25	ENSG00000273559.3	chr17	38800434	38825481	-	q12			0.7	1.80833
RPL23	ENSG00000125691.11	chr17	38847865	38853843	-	q12			0.7	1.55
SOCS7	ENSG00000274211.3	chr17	38352228	38405593	+	q12			0.7	2.135
ZFYVE16	ENSG00000039319.15	chr5	80408013	80479350	+	q14.1			0.7	1.98333
CNKSR3	ENSG00000153721.16	chr6	154159828	154510659	-	q25.2			0.7	1.91739
MTRF1L	ENSG00000112031.14	chr6	152987362	153002685	-	q25.2			0.7	1.77917

## Sheet: b. ER+ BCs (bBRCA1 and bBRCA2)
Gene Symbol	Ensemble ID	Chromosome	Start	End	Strand	Cytoband	COSMIC Gene Description	COSMIC Role in Cancer	TCS	Normalized TCS
MGMT	ENSG00000170430.9	chr10	129467184	129768007	+	q26.3	O-6-methylguanine-DNA methyltransferase	TSG	1	2.28289
BAP1	ENSG00000163930.8	chr3	52401013	52410350	-	p21.1	BRCA1 associated protein-1 (ubiquitin carboxy-terminal hydrolase)	TSG	1	2.55474
FOXP1	ENSG00000114861.17	chr3	70954693	71583989	-	p13	forkhead box P1	oncogene, fusion	1	2.28846
FAM204A	ENSG00000165669.12	chr10	118297930	118342328	-	q26.11			1	2.40278
LRRC27	ENSG00000148814.16	chr10	132332154	132379918	+	q26.3			1	2.37162
TUBGCP2	ENSG00000130640.12	chr10	133278630	133312337	-	q26.3			1	2.47183
CD151	ENSG00000177697.16	chr11	832843	839831	+	p15.5			1	2.37748
DEAF1	ENSG00000177030.15	chr11	644233	706715	-	p15.5			1	2.38926
POLR2L	ENSG00000177700.5	chr11	837356	842545	-	p15.5			1	2.28662
TOLLIP	ENSG00000078902.14	chr11	1274371	1309654	-	p15.5			1	2.40667
CTR9	ENSG00000198730.6	chr11	10750987	10779743	+	p15.4			1	2.25153
EIF3F	ENSG00000175390.11	chr11	7970251	8001862	+	p15.4			1	2.3
RRP8	ENSG00000132275.9	chr11	6595075	6603620	-	p15.4			1	2.33974
SLC22A18	ENSG00000110628.12	chr11	2899721	2925246	+	p15.4			1	2.3141
STIM1	ENSG00000167323.8	chr11	3854527	4093210	+	p15.4			1	2.16568
SWAP70	ENSG00000133789.13	chr11	9664077	9752991	+	p15.4			1	2.1976
TAF10	ENSG00000166337.8	chr11	6606296	6612667	-	p15.4			1	2.36364
TMEM41B	ENSG00000166471.9	chr11	9280654	9314780	-	p15.4			1	2.28571
TMEM9B	ENSG00000175348.9	chr11	8947294	8965011	-	p15.4			1	2.2439
TRIM5	ENSG00000132256.17	chr11	5663557	5938619	-	p15.4			1	2.1716
USP47	ENSG00000170242.16	chr11	11841423	11959323	+	p15.3			1	2.30625
TMEM126A	ENSG00000171202.5	chr11	85647967	85656547	+	q14.1			1	3.22222
ALG5	ENSG00000120697.7	chr13	36949775	37000261	-	q13.3			1	3.08511
EXOSC8	ENSG00000120699.11	chr13	36998816	37009613	+	q13.3			1	3.02083
NHLRC3	ENSG00000188811.11	chr13	39038306	39050109	+	q13.3			1	3.03191
KBTBD7	ENSG00000120696.8	chr13	41189833	41194566	-	q14.11			1	2.81
MRPS31	ENSG00000102738.7	chr13	40729135	40771173	-	q14.11			1	3.49383
WBP4	ENSG00000120688.8	chr13	41061274	41084006	+	q14.11			1	3.46914
GTF2F2	ENSG00000188342.10	chr13	45120515	45284909	+	q14.13			1	3.12222
SUGT1	ENSG00000165416.13	chr13	52652709	52700909	+	q14.3			1	3.06593
FNTB	ENSG00000257365.6	chr14	64986720	65062652	+	q23.3			1	2.34899
PLEKHG3	ENSG00000126822.14	chr14	64704102	64750247	+	q23.3			1	2.39726
ALDH6A1	ENSG00000119711.11	chr14	74056850	74084493	-	q24.3			1	2.47826
COQ6	ENSG00000119723.14	chr14	73949926	73963670	+	q24.3			1	2.59091
DLST	ENSG00000119689.13	chr14	74881891	74903745	+	q24.3			1	2.52206
GSTZ1	ENSG00000100577.17	chr14	77320884	77331597	+	q24.3			1	2.61364
ZC3H14	ENSG00000100722.17	chr14	88562909	88627596	+	q31.3			1	2.39726
NRDE2	ENSG00000119720.16	chr14	90267856	90332137	-	q32.11			1	2.45455
DDX24	ENSG00000089737.14	chr14	94048291	94081245	-	q32.12			1	2.4375
EVL	ENSG00000196405.11	chr14	99971449	100144236	+	q32.2			1	2.35762
SETD3	ENSG00000183576.11	chr14	99397746	99480889	-	q32.2			1	2.39189
SLC25A29	ENSG00000197119.11	chr14	100291111	100306547	-	q32.2			1	2.225
WDR25	ENSG00000176473.12	chr14	100376418	100530303	+	q32.2			1	2.44521
MOK	ENSG00000080823.20	chr14	102224500	102305200	-	q32.31			1	2.22981
WDR20	ENSG00000140153.16	chr14	102139503	102224847	+	q32.31			1	2.43537
ZNF839	ENSG00000022976.14	chr14	102317377	102342702	+	q32.31			1	2.37748
METTL16	ENSG00000127804.11	chr17	2405562	2511891	-	p13.3			1	4.69388
VPS53	ENSG00000141252.18	chr17	508668	721717	-	p13.3			1	4.62
TRAK1	ENSG00000182606.13	chr3	42013802	42225889	+	p22.1			1	2.28931
APEH	ENSG00000164062.11	chr3	49674002	49683963	+	p21.31			1	2.50725
CCDC71	ENSG00000177352.9	chr3	49162535	49166321	-	p21.31			1	2.62879
CYB561D2	ENSG00000114395.9	chr3	50350695	50358460	+	p21.31			1	2.46809
FYCO1	ENSG00000163820.13	chr3	45917899	45995824	-	p21.31			1	2.45139
KIAA1143	ENSG00000163807.5	chr3	44737661	44761662	-	p21.31			1	2.38926
LZTFL1	ENSG00000163818.15	chr3	45823316	45916042	-	p21.31			1	2.52143
QRICH1	ENSG00000198218.9	chr3	49029707	49094363	-	p21.31			1	2.66154
CISH	ENSG00000114737.14	chr3	50606490	50611831	-	p21.2			1	2.39041
TEX264	ENSG00000164081.11	chr3	51662693	51704323	+	p21.2			1	2.51799
ACTR8	ENSG00000113812.12	chr3	53867066	53882202	-	p21.1			1	2.49645
CHDH	ENSG00000016391.9	chr3	53812335	53846390	-	p21.1			1	2.49645
NEK4	ENSG00000114904.11	chr3	52708449	52770949	-	p21.1			1	2.45775
PHF7	ENSG00000010318.18	chr3	52410561	52423641	+	p21.1			1	2.57353
RFT1	ENSG00000163933.8	chr3	53088483	53130462	-	p21.1			1	2.42759
SPCS1	ENSG00000114902.12	chr3	52704955	52711146	+	p21.1			1	2.4069
ARL6IP5	ENSG00000144746.6	chr3	69084944	69106066	+	p14.1			1	2.35294
PSMD6	ENSG00000163636.9	chr3	64010549	64024010	-	p14.1			1	2.45205
SLC25A26	ENSG00000144741.16	chr3	66133610	66388116	+	p14.1			1	2.4589
SHQ1	ENSG00000144736.12	chr3	72749277	72861914	-	p13			1	2.38926
MAST4	ENSG00000069020.17	chr5	66596361	67169595	+	q12.3			1	2.21893
POC5	ENSG00000152359.13	chr5	75674124	75717481	-	q13.3			1	2.25749
CCNH	ENSG00000134480.12	chr5	87391494	87413019	-	q14.3			1	2.20115
RIOK2	ENSG00000058729.9	chr5	97160867	97183260	-	q15			1	2.21264
FAM174A	ENSG00000174132.8	chr5	100535305	100586741	+	q21.1			1	2.21264
EPB41L4A	ENSG00000129595.11	chr5	112142441	112419316	-	q22.2			1	2.16292
COMMD10	ENSG00000145781.7	chr5	116084991	116412762	+	q23.1			1	2.19886
HSD17B4	ENSG00000133835.13	chr5	119452443	119637199	+	q23.1			1	2.12637
SRFBP1	ENSG00000151304.5	chr5	121961961	122075570	+	q23.1			1	2.14365
C5orf63	ENSG00000164241.12	chr5	127042558	127073492	-	q23.2			1	2.1547
PRRC1	ENSG00000164244.19	chr5	127517609	127555089	+	q23.2			1	2.13736
C5orf15	ENSG00000113583.7	chr5	133955502	133968787	-	q31.1			1	2.14525
CAMLG	ENSG00000164615.4	chr5	134738501	134752160	+	q31.1			1	2.1547
PPP2CA	ENSG00000113575.8	chr5	134194334	134226142	-	q31.1			1	2.12568
SAR1B	ENSG00000152700.12	chr5	134601144	134649271	-	q31.1			1	2.1547
UQCRQ	ENSG00000164405.9	chr5	132866560	132868031	+	q31.1			1	2.13736
BRD8	ENSG00000112983.16	chr5	138139766	138178986	-	q31.2			1	2.15934
CTNNA1	ENSG00000044115.19	chr5	138610967	138935034	+	q31.2			1	2.16484
WDR55	ENSG00000120314.17	chr5	140664676	140674124	+	q31.3			1	2.11413
CDC37L1	ENSG00000106993.10	chr9	4679559	4708398	+	p24.1			1	2.69672
CAAP1	ENSG00000120159.10	chr9	26840685	26892804	-	p21.2			1	2.47794
IFT74	ENSG00000096872.14	chr9	26947039	27062930	+	p21.2			1	2.54887
TUSC1	ENSG00000198680.4	chr9	25676389	25678440	-	p21.2			1	2.37589
PIH1D2	ENSG00000150773.9	chr11	112064010	112074274	-	q23.1			0.952381	3.5119
CCDC122	ENSG00000151773.11	chr13	43823909	43879727	-	q14.11			0.95	2.72398
VWA8	ENSG00000102763.14	chr13	41566837	41961120	-	q14.11			0.95	2.62647
GPALPP1	ENSG00000133114.16	chr13	44989529	45037669	+	q14.12			0.95	2.90163
COG3	ENSG00000136152.13	chr13	45464898	45536630	+	q14.13			0.95	3.14059
DERL2	ENSG00000072849.9	chr17	5471251	5486811	-	p13.2			0.95	4.351
ZBTB4	ENSG00000174282.10	chr17	7459366	7484263	-	p13.1			0.95	4.123
SUCLA2	ENSG00000136143.12	chr13	47936487	48001326	-	q14.2			0.947368	3.02722
TMEM218	ENSG00000150433.8	chr11	125096545	125111763	-	q24.2			0.947368	3.77394
VPS26B	ENSG00000151502.9	chr11	134224645	134247792	+	q25			0.947368	4.39234
MED4	ENSG00000136146.13	chr13	48053323	48095131	-	q14.2			0.947368	3.1887
CRK	ENSG00000167193.7	chr17	1420689	1463162	-	p13.3			0.947368	3.90789
CYB5D2	ENSG00000167740.8	chr17	4143168	4187310	+	p13.2			0.944444	3.74521
RIC8A	ENSG00000177963.11	chr11	207511	215113	+	p15.5			0.941176	2.22169
SIGIRR	ENSG00000185187.11	chr11	405716	417455	-	p15.5			0.941176	2.08235
SIRT3	ENSG00000142082.13	chr11	215458	236931	-	p15.5			0.941176	2.34622
GOLGA5	ENSG00000066455.11	chr14	92794231	92839963	+	q32.12	golgi autoantigen, golgin subfamily a, 5 (PTC5)	fusion	0.9375	2.33378
CHID1	ENSG00000177830.16	chr11	867860	915058	-	p15.5			0.9375	2.13608
AP2A2	ENSG00000183020.12	chr11	924894	1012245	+	p15.5			0.9375	2.24131
PHRF1	ENSG00000070047.10	chr11	576486	612222	+	p15.5			0.9375	2.13942
ABCD4	ENSG00000119688.19	chr14	74285423	74303056	-	q24.3			0.9375	2.36443
ALKBH1	ENSG00000100601.8	chr14	77672404	77708020	-	q24.3			0.9375	2.31027
CIPC	ENSG00000198894.6	chr14	77098097	77117287	+	q24.3			0.9375	2.28723
EIF2B2	ENSG00000119718.9	chr14	75002911	75012366	+	q24.3			0.9375	2.3134
ELMSAN1	ENSG00000156030.11	chr14	73715122	73790285	-	q24.3			0.9375	2.16639
ISCA2	ENSG00000165898.12	chr14	74493720	74497106	+	q24.3			0.9375	2.26452
JDP2	ENSG00000140044.11	chr14	75427716	75474111	+	q24.3			0.9375	2.15
MLH3	ENSG00000119684.14	chr14	75013764	75051532	-	q24.3			0.9375	2.27394
POMT2	ENSG00000009830.10	chr14	77274956	77320884	-	q24.3			0.9375	2.27773
RPS6KL1	ENSG00000198208.10	chr14	74903954	74923396	-	q24.3			0.9375	2.08807
SAMD15	ENSG00000100583.4	chr14	77376689	77391497	+	q24.3			0.9375	2.29688
TTLL5	ENSG00000119685.18	chr14	75633625	75955078	+	q24.3			0.9375	2.33696
VIPAS39	ENSG00000151445.14	chr14	77426675	77457952	-	q24.3			0.9375	2.39583
TTC8	ENSG00000165533.17	chr14	88824153	88881078	+	q31.3			0.9375	2.24743
EFCAB11	ENSG00000140025.14	chr14	89794669	89954777	-	q32.11			0.9375	2.20847
RPS6KA5	ENSG00000100784.8	chr14	90847862	91060636	-	q32.11			0.9375	2.07547
ATXN3	ENSG00000066427.20	chr14	92038652	92106621	-	q32.12			0.9375	2.30114
WDR6	ENSG00000178252.16	chr3	49007062	49015953	+	p21.31			0.933333	2.3401
CCDC66	ENSG00000180376.15	chr3	56557161	56621818	+	p14.3			0.933333	2.36355
MOB2	ENSG00000182208.11	chr11	1469457	1501247	-	p15.5			0.933333	2.17376
ATP6V1D	ENSG00000100554.10	chr14	67294371	67360265	-	q23.3			0.933333	2.24644
DCAF5	ENSG00000139990.16	chr14	69050881	69153150	-	q24.1			0.933333	2.34355
SLC39A9	ENSG00000029364.10	chr14	69398015	69462388	+	q24.1			0.933333	2.24522
VTI1B	ENSG00000100568.9	chr14	67647075	67674831	-	q24.1			0.933333	2.22466
GLRX5	ENSG00000182512.4	chr14	95533503	95544724	+	q32.13			0.933333	2.14728
ARIH2	ENSG00000177479.18	chr3	48918821	48986382	+	p21.31			0.933333	2.32998
ARIH2OS	ENSG00000221883.2	chr3	48917788	48919385	-	p21.31			0.933333	2.27133
DAG1	ENSG00000173402.10	chr3	49468703	49535618	+	p21.31			0.933333	2.29693
GMPPB	ENSG00000173540.11	chr3	49716844	49723951	-	p21.31			0.933333	2.23611
GNAI2	ENSG00000114353.15	chr3	50226292	50259355	+	p21.31			0.933333	2.16533
IP6K1	ENSG00000176095.10	chr3	49724294	49786542	-	p21.31			0.933333	2.35036
LAMB2	ENSG00000172037.12	chr3	49121114	49133118	-	p21.31			0.933333	2.29031
MST1R	ENSG00000164078.11	chr3	49887002	49903873	-	p21.31			0.933333	2.20952
NICN1	ENSG00000145029.10	chr3	49422946	49429326	-	p21.31			0.933333	2.36399
RBM5	ENSG00000003756.15	chr3	50088908	50119021	+	p21.31			0.933333	2.28732
USP19	ENSG00000172046.17	chr3	49108046	49120938	-	p21.31			0.933333	2.3921
FLNB	ENSG00000136068.13	chr3	58008400	58172251	+	p14.3			0.933333	2.30093
PDHB	ENSG00000168291.11	chr3	58427630	58433857	-	p14.3			0.933333	2.31049
SLMAP	ENSG00000163681.13	chr3	57755450	57929168	+	p14.3			0.933333	2.34667
CACNA1D	ENSG00000157388.12	chr3	53494656	53813733	+	p21.1	calcium channel, voltage-dependent, L type, alpha 1D subunit	oncogene	0.928571	2.25419
OSBPL5	ENSG00000021762.18	chr11	3087116	3166739	-	p15.4			0.928571	2.13336
SUCLG2	ENSG00000172340.13	chr3	67360460	67654614	-	p14.1			0.928571	2.22238
NAP1L4	ENSG00000205531.11	chr11	2944431	2992377	-	p15.4			0.928571	2.17465
TRIM68	ENSG00000167333.11	chr11	4598672	4608259	-	p15.4			0.928571	2.02951
ZNF195	ENSG00000005801.15	chr11	3339261	3379222	-	p15.4			0.928571	2.13512
HEMK1	ENSG00000114735.8	chr3	50569152	50596168	+	p21.31			0.928571	2.34161
NPRL2	ENSG00000114388.11	chr3	50347330	50351091	-	p21.31			0.928571	2.27565
TMEM115	ENSG00000126062.3	chr3	50354749	50359610	-	p21.31			0.928571	2.34161
TUSC2	ENSG00000114383.8	chr3	50320027	50328251	-	p21.31			0.928571	2.32477
MAPKAPK3	ENSG00000114738.9	chr3	50611520	50649297	+	p21.2			0.928571	2.26623
PPM1M	ENSG00000164088.16	chr3	52245793	52250597	+	p21.2			0.928571	2.13205
RAD54L2	ENSG00000164080.12	chr3	51541144	51668667	+	p21.2			0.928571	2.19595
GLT8D1	ENSG00000016864.15	chr3	52694485	52706083	-	p21.1			0.928571	2.36548
ATXN7	ENSG00000163635.16	chr3	63864557	64003462	+	p14.1			0.928571	2.19536
LRIG1	ENSG00000144749.12	chr3	66378797	66501263	-	p14.1			0.928571	2.26774
PRICKLE2	ENSG00000163637.10	chr3	64093867	64445476	-	p14.1			0.928571	2.09075
SETD2	ENSG00000181555.18	chr3	47016429	47163967	-	p21.31	SET domain containing 2	TSG	0.923077	2.27519
DHX30	ENSG00000132153.13	chr3	47802909	47850195	+	p21.31			0.923077	2.33445
KIF9	ENSG00000088727.11	chr3	47228026	47283451	-	p21.31			0.923077	2.30769
PTPN23	ENSG00000076201.13	chr3	47381011	47413441	+	p21.31			0.923077	2.28478
SACM1L	ENSG00000211456.9	chr3	45689056	45745424	+	p21.31			0.923077	2.2851
FRMD4B	ENSG00000114541.13	chr3	69169990	69542583	-	p14.1			0.923077	2.0387
TMF1	ENSG00000144747.13	chr3	69019827	69052303	-	p14.1			0.923077	2.2606
UBA3	ENSG00000144744.15	chr3	69054730	69080408	-	p14.1			0.923077	2.13018
KANK1	ENSG00000107104.17	chr9	470291	746106	+	p24.3			0.923077	2.17582
SMARCA2	ENSG00000080503.18	chr9	2015219	2193624	+	p24.3			0.923077	2.36136
AK3	ENSG00000147853.15	chr9	4709559	4742043	-	p24.1			0.923077	2.33609
KIAA2026	ENSG00000183354.10	chr9	5881596	6007901	-	p24.1			0.923077	2.36852
PLGRKT	ENSG00000107020.8	chr9	5357973	5437878	-	p24.1			0.923077	2.25641
RANBP6	ENSG00000137040.9	chr9	6011043	6015625	-	p24.1			0.923077	2.38702
RCL1	ENSG00000120158.10	chr9	4792869	4885917	+	p24.1			0.923077	2.26636
SNRK	ENSG00000163788.12	chr3	43286512	43424764	+	p22.1			0.916667	2.01892
BAG3	ENSG00000151929.8	chr10	119651370	119677819	+	q26.11			0.916667	2.03312
EIF3A	ENSG00000107581.11	chr10	119033670	119080823	-	q26.11			0.916667	2.1576
PRDX3	ENSG00000165672.6	chr10	119167703	119178833	-	q26.11			0.916667	2.12248
TIAL1	ENSG00000151923.16	chr10	119571802	119597029	-	q26.11			0.916667	2.21154
SEC23IP	ENSG00000107651.11	chr10	119892711	119944658	+	q26.12			0.916667	2.16383
BUB3	ENSG00000154473.16	chr10	123154277	123170467	+	q26.13			0.916667	1.97479
IKZF5	ENSG00000095574.10	chr10	122990806	123008817	-	q26.13			0.916667	2.08497
NSMCE4A	ENSG00000107672.13	chr10	121957088	121975217	-	q26.13			0.916667	2.22164
CCDC85C	ENSG00000205476.7	chr14	99500180	99604026	-	q32.2			0.916667	2.12691
DEGS2	ENSG00000168350.7	chr14	100143957	100160163	-	q32.2			0.916667	2.02692
YY1	ENSG00000100811.9	chr14	100238298	100282792	+	q32.2			0.916667	2.09188
SEC22C	ENSG00000093183.12	chr3	42547969	42601080	-	p22.1			0.916667	2.18914
SS18L2	ENSG00000008324.9	chr3	42581840	42595114	+	p22.1			0.916667	2.06677
CLEC3B	ENSG00000163815.5	chr3	45001548	45036071	+	p21.31			0.916667	1.91961
EXOSC7	ENSG00000075914.11	chr3	44975241	45036066	+	p21.31			0.916667	2.16115
TCAIM	ENSG00000179152.17	chr3	44338119	44409451	+	p21.31			0.916667	2.23516
COX7C	ENSG00000127184.9	chr5	86617904	86620962	+	q14.3			0.909091	1.96713
FAM53B	ENSG00000189319.12	chr10	124619292	124744269	-	q26.13			0.909091	2.04841
ECHS1	ENSG00000127884.4	chr10	133362480	133373689	-	q26.3			0.909091	2.04545
INPP5A	ENSG00000068383.17	chr10	132537820	132783480	+	q26.3			0.909091	2.18182
PAOX	ENSG00000148832.13	chr10	133379234	133391694	+	q26.3			0.909091	2.00686
PWWP2B	ENSG00000171813.12	chr10	132397168	132417863	+	q26.3			0.909091	2.05865
ZNF511	ENSG00000198546.13	chr10	133308475	133313162	+	q26.3			0.909091	2.03243
AKIP1	ENSG00000166452.10	chr11	8911139	8920084	+	p15.4			0.909091	2.00327
ARFIP2	ENSG00000132254.11	chr11	6474683	6481479	-	p15.4			0.909091	2.11349
FAM160A2	ENSG00000051009.9	chr11	6211335	6234711	-	p15.4			0.909091	2.02882
ILK	ENSG00000166333.12	chr11	6603708	6610874	+	p15.4			0.909091	1.99343
MRPL17	ENSG00000158042.8	chr11	6680782	6683401	-	p15.4			0.909091	1.98593
SCUBE2	ENSG00000175356.11	chr11	9020391	9138114	-	p15.4			0.909091	1.99782
ZNF214	ENSG00000149050.8	chr11	6999318	7020368	-	p15.4			0.909091	2.00986
POMP	ENSG00000132963.7	chr13	28659104	28678925	+	q12.3			0.909091	2.19292
EIF1B	ENSG00000114784.3	chr3	40309684	40312424	+	p22.1			0.909091	2.07955
RPL14	ENSG00000188846.12	chr3	40457292	40468587	+	p22.1			0.909091	2.02882
SLC25A38	ENSG00000144659.9	chr3	39383348	39397351	+	p22.1			0.909091	2.09262
ZNF619	ENSG00000177873.11	chr3	40477113	40490236	+	p22.1			0.909091	2.07955
PPP4R2	ENSG00000163605.13	chr3	72996785	73069199	+	p13			0.909091	2.14115
AGGF1	ENSG00000164252.11	chr5	77029251	77065234	+	q13.3			0.909091	1.99789
FAM151B	ENSG00000152380.8	chr5	80487969	80542563	+	q14.1			0.909091	1.92929
ZCCHC9	ENSG00000131732.10	chr5	81301590	81313297	+	q14.1			0.909091	1.95097
ATP6AP1L	ENSG00000205464.10	chr5	82279462	82386977	+	q14.2			0.909091	2.0021
RPS23	ENSG00000186468.11	chr5	82273358	82278577	-	q14.2			0.909091	1.97831
TMEM167A	ENSG00000174695.8	chr5	83052846	83077863	-	q14.2			0.909091	1.95608
CETN3	ENSG00000153140.7	chr5	90392261	90409786	-	q14.3			0.909091	2.00104
TMEM161B	ENSG00000164180.12	chr5	88189633	88269476	-	q14.3			0.909091	2.01261
C11orf1	ENSG00000137720.6	chr11	111878935	111885975	+	q23.1			0.904762	3.50039
VAMP2	ENSG00000220205.7	chr17	8159149	8163546	-	p13.1			0.904762	3.4898
RNF141	ENSG00000110315.5	chr11	10511678	10541230	-	p15.4			0.9	1.95976
ZBED5	ENSG00000236287.6	chr11	10812074	10858796	-	p15.4			0.9	2.04444
TMEM25	ENSG00000149582.14	chr11	118531041	118547280	+	q23.3			0.9	3.16957
MTRF1	ENSG00000120662.14	chr13	41216369	41263577	-	q14.11			0.9	2.84157
NUFIP1	ENSG00000083635.7	chr13	44939249	44989483	-	q14.12			0.9	2.63437
CINP	ENSG00000100865.13	chr14	102341102	102362916	-	q32.31			0.9	2.154
TNFSF13	ENSG00000161955.15	chr17	7558292	7561608	+	p13.1			0.9	4.11702
C5orf30	ENSG00000181751.8	chr5	103258702	103278660	+	q21.1			0.9	1.925
GIN1	ENSG00000145723.15	chr5	103086000	103120151	-	q21.1			0.9	2.00289
DTWD2	ENSG00000169570.8	chr5	118837322	118988545	-	q23.1			0.9	1.94078
RB1	ENSG00000139687.12	chr13	48303751	48481986	+	q14.2	retinoblastoma gene	TSG	0.894737	2.5274
MYO1C	ENSG00000197879.13	chr17	1464098	1492812	-	p13.3			0.894737	3.54809
ANKRD42	ENSG00000137494.12	chr11	83193739	83260694	+	q14.1			0.894737	2.59818
C11orf54	ENSG00000182919.13	chr11	93741591	93764749	+	q21			0.894737	2.82987
MED17	ENSG00000042429.9	chr11	93784227	93814695	+	q21			0.894737	3.27667
RPUSD4	ENSG00000165526.7	chr11	126202094	126211692	-	q24.2			0.894737	4.31579
SPA17	ENSG00000064199.5	chr11	124673798	124697518	+	q24.2			0.894737	3.00288
TBRG1	ENSG00000154144.11	chr11	124622836	124635398	+	q24.2			0.894737	3.2718
THYN1	ENSG00000151500.13	chr11	134248279	134253370	-	q25			0.894737	3.35526
PROSER1	ENSG00000120685.18	chr13	39009866	39038076	-	q13.3			0.894737	2.40566
COG6	ENSG00000133103.15	chr13	39655627	39791665	+	q14.11			0.894737	2.55
KBTBD6	ENSG00000165572.7	chr13	41127569	41132746	-	q14.11			0.894737	2.46491
FNDC3A	ENSG00000102531.15	chr13	48975912	49209779	+	q14.2			0.894737	2.55507
PHF11	ENSG00000136147.15	chr13	49495610	49528987	+	q14.2			0.894737	2.90526
GLOD4	ENSG00000167699.12	chr17	757097	783390	-	p13.3			0.894737	4.59298
INPP5K	ENSG00000132376.18	chr17	1494571	1516888	-	p13.3			0.894737	4.28728
PITPNA	ENSG00000174238.13	chr17	1517718	1562816	-	p13.3			0.894737	3.81092
RTN4RL1	ENSG00000185924.6	chr17	1934677	2025345	-	p13.3			0.894737	2.78094
TIMM22	ENSG00000177370.4	chr17	997117	1003671	+	p13.3			0.894737	3.9919
CAMTA2	ENSG00000108509.19	chr17	4967992	4987652	-	p13.2			0.894737	3.50312
CXCL16	ENSG00000161921.13	chr17	4733526	4739922	-	p13.2			0.894737	2.76885
MED11	ENSG00000161920.8	chr17	4731428	4733610	+	p13.2			0.894737	4.35946
RNF167	ENSG00000108523.14	chr17	4940008	4945222	+	p13.2			0.894737	4.45423
AFF4	ENSG00000072364.11	chr5	132875379	132963634	-	q31.1	AF4/FMR2 family, member 4	oncogene, fusion	0.888889	1.94257
BTBD10	ENSG00000148925.9	chr11	13388001	13463297	-	p15.3			0.888889	1.90038
MICALCL	ENSG00000133808.4	chr11	12276080	12359144	+	p15.3			0.888889	1.89595
SREK1	ENSG00000153914.14	chr5	66139971	66183615	+	q12.3			0.888889	1.98291
REEP5	ENSG00000129625.11	chr5	112876379	112922539	-	q22.2			0.888889	1.88523
SRP19	ENSG00000153037.11	chr5	112861188	112869788	+	q22.2			0.888889	1.91682
SNX2	ENSG00000205302.5	chr5	122774996	122830108	+	q23.2			0.888889	1.88406
CCNI2	ENSG00000205089.6	chr5	132747445	132754403	+	q31.1			0.888889	1.82951
CDKN2AIPNL	ENSG00000237190.3	chr5	134402087	134411898	-	q31.1			0.888889	1.90476
DDX46	ENSG00000145833.14	chr5	134758771	134855133	+	q31.1			0.888889	1.88406
FNIP1	ENSG00000217128.10	chr5	131641714	131797063	-	q31.1			0.888889	1.89435
FSTL4	ENSG00000053108.15	chr5	133196455	133612564	-	q31.1			0.888889	1.84505
GDF9	ENSG00000164404.7	chr5	132861181	132866884	-	q31.1			0.888889	1.84908
HSPA4	ENSG00000170606.12	chr5	133051962	133106449	+	q31.1			0.888889	1.87923
LEAP2	ENSG00000164406.7	chr5	132872322	132875046	+	q31.1			0.888889	1.91037
PCBD2	ENSG00000132570.13	chr5	134904906	135007959	+	q31.1			0.888889	1.90476
RAD50	ENSG00000113522.12	chr5	132556019	132646344	+	q31.1			0.888889	1.94257
SHROOM1	ENSG00000164403.13	chr5	132822141	132830898	-	q31.1			0.888889	1.85902
SKP1	ENSG00000113558.17	chr5	134148935	134177038	-	q31.1			0.888889	1.95355
SLC22A5	ENSG00000197375.11	chr5	132369752	132395614	+	q31.1			0.888889	1.93669
SOWAHA	ENSG00000198944.5	chr5	132813587	132816797	+	q31.1			0.888889	1.80093
VDAC1	ENSG00000213585.9	chr5	133971915	134005133	-	q31.1			0.888889	1.78238
ZCCHC10	ENSG00000155329.10	chr5	132996985	133026604	-	q31.1			0.888889	1.94257
LRRC56	ENSG00000161328.10	chr11	537527	554916	+	p15.5			0.882353	1.97558
PKP3	ENSG00000184363.8	chr11	392614	404908	+	p15.5			0.882353	2.01518
PSMD13	ENSG00000185627.16	chr11	236546	252984	+	p15.5			0.882353	1.94669
PTDSS2	ENSG00000174915.10	chr11	448268	491399	+	p15.5			0.882353	2.02087
RASSF7	ENSG00000099849.13	chr11	560404	564021	+	p15.5			0.882353	2.02657
VPS36	ENSG00000136100.11	chr13	52412602	52450628	-	q14.3			0.882353	2.77594
TRIP11	ENSG00000100815.11	chr14	91965991	92040896	-	q32.12	thyroid hormone receptor interactor 11	fusion	0.875	2.00735
EPS8L2	ENSG00000177106.13	chr11	694438	727727	+	p15.5			0.875	2.06291
PNPLA2	ENSG00000177666.14	chr11	818902	825573	+	p15.5			0.875	2.04934
PSEN1	ENSG00000080815.17	chr14	73136418	73223691	+	q24.2			0.875	2.15288
ZFYVE1	ENSG00000165861.12	chr14	72969451	73027212	-	q24.2			0.875	2.18431
ACOT2	ENSG00000119673.13	chr14	73567620	73575658	+	q24.3			0.875	2.03571
ACOT4	ENSG00000177465.4	chr14	73591706	73596496	+	q24.3			0.875	2.06379
ADCK1	ENSG00000063761.14	chr14	77800083	77935012	+	q24.3			0.875	2.06983
ANGEL1	ENSG00000013523.8	chr14	76786178	76826246	-	q24.3			0.875	2.13475
BATF	ENSG00000156127.6	chr14	75522425	75547015	+	q24.3			0.875	2.07586
ENTPD5	ENSG00000187097.11	chr14	73958010	74019399	-	q24.3			0.875	2.04966
FAM161B	ENSG00000156050.7	chr14	73931501	73950414	-	q24.3			0.875	2.09266
LIN52	ENSG00000205659.9	chr14	74084796	74201235	+	q24.3			0.875	2.23321
NEK9	ENSG00000119638.11	chr14	75079353	75127344	-	q24.3			0.875	2.1375
NUMB	ENSG00000133961.18	chr14	73275107	73463642	-	q24.3			0.875	2.30192
SNW1	ENSG00000100603.12	chr14	77717599	77761207	-	q24.3			0.875	2.2528
SPTLC2	ENSG00000100596.5	chr14	77505997	77616773	-	q24.3			0.875	2.09635
TMED10	ENSG00000170348.7	chr14	75131470	75176631	-	q24.3			0.875	2.11356
TMEM63C	ENSG00000165548.9	chr14	77116568	77259495	+	q24.3			0.875	2.0125
MOAP1	ENSG00000165943.4	chr14	93182196	93184928	-	q32.12			0.875	1.96178
TC2N	ENSG00000165929.11	chr14	91779751	91867536	-	q32.12			0.875	2.02815
UBR7	ENSG00000012963.12	chr14	93207056	93229215	+	q32.12			0.875	2.09524
CLMN	ENSG00000165959.10	chr14	95181940	95319906	-	q32.13			0.875	2.01879
CWC27	ENSG00000153015.14	chr5	64768930	65018763	+	q12.3			0.875	1.9872
PPWD1	ENSG00000113593.10	chr5	65563236	65587549	+	q12.3			0.875	1.92909
SREK1IP1	ENSG00000153006.13	chr5	64718144	64768685	-	q12.3			0.875	1.90679
TRIM23	ENSG00000113595.13	chr5	65589680	65625975	-	q12.3			0.875	1.94044
CDC23	ENSG00000094880.9	chr5	138187648	138213343	-	q31.2			0.875	1.84358
ETF1	ENSG00000120705.11	chr5	138506095	138543300	-	q31.2			0.875	1.86351
FAM53C	ENSG00000120709.9	chr5	138331935	138349729	+	q31.2			0.875	1.84358
HSPA9	ENSG00000113013.11	chr5	138554882	138575444	-	q31.2			0.875	1.80497
SIL1	ENSG00000120725.11	chr5	138946720	139293557	-	q31.2			0.875	1.86351
FCHSD1	ENSG00000197948.9	chr5	141639302	141651419	-	q31.3			0.875	1.86475
HARS2	ENSG00000112855.13	chr5	140691426	140699291	+	q31.3			0.875	1.89019
IK	ENSG00000113141.14	chr5	140647058	140662479	+	q31.3			0.875	1.89503
NDUFA2	ENSG00000131495.7	chr5	140638740	140647785	-	q31.3			0.875	1.85405
SRA1	ENSG00000213523.8	chr5	140537340	140558310	-	q31.3			0.875	1.86889
CLINT1	ENSG00000113282.12	chr5	157785743	157859175	-	q33.3			0.875	1.79557
MED7	ENSG00000155868.7	chr5	157137412	157159019	-	q33.3			0.875	1.88388
THG1L	ENSG00000113272.12	chr5	157731197	157741448	+	q33.3			0.875	1.9047
RAD51B	ENSG00000182185.17	chr14	67819779	68730218	+	q24.1	RAD51 paralog B	TSG, fusion	0.866667	2.00671
MRPL23	ENSG00000214026.9	chr11	1947278	1984522	+	p15.5			0.866667	1.97468
PIGH	ENSG00000100564.7	chr14	67581955	67600287	-	q24.1			0.866667	2.01067
ZFYVE26	ENSG00000072121.14	chr14	67727374	67816590	-	q24.1			0.866667	1.97124
C3orf62	ENSG00000188315.6	chr3	49268602	49277909	-	p21.31			0.866667	2.27828
NDUFAF3	ENSG00000178057.13	chr3	49020459	49023495	+	p21.31			0.866667	2.06805
RNF123	ENSG00000164068.14	chr3	49689499	49721529	+	p21.31			0.866667	2.15108
SEMA3F	ENSG00000001617.10	chr3	50155045	50189075	+	p21.31			0.866667	2.03784
USP4	ENSG00000114316.11	chr3	49277831	49340712	-	p21.31			0.866667	2.21127
ABHD6	ENSG00000163686.12	chr3	58237506	58295693	+	p14.3			0.866667	2.09297
APPL1	ENSG00000157500.9	chr3	57227737	57273468	+	p14.3			0.866667	2.06126
DENND6A	ENSG00000174839.11	chr3	57625457	57693089	-	p14.3			0.866667	2.11852
PDE12	ENSG00000174840.8	chr3	57556276	57566844	+	p14.3			0.866667	2.13333
PXK	ENSG00000168297.14	chr3	58332880	58426126	+	p14.3			0.866667	2.08707
BUD13	ENSG00000137656.10	chr11	116748170	116772988	-	q23.3			0.863636	4.14193
RNF214	ENSG00000167257.9	chr11	117232625	117286445	+	q23.3			0.863636	4.17718
NUP98	ENSG00000110713.14	chr11	3671083	3797792	-	p15.4	nucleoporin 98kDa	oncogene, fusion	0.857143	1.96071
PGAP2	ENSG00000148985.18	chr11	3797724	3826371	+	p15.4			0.857143	1.99818
MPP5	ENSG00000072415.7	chr14	67241109	67335819	+	q23.3			0.857143	1.92995
AK7	ENSG00000140057.7	chr14	96392111	96489427	+	q32.2			0.857143	1.88997
GSKIP	ENSG00000100744.13	chr14	96363452	96387288	+	q32.2			0.857143	1.9888
STX8	ENSG00000170310.13	chr17	9250471	9576591	-	p13.1			0.857143	4.30565
CCDC51	ENSG00000164051.12	chr3	48432164	48440456	-	p21.31			0.857143	2.1006
IP6K2	ENSG00000068745.13	chr3	48688003	48740353	-	p21.31			0.857143	2.20952
NME6	ENSG00000172113.7	chr3	48293264	48301685	-	p21.31			0.857143	2.07738
PLXNB1	ENSG00000164050.11	chr3	48403854	48430051	-	p21.31			0.857143	2.05714
RASSF1	ENSG00000068028.16	chr3	50329782	50340980	-	p21.31			0.857143	1.96241
UQCRC1	ENSG00000010256.9	chr3	48599002	48610976	-	p21.31			0.857143	2.05123
ABHD14A	ENSG00000248487.7	chr3	51971426	51981199	+	p21.2			0.857143	2.01544
ABHD14B	ENSG00000114779.18	chr3	51968510	51983409	-	p21.2			0.857143	2.04305
GLYCTK	ENSG00000168237.16	chr3	52287089	52293476	+	p21.2			0.857143	1.90537
PARP3	ENSG00000041880.13	chr3	51942345	51948867	+	p21.2			0.857143	2.0979
RRP9	ENSG00000114767.6	chr3	51933430	51941941	-	p21.2			0.857143	2.02703
GNL3	ENSG00000163938.15	chr3	52681156	52694492	+	p21.1			0.857143	2.03499
NISCH	ENSG00000010322.14	chr3	52455118	52493071	+	p21.1			0.857143	2.0979
SFMBT1	ENSG00000163935.12	chr3	52903572	53046750	-	p21.1			0.857143	2.06654
SMIM4	ENSG00000168273.6	chr3	52534013	52579237	+	p21.1			0.857143	1.97932
MAGI1	ENSG00000151276.22	chr3	65353525	66038834	-	p14.1			0.857143	1.94904
ACAT1	ENSG00000075239.12	chr11	108121516	108147776	+	q22.3			0.85	2.39
NLRX1	ENSG00000160703.14	chr11	119166568	119184016	+	q23.3			0.85	2.88056
NAA16	ENSG00000172766.17	chr13	41311205	41377030	+	q14.11			0.85	2.65389
SPRYD7	ENSG00000123178.13	chr13	49912706	49936490	-	q14.2			0.85	2.63596
TRIM13	ENSG00000204977.8	chr13	49995888	50020481	+	q14.2			0.85	2.79286
INTS6	ENSG00000102786.13	chr13	51354077	51454264	-	q14.3			0.85	2.53172
C17orf97	ENSG00000187624.8	chr17	410327	431062	+	p13.3			0.85	2.94328
ZNF232	ENSG00000167840.12	chr17	5105541	5123116	-	p13.2			0.85	3.00769
ACADVL	ENSG00000072778.18	chr17	7217125	7225273	+	p13.1			0.85	4.28953
CTDNEP1	ENSG00000175826.10	chr17	7243591	7252491	-	p13.1			0.85	4.61125
CYB5D1	ENSG00000182224.10	chr17	7857746	7862282	+	p13.1			0.85	3.29375
ELP5	ENSG00000170291.13	chr17	7251416	7259940	+	p13.1			0.85	4.19205
FXR2	ENSG00000129245.10	chr17	7591230	7614871	-	p13.1			0.85	4.37143
KCTD11	ENSG00000213859.4	chr17	7351889	7354944	+	p13.1			0.85	3.33818
MPDU1	ENSG00000129255.13	chr17	7583529	7592789	+	p13.1			0.85	3.90638
UBL3	ENSG00000122042.9	chr13	29764371	29850684	-	q12.3			0.846154	2.15322
USPL1	ENSG00000132952.10	chr13	30617693	30660770	+	q12.3			0.846154	2.16783
CCDC12	ENSG00000160799.10	chr3	46921726	46982010	-	p21.31			0.846154	1.96128
KLHL18	ENSG00000114648.10	chr3	47282917	47346816	+	p21.31			0.846154	2.07963
LIMD1	ENSG00000144791.8	chr3	45555394	45686338	+	p21.31			0.846154	2.086
MAP4	ENSG00000047849.20	chr3	47850690	48089272	-	p21.31			0.846154	1.98193
EIF4E3	ENSG00000163412.11	chr3	71675416	71754773	-	p13			0.846154	1.99491
ERMP1	ENSG00000099219.12	chr9	5765076	5833117	-	p24.1			0.846154	1.98636
RLN2	ENSG00000107014.8	chr9	5299868	5304969	-	p24.1			0.846154	1.93156
BRCA2	ENSG00000139618.13	chr13	32315474	32400266	+	q13.1	familial breast/ovarian cancer gene 2	TSG	0.842105	1.78574
SIAE	ENSG00000110013.11	chr11	124633113	124695707	-	q24.2			0.842105	3.27485
SYTL2	ENSG00000137501.15	chr11	85694224	85811159	-	q14.1			0.842105	2.03509
RAB38	ENSG00000123892.10	chr11	88113242	88175467	-	q14.2			0.842105	2.16216
PUS3	ENSG00000110060.7	chr11	125893485	125903221	-	q24.2			0.842105	3.76651
TIRAP	ENSG00000150455.12	chr11	126283065	126298845	+	q24.2			0.842105	2.77333
NFRKB	ENSG00000170322.13	chr11	129863636	129895590	-	q24.3			0.842105	3.27773
ST14	ENSG00000149418.9	chr11	130159562	130210376	+	q24.3			0.842105	2.95906
FRY	ENSG00000073910.18	chr13	32031300	32299122	+	q13.1			0.842105	2.02105
N4BP2L2	ENSG00000244754.7	chr13	32432417	32538885	-	q13.1			0.842105	2.44456
SUPT20H	ENSG00000102710.18	chr13	37009312	37059713	-	q13.3			0.842105	2.62592
ELF1	ENSG00000120690.12	chr13	40931920	41061440	-	q14.11			0.842105	2.17093
SLC25A15	ENSG00000102743.13	chr13	40789412	40810111	+	q14.11			0.842105	2.11278
ESD	ENSG00000139684.12	chr13	46771256	46797232	-	q14.2			0.842105	2.63986
RCBTB1	ENSG00000136144.10	chr13	49531946	49585583	-	q14.2			0.842105	2.42105
UTP14C	ENSG00000253797.2	chr13	52024691	52033600	+	q14.3			0.842105	2.52632
PLD2	ENSG00000129219.12	chr17	4807096	4823434	+	p13.2			0.842105	3.27018
SLC25A11	ENSG00000108528.12	chr17	4937130	4940251	-	p13.2			0.842105	3.16135
SPAG7	ENSG00000091640.6	chr17	4959226	4967872	-	p13.2			0.842105	3.3539
MAX	ENSG00000125952.17	chr14	65006174	65102695	-	q23.3	Myc associated factor X	TSG	0.833333	1.93889
ANO10	ENSG00000160746.11	chr3	43354859	43691594	-	p22.1			0.833333	1.90552
CACUL1	ENSG00000151893.13	chr10	118674167	118755249	-	q26.11			0.833333	1.98851
RGS10	ENSG00000148908.13	chr10	119499828	119542708	-	q26.11			0.833333	1.86022
SFXN4	ENSG00000183605.15	chr10	119140767	119165667	-	q26.11			0.833333	1.83121
WDR11	ENSG00000120008.14	chr10	120851175	120909524	+	q26.12			0.833333	1.90789
ATE1	ENSG00000107669.16	chr10	121740421	121928801	-	q26.13			0.833333	1.94444
TACC2	ENSG00000138162.16	chr10	121989174	122254545	+	q26.13			0.833333	1.84713
RAB30	ENSG00000137502.8	chr11	82973133	83071923	-	q14.1			0.833333	1.90657
SLC7A1	ENSG00000139514.11	chr13	29509410	29595688	-	q12.3			0.833333	1.8901
CCNK	ENSG00000090061.16	chr14	99481169	99535044	+	q32.2			0.833333	1.89103
HIGD1A	ENSG00000181061.12	chr3	42784298	42804531	-	p22.1			0.833333	1.85583
VIPR1	ENSG00000114812.11	chr3	42489299	42537573	+	p22.1			0.833333	1.86728
TMEM42	ENSG00000169964.5	chr3	44861869	44865670	+	p21.31			0.833333	1.91398
ZDHHC3	ENSG00000163812.12	chr3	44915257	44976185	-	p21.31			0.833333	1.939
ZNF197	ENSG00000186448.13	chr3	44584888	44648471	+	p21.31			0.833333	2.01814
ZNF35	ENSG00000169981.9	chr3	44648727	44660791	+	p21.31			0.833333	2.0045
ZNF445	ENSG00000185219.14	chr3	44439770	44477670	-	p21.31			0.833333	1.95175
BET1L	ENSG00000177951.16	chr11	167784	207428	-	p15.5			0.823529	1.99835
SPATA7	ENSG00000042317.15	chr14	88384924	88470350	+	q31.3			0.823529	2.00163
CTBP2	ENSG00000175029.15	chr10	124984317	125161170	-	q26.13			0.818182	1.89645
LHPP	ENSG00000107902.12	chr10	124461834	124617888	+	q26.13			0.818182	1.91092
OAT	ENSG00000065154.10	chr10	124397303	124418976	-	q26.13			0.818182	1.81876
GLRX3	ENSG00000108010.10	chr10	130136399	130184521	+	q26.3			0.818182	1.75758
DENND5A	ENSG00000184014.6	chr11	9138825	9265390	-	p15.4			0.818182	1.78734
PPFIBP2	ENSG00000166387.10	chr11	7513298	7657127	+	p15.4			0.818182	1.81983
RPL27A	ENSG00000166441.11	chr11	8682411	8714759	+	p15.4			0.818182	1.74514
TPP1	ENSG00000166340.13	chr11	6612763	6619461	-	p15.4			0.818182	1.78334
TRIM66	ENSG00000166436.14	chr11	8612037	8671866	-	p15.4			0.818182	1.78644
WEE1	ENSG00000166483.9	chr11	9573681	9593457	+	p15.4			0.818182	1.76631
TTC12	ENSG00000149292.15	chr11	113314529	113383544	+	q23.2			0.818182	2.86974
CEP164	ENSG00000110274.13	chr11	117314557	117413268	+	q23.3			0.818182	2.89417
DIO3	ENSG00000197406.7	chr14	101561351	101563452	+	q32.31			0.818182	1.74973
ENTPD3	ENSG00000168032.7	chr3	40387156	40428619	+	p22.1			0.818182	1.71117
ZNF621	ENSG00000172888.10	chr3	40524878	40574685	+	p22.1			0.818182	1.8901
PDZRN3	ENSG00000121440.13	chr3	73382433	73624940	-	p13			0.818182	1.77521
F2RL1	ENSG00000164251.4	chr5	76818933	76835315	+	q13.3			0.818182	1.71321
IQGAP2	ENSG00000145703.14	chr5	76403249	76708132	+	q13.3			0.818182	1.76727
PDE8B	ENSG00000113231.12	chr5	77210449	77429807	+	q13.3			0.818182	1.65386
POLK	ENSG00000122008.14	chr5	75511756	75601144	+	q13.3			0.818182	1.83604
ZBED3	ENSG00000132846.5	chr5	77072072	77087323	-	q13.3			0.818182	1.75723
AP3B1	ENSG00000132842.12	chr5	78000525	78294755	-	q14.1			0.818182	1.84703
MSH3	ENSG00000113318.9	chr5	80654648	80876460	+	q14.1			0.818182	1.8385
SSBP2	ENSG00000145687.14	chr5	81413021	81751797	-	q14.1			0.818182	1.76579
ATG10	ENSG00000152348.14	chr5	81972025	82276857	+	q14.2			0.818182	1.76047
XRCC4	ENSG00000152422.14	chr5	83077498	83353787	+	q14.2			0.818182	1.76047
ELL2	ENSG00000118985.13	chr5	95885098	95962071	-	q15			0.818182	1.74033
FAM172A	ENSG00000113391.15	chr5	93618069	94111699	-	q15			0.818182	1.78048
GLRX	ENSG00000173221.12	chr5	95751319	95823005	-	q15			0.818182	1.72131
TTC37	ENSG00000198677.9	chr5	95463895	95555007	-	q15			0.818182	1.76966
DICER1	ENSG00000100697.13	chr14	95086228	95158010	-	q32.13	dicer 1, ribonuclease type III	TSG	0.8125	1.85565
TALDO1	ENSG00000177156.9	chr11	747329	765024	+	p15.5			0.8125	1.76372
TMEM80	ENSG00000177042.13	chr11	695428	705028	+	p15.5			0.8125	1.79658
TDRD3	ENSG00000083544.12	chr13	60396457	60573878	+	q21.2			0.8125	2.37887
RBM25	ENSG00000119707.12	chr14	73058436	73123898	+	q24.2			0.8125	1.87753
DNAL1	ENSG00000119661.13	chr14	73644875	73703732	+	q24.3			0.8125	1.84023
FCF1	ENSG00000119616.10	chr14	74713144	74738620	+	q24.3			0.8125	1.94886
PTGR2	ENSG00000140043.10	chr14	73851844	73886827	+	q24.3			0.8125	1.97074
SLIRP	ENSG00000119705.8	chr14	77708071	77761104	+	q24.3			0.8125	1.88129
ZC2HC1C	ENSG00000119703.13	chr14	75064170	75079987	+	q24.3			0.8125	1.89031
CCDC88C	ENSG00000015133.17	chr14	91271323	91417844	-	q32.11			0.8125	1.7947
TDP1	ENSG00000042088.12	chr14	89954939	90044768	+	q32.11			0.8125	1.87623
CATSPERB	ENSG00000133962.6	chr14	91580696	91780707	-	q32.12			0.8125	1.79363
ITPK1	ENSG00000100605.15	chr14	92936914	93116320	-	q32.12			0.8125	1.7875
SERPINA11	ENSG00000186910.3	chr14	94442464	94452790	-	q32.13			0.8125	1.83333
AKAP11	ENSG00000023516.8	chr13	42272153	42323267	+	q14.11			0.809524	2.00251
NDEL1	ENSG00000166579.14	chr17	8413131	8490411	+	p13.1			0.809524	3.77204
RANGRF	ENSG00000108961.12	chr17	8288497	8290092	+	p13.1			0.809524	3.05665
TMEM107	ENSG00000179029.13	chr17	8173237	8176399	-	p13.1			0.809524	3.34501
TP53	ENSG00000141510.14	chr17	7661779	7687550	-	p13.1	tumor protein p53	oncogene, TSG, fusion	0.8	2.8
FHIT	ENSG00000189283.8	chr3	59749310	61251459	-	p14.2	fragile histidine triad gene	TSG, fusion	0.8	1.92109
TSSC4	ENSG00000184281.13	chr11	2400488	2403878	+	p15.5			0.8	1.82785
GALNT18	ENSG00000110328.5	chr11	11270876	11622005	-	p15.4			0.8	1.73728
DCUN1D5	ENSG00000137692.10	chr11	103062076	103092215	-	q22.3			0.8	2.54177
C2CD2L	ENSG00000172375.11	chr11	119102198	119118544	+	q23.3			0.8	2.7
DPAGT1	ENSG00000172269.15	chr11	119096503	119108331	-	q23.3			0.8	3.24
HMBS	ENSG00000256269.5	chr11	119084866	119093549	+	q23.3			0.8	2.81739
HYOU1	ENSG00000149428.17	chr11	119044189	119057202	-	q23.3			0.8	2.35181
RNF26	ENSG00000173456.4	chr11	119334527	119337313	+	q23.3			0.8	2.77714
VWA5A	ENSG00000110002.14	chr11	124115362	124147721	+	q24.2			0.8	2.17778
TSC22D1	ENSG00000102804.13	chr13	44432143	44577147	-	q14.11			0.8	2.27071
ZC3H13	ENSG00000123200.15	chr13	45954465	46052759	-	q14.13			0.8	2.29388
EIF2S1	ENSG00000134001.11	chr14	67359997	67386516	+	q23.3			0.8	1.81299
ERH	ENSG00000100632.9	chr14	69380123	69398627	-	q24.1			0.8	1.88493
EXD2	ENSG00000081177.17	chr14	69191511	69244020	+	q24.1			0.8	1.89793
RDH11	ENSG00000072042.11	chr14	67676801	67695814	-	q24.1			0.8	1.88108
SRSF5	ENSG00000100650.14	chr14	69726900	69772005	+	q24.1			0.8	1.88493
TMEM229B	ENSG00000198133.7	chr14	67447084	67533739	-	q24.1			0.8	1.71288
MAP3K9	ENSG00000006432.14	chr14	70722526	70809534	-	q24.2			0.8	1.7641
MED6	ENSG00000133997.10	chr14	70581257	70600690	-	q24.2			0.8	1.93803
TTC9	ENSG00000133985.2	chr14	70641787	70675360	+	q24.2			0.8	1.7641
ANKRD9	ENSG00000156381.7	chr14	102501760	102509799	-	q32.31			0.8	1.84103
RCOR1	ENSG00000089902.9	chr14	102592661	102730576	+	q32.31			0.8	1.795
TECPR2	ENSG00000196663.14	chr14	102362963	102502481	+	q32.31			0.8	1.83439
NUP88	ENSG00000108559.10	chr17	5360963	5420160	-	p13.2			0.8	3.73878
CNTROB	ENSG00000170037.12	chr17	7932101	7949918	+	p13.1			0.8	3.504
POLR2A	ENSG00000181222.13	chr17	7484366	7514618	+	p13.1			0.8	2.44507
TMEM256	ENSG00000205544.3	chr17	7402975	7404137	-	p13.1			0.8	2.46857
TNK1	ENSG00000174292.11	chr17	7380534	7389774	+	p13.1			0.8	3.2
TRAPPC1	ENSG00000170043.10	chr17	7930345	7932123	-	p13.1			0.8	2.90667
IMPDH2	ENSG00000178035.10	chr3	49024325	49029408	-	p21.31			0.8	1.93566
MON1A	ENSG00000164077.12	chr3	49908862	49930173	-	p21.31			0.8	1.93333
MST1	ENSG00000173531.14	chr3	49683947	49689501	-	p21.31			0.8	1.93566
RBM6	ENSG00000004534.13	chr3	49940007	50100045	+	p21.31			0.8	1.87568
TCTA	ENSG00000145022.4	chr3	49412206	49416475	+	p21.31			0.8	1.79097
ACOX2	ENSG00000168306.11	chr3	58505136	58537319	-	p14.3			0.8	1.81538
WNT5A	ENSG00000114251.12	chr3	55465715	55490539	-	p14.3			0.8	1.755
GCNT4	ENSG00000176928.5	chr5	75025346	75030899	-	q13.3			0.8	1.63913
HEXB	ENSG00000049860.12	chr5	74640023	74722647	+	q13.3			0.8	1.76471
HMGCR	ENSG00000113161.14	chr5	75336329	75362104	+	q13.3			0.8	1.71364
NUDT12	ENSG00000112874.8	chr5	103548855	103562793	-	q21.2			0.8	1.78035
CCDC112	ENSG00000164221.11	chr5	115267188	115296831	-	q22.3			0.8	1.73483
FEM1C	ENSG00000145780.7	chr5	115520908	115544894	-	q22.3			0.8	1.74915
PGGT1B	ENSG00000164219.8	chr5	115204012	115262872	-	q22.3			0.8	1.72514
TMED7	ENSG00000134970.13	chr5	115613508	115632992	-	q22.3			0.8	1.73933
ALDH7A1	ENSG00000164904.14	chr5	126541841	126595418	-	q23.2			0.8	1.6913
PLAA	ENSG00000137055.13	chr9	26904083	26947463	-	p21.2			0.8	1.89091
EED	ENSG00000074266.16	chr11	86244544	86278813	+	q14.2	embryonic ectoderm development	TSG	0.789474	2.44482
TMEM126B	ENSG00000171204.11	chr11	85628573	85636539	+	q14.1			0.789474	2.60167
ME3	ENSG00000151376.15	chr11	86441108	86672636	-	q14.2			0.789474	1.83362
ANKRD49	ENSG00000168876.7	chr11	94493629	94499583	+	q21			0.789474	2.5
CEP57	ENSG00000166037.9	chr11	95789965	95832693	+	q21			0.789474	2.59827
DCPS	ENSG00000110063.7	chr11	126303752	126345749	+	q24.2			0.789474	3.15789
SNX19	ENSG00000120451.9	chr11	130875436	130916509	-	q24.3			0.789474	2.52831
TMEM45B	ENSG00000151715.6	chr11	129815819	129860003	+	q24.3			0.789474	2.13922
ACAD8	ENSG00000151498.10	chr11	134253495	134265855	+	q25			0.789474	3.02828
IGSF9B	ENSG00000080854.13	chr11	133908564	133956985	-	q25			0.789474	1.79943
PDS5B	ENSG00000083642.17	chr13	32586427	32778019	+	q13.1			0.789474	2.01754
RFXAP	ENSG00000133111.3	chr13	36819224	36829104	+	q13.3			0.789474	1.92763
UFM1	ENSG00000120686.10	chr13	38349849	38363619	+	q13.3			0.789474	2.26579
CDADC1	ENSG00000102543.13	chr13	49247925	49293485	+	q14.2			0.789474	2.377
EBPL	ENSG00000123179.12	chr13	49660723	49691475	-	q14.2			0.789474	2.24634
NUDT15	ENSG00000136159.3	chr13	48037567	48047222	+	q14.2			0.789474	2.24634
DHRS12	ENSG00000102796.9	chr13	51767993	51804157	-	q14.3			0.789474	2.65377
ABR	ENSG00000159842.13	chr17	1003518	1229021	-	p13.3			0.789474	3.25658
RILP	ENSG00000167705.10	chr17	1646145	1650077	-	p13.3			0.789474	1.87195
KIF1C	ENSG00000129250.10	chr17	4997948	5028401	+	p13.2			0.789474	3.13067
PSMB6	ENSG00000142507.8	chr17	4796144	4798503	+	p13.2			0.789474	2.87418
PBRM1	ENSG00000163939.17	chr3	52545352	52685917	-	p21.1	polybromo 1	TSG	0.785714	1.8528
ATG2B	ENSG00000066739.10	chr14	96279202	96363870	-	q32.2			0.785714	1.79954
C3orf18	ENSG00000088543.13	chr3	50558025	50571027	-	p21.31			0.785714	1.88571
IFRD2	ENSG00000214706.9	chr3	50287732	50292918	-	p21.31			0.785714	1.88571
PRKAR2A	ENSG00000114302.14	chr3	48744597	48847846	-	p21.31			0.785714	1.8728
SLC26A6	ENSG00000225697.9	chr3	48625723	48635493	-	p21.31			0.785714	1.84218
TMA7	ENSG00000232112.3	chr3	48440257	48444208	+	p21.31			0.785714	1.81079
ALAS1	ENSG00000023330.13	chr3	52198086	52214327	+	p21.2			0.785714	1.76912
MANF	ENSG00000145050.14	chr3	51385047	51389397	+	p21.2			0.785714	1.71384
RBM15B	ENSG00000259956.1	chr3	51391268	51397908	+	p21.2			0.785714	1.93109
TWF2	ENSG00000247596.7	chr3	52228610	52239260	-	p21.2			0.785714	1.71384
WDR82	ENSG00000164091.10	chr3	52254421	52288020	-	p21.2			0.785714	1.89113
DNAH1	ENSG00000114841.16	chr3	52316319	52400491	+	p21.1			0.785714	1.74659
TNNC1	ENSG00000114854.6	chr3	52451102	52454070	-	p21.1			0.785714	1.80921
THOC7	ENSG00000163634.10	chr3	63833870	63863903	-	p14.1			0.785714	1.80968
PARVA	ENSG00000197702.10	chr11	12377185	12530801	+	p15.3			0.777778	1.70283
STARD13	ENSG00000133121.19	chr13	33103135	33350630	-	q13.1			0.777778	2.1264
ZZEF1	ENSG00000074755.13	chr17	4004445	4143020	-	p13.2			0.777778	2.66998
NLN	ENSG00000123213.21	chr5	65722196	65871725	+	q12.3			0.777778	1.62901
EFNA5	ENSG00000184349.11	chr5	107376889	107670895	-	q21.3			0.777778	1.68738
PJA2	ENSG00000198961.8	chr5	109334709	109409994	-	q21.3			0.777778	1.71111
SLC25A46	ENSG00000164209.15	chr5	110738136	110765161	+	q22.1			0.777778	1.67222
MCC	ENSG00000171444.16	chr5	113022099	113488830	-	q22.2			0.777778	1.6679
YTHDC2	ENSG00000047188.14	chr5	113513683	113595285	+	q22.2			0.777778	1.64957
LOX	ENSG00000113083.11	chr5	122063195	122078285	-	q23.1			0.777778	1.56362
CSNK1G3	ENSG00000151292.16	chr5	123512099	123617045	+	q23.2			0.777778	1.66667
PPIC	ENSG00000168938.5	chr5	123023250	123036741	-	q23.2			0.777778	1.6221
SNX24	ENSG00000064652.9	chr5	122843439	123029354	+	q23.2			0.777778	1.6221
ZNF608	ENSG00000168916.14	chr5	124636913	124748807	-	q23.2			0.777778	1.68086
HINT1	ENSG00000169567.10	chr5	131159027	131171735	-	q23.3			0.777778	1.63964
ISOC1	ENSG00000066583.10	chr5	129094751	129114028	+	q23.3			0.777778	1.55556
LYRM7	ENSG00000186687.14	chr5	131170810	131205426	+	q23.3			0.777778	1.64855
C5orf24	ENSG00000181904.8	chr5	134845680	134859737	+	q31.1			0.777778	1.66667
JADE2	ENSG00000043143.19	chr5	134524312	134583230	+	q31.1			0.777778	1.71375
KIF3A	ENSG00000131437.14	chr5	132692628	132737638	-	q31.1			0.777778	1.63544
SEC24A	ENSG00000113615.11	chr5	134648789	134727823	+	q31.1			0.777778	1.60494
TXNDC15	ENSG00000113621.13	chr5	134873803	134901525	+	q31.1			0.777778	1.72348
UBE2B	ENSG00000119048.6	chr5	134371179	134391992	+	q31.1			0.777778	1.69025
C9orf72	ENSG00000147894.13	chr9	27546545	27573866	-	p21.2			0.777778	1.73977
RBM7	ENSG00000076053.9	chr11	114400030	114414203	+	q23.2			0.772727	2.92889
ELP6	ENSG00000163832.14	chr3	47495640	47513761	-	p21.31			0.769231	1.85146
NBEAL2	ENSG00000160796.15	chr3	46979683	47009703	+	p21.31			0.769231	1.75968
SCAP	ENSG00000114650.17	chr3	47413694	47477126	-	p21.31			0.769231	1.83878
SMARCC1	ENSG00000173473.9	chr3	47585272	47782106	-	p21.31			0.769231	1.83878
VLDLR	ENSG00000147852.14	chr9	2621834	2660053	+	p24.2			0.769231	1.77515
IFITM2	ENSG00000185201.15	chr11	307631	315272	+	p15.5			0.764706	1.76432
RNH1	ENSG00000023191.15	chr11	494512	507300	-	p15.5			0.764706	1.79275
GALC	ENSG00000054983.15	chr14	87837820	87993665	-	q31.3			0.764706	1.82475
CTC1	ENSG00000178971.12	chr17	8224821	8248044	-	p13.1			0.761905	3.3219
ALG9	ENSG00000086848.13	chr11	111782195	111871581	-	q23.1			0.761905	2.9477
FDXACB1	ENSG00000255561.5	chr11	111874056	111881243	-	q23.1			0.761905	3.15455
MYH10	ENSG00000133026.11	chr17	8474205	8630761	-	p13.1			0.761905	2.32804
SCO1	ENSG00000133028.9	chr17	10672474	10698375	-	p13.1			0.761905	3.99093
SLC25A35	ENSG00000125434.9	chr17	8287763	8295343	-	p13.1			0.761905	2.56703
RABEP1	ENSG00000029725.15	chr17	5282265	5385812	+	p13.2	rabaptin, RAB GTPase binding effector protein 1	fusion	0.75	2.59091
CCDC153	ENSG00000248712.6	chr11	119189638	119196769	-	q23.3			0.75	2.15294
LARS2	ENSG00000011376.8	chr3	45388506	45549421	+	p21.31			0.75	1.75164
C10orf88	ENSG00000119965.11	chr10	122930903	122954403	-	q26.13			0.75	1.65764
IRF7	ENSG00000185507.18	chr11	612553	615999	-	p15.5			0.75	1.64815
SLC25A22	ENSG00000177542.9	chr11	790475	798333	-	p15.5			0.75	1.66875
TSPAN4	ENSG00000214063.9	chr11	842808	867116	+	p15.5			0.75	1.67236
CWF19L2	ENSG00000152404.14	chr11	107326345	107457844	-	q22.3			0.75	2.44257
DYNC2H1	ENSG00000187240.12	chr11	103109431	103479863	+	q22.3			0.75	2.09167
KBTBD3	ENSG00000182359.13	chr11	106051098	106077765	-	q22.3			0.75	2.92742
OAF	ENSG00000184232.7	chr11	120210767	120230332	+	q23.3			0.75	1.72356
POU2F3	ENSG00000137709.8	chr11	120236640	120319944	+	q23.3			0.75	2.41
ZNF202	ENSG00000166261.9	chr11	123724177	123741675	-	q24.1			0.75	3.0625
SLC46A3	ENSG00000139508.13	chr13	28700064	28718970	-	q12.3			0.75	1.79545
CHURC1	ENSG00000258289.6	chr14	64914361	64944591	+	q23.3			0.75	1.69355
PPP1R36	ENSG00000165807.6	chr14	64549902	64589380	+	q23.3			0.75	1.71569
ACYP1	ENSG00000119640.7	chr14	75053221	75069483	-	q24.3			0.75	1.64423
AREL1	ENSG00000119682.15	chr14	74653437	74713115	-	q24.3			0.75	1.79895
IRF2BPL	ENSG00000119669.4	chr14	77024543	77028699	-	q24.3			0.75	1.68627
PNMA1	ENSG00000176903.4	chr14	73711783	73714372	-	q24.3			0.75	1.73311
TMED8	ENSG00000100580.7	chr14	77335021	77377109	-	q24.3			0.75	1.74831
STON2	ENSG00000140022.8	chr14	81260656	81436465	-	q31.1			0.75	1.65865
IFI27L1	ENSG00000165948.9	chr14	94081282	94103846	+	q32.12			0.75	1.66038
NDUFB1	ENSG00000183648.8	chr14	92116122	92121917	-	q32.12			0.75	1.72059
TMEM251	ENSG00000153485.5	chr14	93184951	93187089	+	q32.12			0.75	1.74834
SERPINA1	ENSG00000197249.11	chr14	94376747	94390693	-	q32.13			0.75	1.65
C1QBP	ENSG00000108561.7	chr17	5432777	5448830	-	p13.2			0.75	3.30288
DHX33	ENSG00000005100.11	chr17	5440912	5469060	-	p13.2			0.75	2.96121
ZNF594	ENSG00000180626.9	chr17	5179536	5191883	-	p13.2			0.75	2.46429
CHD3	ENSG00000170004.15	chr17	7884806	7912760	+	p13.1			0.75	2.725
CLDN7	ENSG00000181885.17	chr17	7259903	7263983	-	p13.1			0.75	2.16
EIF5A	ENSG00000132507.16	chr17	7306999	7312463	+	p13.1			0.75	2.34783
NEURL4	ENSG00000215041.8	chr17	7315628	7329393	-	p13.1			0.75	3.11538
PHF23	ENSG00000040633.11	chr17	7235028	7239722	-	p13.1			0.75	3.53804
RNASEK	ENSG00000219200.9	chr17	7012417	7014532	+	p13.1			0.75	2.90625
NKTR	ENSG00000114857.16	chr3	42600614	42648741	+	p22.1			0.75	1.68056
POMGNT2	ENSG00000144647.5	chr3	43079232	43106076	-	p22.1			0.75	1.6713
ABHD5	ENSG00000011198.6	chr3	43690113	43734371	+	p21.33			0.75	1.72115
CDCP1	ENSG00000163814.6	chr3	45082278	45146422	-	p21.31			0.75	1.69586
RNF180	ENSG00000164197.10	chr5	64165844	64372869	+	q12.3			0.75	1.6108
TRAPPC13	ENSG00000113597.16	chr5	65624716	65666233	+	q12.3			0.75	1.66324
KDM3B	ENSG00000120733.12	chr5	138352596	138437028	+	q31.2			0.75	1.6326
NME5	ENSG00000112981.4	chr5	138115172	138139443	-	q31.2			0.75	1.61951
RELL2	ENSG00000164620.7	chr5	141636950	141641077	+	q31.3			0.75	1.50773
UHRF2	ENSG00000147854.15	chr9	6413151	6507054	+	p24.1			0.75	1.79891
SNAPC3	ENSG00000164975.14	chr9	15422704	15465953	+	p22.3			0.75	1.85821
ZDHHC21	ENSG00000175893.10	chr9	14611071	14693471	-	p22.3			0.75	1.81204
YWHAE	ENSG00000108953.15	chr17	1344272	1400378	-	p13.3	tyrosine 3-monooxygenase/tryptophan 5-monooxygenase activation protein, epsilon polypeptide (14-3-3 epsilon)	TSG, fusion	0.736842	3.16569
CREBZF	ENSG00000137504.12	chr11	85659708	85682908	-	q14.1			0.736842	1.96041
TMEM135	ENSG00000166575.15	chr11	87037844	87323758	+	q14.2			0.736842	2.04599
PANX1	ENSG00000110218.7	chr11	94128928	94181972	+	q21			0.736842	2.21881
FOXRED1	ENSG00000110074.9	chr11	126269055	126278131	+	q24.2			0.736842	2.35407
HYLS1	ENSG00000198331.9	chr11	125883614	125900648	+	q24.2			0.736842	2.21053
ARHGAP32	ENSG00000134909.17	chr11	128965060	129279324	-	q24.3			0.736842	1.9832
ITM2B	ENSG00000136156.11	chr13	48233158	48270357	+	q14.2			0.736842	2.25965
ALG11	ENSG00000253710.2	chr13	52012398	52029664	+	q14.3			0.736842	1.90351
WDFY2	ENSG00000139668.8	chr13	51584455	51767707	+	q14.3			0.736842	2.14912
DPH1	ENSG00000108963.16	chr17	2030110	2043430	+	p13.3			0.736842	3.40421
MNT	ENSG00000070444.13	chr17	2384060	2401118	-	p13.3			0.736842	2.56778
PRPF8	ENSG00000174231.15	chr17	1650629	1684882	-	p13.3			0.736842	2.77826
RAP1GAP2	ENSG00000132359.12	chr17	2777056	3037739	+	p13.3			0.736842	2.03297
SLC43A2	ENSG00000167703.13	chr17	1569267	1628886	-	p13.3			0.736842	1.86235
SMG6	ENSG00000070366.12	chr17	2059839	2303771	-	p13.3			0.736842	2.56245
TLCD2	ENSG00000185561.9	chr17	1702790	1710438	-	p13.3			0.736842	2.30014
TSR1	ENSG00000167721.9	chr17	2322503	2337507	-	p13.3			0.736842	2.89741
GLTPD2	ENSG00000182327.7	chr17	4788959	4790390	+	p13.2			0.736842	2.22967
MINK1	ENSG00000141503.14	chr17	4833388	4898061	+	p13.2			0.736842	2.75722
ZFP3	ENSG00000180787.5	chr17	5078248	5096374	+	p13.2			0.736842	2.69006
ZMYND15	ENSG00000141497.12	chr17	4740015	4746119	+	p13.2			0.736842	2.14524
CD81	ENSG00000110651.10	chr11	2376177	2397419	+	p15.5			0.733333	1.56647
DUSP8	ENSG00000184545.9	chr11	1554044	1571920	-	p15.5			0.733333	1.57579
MUC5B	ENSG00000117983.16	chr11	1223066	1262172	+	p15.5			0.733333	1.50857
TNNI2	ENSG00000130598.14	chr11	1838989	1841680	+	p15.5			0.733333	1.55294
PLEK2	ENSG00000100558.7	chr14	67386983	67412200	-	q23.3			0.733333	1.63015
COX16	ENSG00000133983.13	chr14	70325081	70359731	-	q24.2			0.733333	1.69306
DALRD3	ENSG00000178149.15	chr3	49015488	49022293	-	p21.31			0.733333	1.76204
KLHDC8B	ENSG00000185909.13	chr3	49171611	49176486	+	p21.31			0.733333	1.68521
P4HTM	ENSG00000178467.16	chr3	48989886	49007154	+	p21.31			0.733333	1.77436
UBA7	ENSG00000182179.9	chr3	49805207	49813946	-	p21.31			0.733333	1.66797
ARF4	ENSG00000168374.9	chr3	57571363	57598220	-	p14.3			0.733333	1.67619
ARHGEF3	ENSG00000163947.10	chr3	56727418	57079329	-	p14.3			0.733333	1.65
KCTD6	ENSG00000168301.11	chr3	58492114	58502360	+	p14.3			0.733333	1.75405
CTNNB1	ENSG00000168036.15	chr3	41194837	41260096	+	p22.1	catenin (cadherin-associated protein), beta 1	oncogene, fusion	0.727273	1.60532
SBF2	ENSG00000133812.13	chr11	9778667	10294207	-	p15.4			0.727273	1.56087
USP28	ENSG00000048028.10	chr11	113797874	113875570	-	q23.2			0.727273	2.55088
ZRANB1	ENSG00000019995.6	chr10	124942123	124988189	+	q26.13			0.727273	1.65289
MTG1	ENSG00000148824.17	chr10	133394094	133421307	+	q26.3			0.727273	1.56609
IPO7	ENSG00000205339.8	chr11	9384622	9448126	+	p15.4			0.727273	1.58365
SMPD1	ENSG00000166311.8	chr11	6390431	6394998	+	p15.4			0.727273	1.61863
TRIM3	ENSG00000110171.17	chr11	6448613	6474459	-	p15.4			0.727273	1.61322
ZNF143	ENSG00000166478.8	chr11	9460319	9528524	+	p15.4			0.727273	1.53396
NNMT	ENSG00000166741.6	chr11	114257787	114313285	+	q23.2			0.727273	1.76195
SIDT2	ENSG00000149577.14	chr11	117178733	117197445	+	q23.3			0.727273	2.05195
SIK3	ENSG00000160584.14	chr11	116843402	117098437	-	q23.3			0.727273	1.90707
MTHFD1	ENSG00000100714.14	chr14	64388031	64463457	+	q23.3			0.727273	1.6317
DYNC1H1	ENSG00000197102.9	chr14	101964528	102050792	+	q32.31			0.727273	1.54978
PPP2R5C	ENSG00000078304.18	chr14	101761798	101927989	+	q32.31			0.727273	1.68595
MYRIP	ENSG00000170011.12	chr3	39808914	40260321	+	p22.1			0.727273	1.57504
RPSA	ENSG00000168028.12	chr3	39406689	39412542	+	p22.1			0.727273	1.58442
ULK4	ENSG00000168038.9	chr3	41246599	41962430	-	p22.1			0.727273	1.71429
ZNF620	ENSG00000177842.10	chr3	40505992	40518736	+	p22.1			0.727273	1.62306
JMY	ENSG00000152409.8	chr5	79236189	79327215	+	q14.1			0.727273	1.57091
MTX3	ENSG00000177034.13	chr5	79976731	79991262	-	q14.1			0.727273	1.58412
TBCA	ENSG00000171530.12	chr5	77691166	77868780	-	q14.1			0.727273	1.6034
RASA1	ENSG00000145715.13	chr5	87267888	87391931	+	q14.3			0.727273	1.5737
CAST	ENSG00000153113.22	chr5	96525267	96779595	+	q15			0.727273	1.62368
LNPEP	ENSG00000113441.14	chr5	96935394	97037515	+	q15			0.727273	1.56425
RGMB	ENSG00000174136.10	chr5	98768650	98798643	+	q15			0.727273	1.58192
GGT6	ENSG00000167741.9	chr17	4556927	4560818	-	p13.2			0.722222	2.03292
PRCP	ENSG00000137509.9	chr11	82823502	82970584	-	q14.1			0.722222	1.77913
CTNS	ENSG00000040531.13	chr17	3636468	3661542	+	p13.2			0.722222	2.65961
PELP1	ENSG00000141456.13	chr17	4669774	4704337	-	p13.2			0.722222	3.03333
SHPK	ENSG00000197417.7	chr17	3608262	3636322	-	p13.2			0.722222	2.42834
UBE2G1	ENSG00000132388.11	chr17	4269259	4366628	-	p13.2			0.722222	2.51684
SDHD	ENSG00000204370.7	chr11	112086773	112120013	+	q23.1	succinate dehydrogenase complex, subunit D, integral membrane protein	TSG	0.714286	3.06494
NCKIPSD	ENSG00000213672.6	chr3	48673844	48686364	-	p21.31	NCK interacting protein with SH3 domain	fusion	0.714286	1.71429
RRM1	ENSG00000167325.13	chr11	4094707	4138876	+	p15.4			0.714286	1.52464
FDX1	ENSG00000137714.2	chr11	110429883	110464881	+	q22.3			0.714286	2.57576
PPP2R1B	ENSG00000137713.14	chr11	111726908	111766427	-	q23.1			0.714286	2.24762
TIMM8B	ENSG00000150779.10	chr11	112084800	112086798	-	q23.1			0.714286	2.40816
DGKH	ENSG00000102780.15	chr13	42040036	42256578	+	q14.11			0.714286	1.78255
PAPOLA	ENSG00000090060.16	chr14	96501433	96567111	+	q32.2			0.714286	1.62546
PFAS	ENSG00000178921.12	chr17	8247618	8270491	+	p13.1			0.714286	2.78061
USP43	ENSG00000154914.15	chr17	9644698	9729691	+	p13.1			0.714286	2.55952
CACNA2D2	ENSG00000007402.10	chr3	50362799	50504244	-	p21.31			0.714286	1.52498
CELSR3	ENSG00000008300.13	chr3	48636469	48662915	-	p21.31			0.714286	1.55436
HYAL2	ENSG00000068001.12	chr3	50317790	50322906	-	p21.31			0.714286	1.56334
HYAL3	ENSG00000186792.14	chr3	50292828	50299468	-	p21.31			0.714286	1.51568
SLC25A20	ENSG00000178537.8	chr3	48856931	48898993	-	p21.31			0.714286	1.66826
ZMYND10	ENSG00000004838.12	chr3	50341110	50346852	-	p21.31			0.714286	1.66826
ZNF589	ENSG00000164048.12	chr3	48241100	48299253	+	p21.31			0.714286	1.71921
ACY1	ENSG00000243989.6	chr3	51983340	51989197	+	p21.2			0.714286	1.71429
IL17RB	ENSG00000056736.8	chr3	53846580	53865800	+	p21.1			0.714286	1.62212
SEMA3G	ENSG00000010319.5	chr3	52433053	52445085	-	p21.1			0.714286	1.52439
HRAS	ENSG00000174775.15	chr11	532242	537287	-	p15.5	v-Ha-ras Harvey rat sarcoma viral oncogene homolog	oncogene	0.705882	1.50476
CKAP2	ENSG00000136108.13	chr13	52455429	52476628	+	q14.3			0.705882	1.6609
BCL9L	ENSG00000186174.11	chr11	118893875	118925608	-	q23.3	B-cell CLL/lymphoma 9-like	oncogene, TSG	0.7	1.96322
PGR	ENSG00000082175.13	chr11	101029624	101130524	-	q22.1			0.7	1.71942
ALKBH8	ENSG00000137760.13	chr11	107502726	107565746	-	q22.3			0.7	2
CASP1	ENSG00000137752.21	chr11	105025443	105035250	-	q22.3			0.7	1.64904
ARCN1	ENSG00000095139.12	chr11	118572390	118603033	+	q23.3			0.7	2.61692
CCDC84	ENSG00000186166.7	chr11	118998142	119015791	+	q23.3			0.7	2.00941
HINFP	ENSG00000172273.11	chr11	119121587	119136044	+	q23.3			0.7	2.81148
IFT46	ENSG00000118096.6	chr11	118544528	118572970	-	q23.3			0.7	2.39577
MPZL2	ENSG00000149573.7	chr11	118253403	118264536	-	q23.3			0.7	1.96824
TRAPPC4	ENSG00000196655.8	chr11	119018432	119025454	+	q23.3			0.7	2.75484
C17orf49	ENSG00000258315.4	chr17	7014495	7017525	+	p13.1			0.7	2.30152
CHRNB1	ENSG00000170175.9	chr17	7445061	7457707	+	p13.1			0.7	2.56271
GABARAP	ENSG00000170296.8	chr17	7240014	7242770	-	p13.1			0.7	3.37556
KDM6B	ENSG00000132510.9	chr17	7839904	7854796	+	p13.1			0.7	2.20145
KIAA0753	ENSG00000198920.8	chr17	6578148	6640927	-	p13.1			0.7	3.25208
MED31	ENSG00000108590.9	chr17	6643315	6651634	-	p13.1			0.7	2.66724
SAT2	ENSG00000141504.10	chr17	7626234	7627876	-	p13.1			0.7	2.6069
TMEM102	ENSG00000181284.2	chr17	7435443	7437679	+	p13.1			0.7	3.15
TXNDC17	ENSG00000129235.9	chr17	6640758	6644541	+	p13.1			0.7	1.95823
GFM2	ENSG00000164347.16	chr5	74721204	74767371	-	q13.3			0.7	1.504

## Sheet: c. OV (bBRCA1)
Gene Symbol	Ensemble ID	Chromosome	Start	End	Strand	Cytoband	COSMIC Gene Description	COSMIC Role in Cancer	TCS	Normalized TCS
MTOR	ENSG00000198793.11	chr1	11106535	11262507	-	p36.22	mechanistic target of rapamycin	oncogene	1	2.39394
CASP9	ENSG00000132906.16	chr1	15490832	15526534	-	p36.21	caspase 9	TSG	1	2.42424
PRDM2	ENSG00000116731.21	chr1	13700198	13825079	+	p36.21	PR/SET domain 2	TSG	1	2.42424
ARID1A	ENSG00000117713.16	chr1	26696033	26782104	+	p36.11	AT rich interactive domain 1A (SWI-like)	TSG, fusion	1	2.25
NFKB2	ENSG00000077150.16	chr10	102394110	102402529	+	q24.32	nuclear factor of kappa light polypeptide gene enhancer in B-cells 2 (p49/p100)	oncogene, TSG, fusion	1	2.25714
SUFU	ENSG00000107882.10	chr10	102503987	102633535	+	q24.32	suppressor of fused homolog (Drosophila)	TSG	1	2.45455
TRAF7	ENSG00000131653.11	chr16	2155698	2178129	+	p13.3	tumour necrosis factor receptor-associated factor 7	TSG	1	2.91667
SETBP1	ENSG00000152217.15	chr18	44680173	45068510	+	q12.3	SET binding protein 1	oncogene, fusion	1	2.42308
SMAD2	ENSG00000175387.14	chr18	47808957	47931146	-	q21.1	SMAD family member 2	TSG	1	2.625
MLH1	ENSG00000076242.13	chr3	36993332	37050918	+	p22.2	E.coli MutL homolog gene	TSG	1	2.07692
MYD88	ENSG00000172936.11	chr3	38138478	38143022	+	p22.2	myeloid differentiation primary response gene (88)	oncogene	1	2.025
CTNNB1	ENSG00000168036.15	chr3	41194837	41260096	+	p22.1	catenin (cadherin-associated protein), beta 1	oncogene, fusion	1	2.25
SETD2	ENSG00000181555.18	chr3	47016429	47163967	-	p21.31	SET domain containing 2	TSG	1	2.29412
RAC1	ENSG00000136238.16	chr7	6374523	6403977	+	p22.1	ras-related C3 botulinum toxin substrate 1 (rho family, small GTP binding protein Rac1)	oncogene	1	2.29412
ACAP3	ENSG00000131584.17	chr1	1292376	1309609	-	p36.33			1	2.16667
AGRN	ENSG00000188157.12	chr1	1020123	1056118	+	p36.33			1	2.29412
B3GALT6	ENSG00000176022.4	chr1	1232265	1235041	+	p36.33			1	2.16667
C1orf159	ENSG00000131591.16	chr1	1081818	1116361	-	p36.33			1	2.6
CCNL2	ENSG00000221978.10	chr1	1385711	1399328	-	p36.33			1	2.22857
CDK11A	ENSG00000008128.21	chr1	1702730	1724324	-	p36.33			1	2.4375
DVL1	ENSG00000107404.16	chr1	1335276	1349350	-	p36.33			1	2.36364
GNB1	ENSG00000078369.16	chr1	1785285	1891117	-	p36.33			1	2.22857
MRPL20	ENSG00000242485.4	chr1	1401908	1407313	-	p36.33			1	1.90244
NADK	ENSG00000008130.14	chr1	1751232	1780457	-	p36.33			1	2.16667
NOC2L	ENSG00000188976.9	chr1	944204	959309	-	p36.33			1	2.51613
PRKCZ	ENSG00000067606.14	chr1	2050470	2185395	+	p36.33			1	2.29412
RNF223	ENSG00000237330.2	chr1	1070966	1074307	-	p36.33			1	2.29412
SCNN1D	ENSG00000162572.18	chr1	1280436	1292029	+	p36.33			1	2.29412
SDF4	ENSG00000078808.15	chr1	1216908	1232031	-	p36.33			1	2.36364
SLC35E2B	ENSG00000189339.10	chr1	1659529	1692728	-	p36.33			1	2.4375
SSU72	ENSG00000160075.11	chr1	1541673	1574869	-	p36.33			1	2.22857
TAS1R3	ENSG00000169962.4	chr1	1331314	1335306	+	p36.33			1	2.36364
UBE2J2	ENSG00000160087.19	chr1	1253909	1273885	-	p36.33			1	2.22857
ARHGEF16	ENSG00000130762.13	chr1	3454426	3481113	+	p36.32			1	2.22857
C1orf174	ENSG00000198912.9	chr1	3889125	3900293	-	p36.32			1	2.22857
CEP104	ENSG00000116198.11	chr1	3812081	3857214	-	p36.32			1	2.29412
DFFB	ENSG00000169598.14	chr1	3857267	3885429	+	p36.32			1	2.36364
LRRC47	ENSG00000130764.8	chr1	3778558	3796504	-	p36.32			1	2.22857
PANK4	ENSG00000157881.12	chr1	2508533	2526600	-	p36.32			1	2.36364
RER1	ENSG00000157916.17	chr1	2391775	2405444	+	p36.32			1	2.22857
WRAP73	ENSG00000116213.14	chr1	3630767	3652761	-	p36.32			1	2.4375
DNAJC11	ENSG00000007923.14	chr1	6634168	6701924	-	p36.31			1	2.25714
GPR153	ENSG00000158292.6	chr1	6247346	6260975	-	p36.31			1	2.4375
ICMT	ENSG00000116237.14	chr1	6221193	6235972	-	p36.31			1	2.16667
NOL9	ENSG00000162408.10	chr1	6521347	6554535	-	p36.31			1	2.36364
NPHP4	ENSG00000131697.16	chr1	5862811	5992473	-	p36.31			1	2.51613
PHF13	ENSG00000116273.5	chr1	6613685	6624033	+	p36.31			1	2.29412
THAP3	ENSG00000041988.14	chr1	6624866	6635586	+	p36.31			1	2.10811
ZBTB48	ENSG00000204859.10	chr1	6580001	6589280	+	p36.31			1	2.29412
RERE	ENSG00000142599.16	chr1	8352397	8817643	-	p36.23			1	2.58065
SLC45A1	ENSG00000162426.13	chr1	8317826	8344167	+	p36.23			1	2.25714
VAMP3	ENSG00000049245.11	chr1	7771269	7781432	+	p36.23			1	2.02564
CLCN6	ENSG00000011021.20	chr1	11806096	11843144	+	p36.22			1	2.42424
CLSTN1	ENSG00000171603.15	chr1	9729026	9824526	-	p36.22			1	2.22222
CTNNBIP1	ENSG00000178585.13	chr1	9848276	9910336	-	p36.22			1	2.16216
DFFA	ENSG00000160049.10	chr1	10456522	10472526	-	p36.22			1	2.5
EXOSC10	ENSG00000171824.12	chr1	11066618	11099881	-	p36.22			1	2.63333
FBXO2	ENSG00000116661.9	chr1	11648367	11655785	-	p36.22			1	2.22222
FBXO44	ENSG00000132879.12	chr1	11654375	11663327	+	p36.22			1	2.22222
GPR157	ENSG00000180758.11	chr1	9100305	9129170	-	p36.22			1	2.05128
KIAA2013	ENSG00000116685.14	chr1	11919591	11926428	-	p36.22			1	2.35294
KIF1B	ENSG00000054523.15	chr1	10210805	10381603	+	p36.22			1	2.39394
LZIC	ENSG00000162441.10	chr1	9922113	9943407	-	p36.22			1	2.5
MFN2	ENSG00000116688.15	chr1	11980181	12013514	+	p36.22			1	2.28571
MIIP	ENSG00000116691.9	chr1	12019466	12032045	+	p36.22			1	2.5
MTHFR	ENSG00000177000.9	chr1	11785723	11806920	-	p36.22			1	2.10526
PEX14	ENSG00000142655.11	chr1	10472288	10630758	+	p36.22			1	2.39394
PGD	ENSG00000142657.19	chr1	10398592	10420144	+	p36.22			1	2.28571
SRM	ENSG00000116649.8	chr1	11054584	11060024	-	p36.22			1	2.25714
TMEM201	ENSG00000188807.11	chr1	9588922	9614873	+	p36.22			1	2.35294
UBE4B	ENSG00000130939.17	chr1	10032832	10181239	+	p36.22			1	2.58065
UBIAD1	ENSG00000120942.12	chr1	11273206	11296049	+	p36.22			1	2.10526
VPS13D	ENSG00000048707.12	chr1	12230067	12512047	+	p36.22			1	2.05128
DDI2	ENSG00000197312.10	chr1	15617500	15669044	+	p36.21			1	2.16216
DNAJC16	ENSG00000116138.11	chr1	15526813	15592379	+	p36.21			1	2.58065
EFHD2	ENSG00000142634.11	chr1	15409895	15430343	+	p36.21			1	2.13514
PLEKHM2	ENSG00000116786.10	chr1	15684332	15734769	+	p36.21			1	2.42424
SLC25A34	ENSG00000162461.7	chr1	15736405	15741396	+	p36.21			1	2.5
ALDH4A1	ENSG00000159423.15	chr1	18871430	18902781	-	p36.13			1	2.82143
ATP13A2	ENSG00000159363.16	chr1	16985958	17011928	-	p36.13			1	2.35294
CLCNKB	ENSG00000184908.16	chr1	16043736	16057308	+	p36.13			1	2.22222
EMC1	ENSG00000127463.12	chr1	19215664	19251552	-	p36.13			1	2.72414
FBXO42	ENSG00000037637.9	chr1	16246839	16352454	-	p36.13			1	2.39394
RCC2	ENSG00000179051.12	chr1	17406760	17439724	-	p36.13			1	2.58065
SZRD1	ENSG00000055070.15	chr1	16352575	16398145	+	p36.13			1	2.39394
ZBTB17	ENSG00000116809.10	chr1	15941869	15976132	-	p36.13			1	2.96296
ASAP3	ENSG00000088280.17	chr1	23428563	23484568	-	p36.12			1	2.35294
DDOST	ENSG00000244038.8	chr1	20651767	20661544	-	p36.12			1	2.66667
E2F2	ENSG00000007968.6	chr1	23506430	23531220	-	p36.12			1	2.18919
ECE1	ENSG00000117298.13	chr1	21217247	21345504	-	p36.12			1	2.46875
EIF4G3	ENSG00000075151.18	chr1	20806292	21176888	-	p36.12			1	2.46875
HP1BP3	ENSG00000127483.16	chr1	20742661	20787323	-	p36.12			1	2.46875
KDM1A	ENSG00000004487.14	chr1	23019448	23083689	+	p36.12			1	2.5
LDLRAD2	ENSG00000187942.10	chr1	21812265	21825221	+	p36.12			1	2.5
LUZP1	ENSG00000169641.12	chr1	23084023	23177808	-	p36.12			1	2.13514
MUL1	ENSG00000090432.6	chr1	20499448	20508161	-	p36.12			1	2.28571
PINK1	ENSG00000158828.5	chr1	20633455	20651511	+	p36.12			1	2.10526
USP48	ENSG00000090686.14	chr1	21678298	21783606	-	p36.12			1	2.35294
ZBTB40	ENSG00000184677.15	chr1	22451851	22531157	+	p36.12			1	2.46875
ZNF436	ENSG00000125945.13	chr1	23359448	23369442	-	p36.12			1	2.10526
AHDC1	ENSG00000126705.12	chr1	27534035	27604431	-	p36.11			1	2.41176
AUNIP	ENSG00000127423.9	chr1	25831913	25859458	-	p36.11			1	2.22222
CEP85	ENSG00000130695.12	chr1	26234153	26279038	+	p36.11			1	2.10526
CNKSR1	ENSG00000142675.16	chr1	26177403	26189886	+	p36.11			1	2.38235
DHDDS	ENSG00000117682.15	chr1	26432282	26471294	+	p36.11			1	2.28571
GPATCH3	ENSG00000198746.11	chr1	26890488	26900466	-	p36.11			1	2.45455
GPN2	ENSG00000142751.13	chr1	26876133	26890297	-	p36.11			1	2.18919
HMGN2	ENSG00000198830.9	chr1	26472450	26475972	+	p36.11			1	1.97561
IL22RA1	ENSG00000142677.3	chr1	24119771	24143121	-	p36.11			1	2.42424
LDLRAP1	ENSG00000157978.10	chr1	25543580	25568886	+	p36.11			1	2.05128
LYPLA2	ENSG00000011009.9	chr1	23790970	23795539	+	p36.11			1	2.7931
MTFR1L	ENSG00000117640.16	chr1	25818640	25832942	+	p36.11			1	2.16216
NUDC	ENSG00000090273.12	chr1	26900238	26946862	+	p36.11			1	2.13158
PAFAH2	ENSG00000158006.12	chr1	25959767	25998157	-	p36.11			1	2.13158
PAQR7	ENSG00000182749.5	chr1	25861210	25871253	-	p36.11			1	2.42424
PDIK1L	ENSG00000175087.8	chr1	26111165	26125543	+	p36.11			1	1.97561
PITHD1	ENSG00000057757.8	chr1	23778405	23788232	+	p36.11			1	2.18919
PNRC2	ENSG00000189266.10	chr1	23959109	23963462	+	p36.11			1	2.28571
RHCE	ENSG00000188672.15	chr1	25362249	25430192	-	p36.11			1	2.05128
RPS6KA1	ENSG00000117676.12	chr1	26529761	26575030	+	p36.11			1	2.18919
SLC9A1	ENSG00000090020.9	chr1	27098815	27166981	-	p36.11			1	2.07692
SRSF10	ENSG00000188529.13	chr1	23964804	23980927	-	p36.11			1	2.35294
STMN1	ENSG00000117632.19	chr1	25884181	25906991	-	p36.11			1	2.13158
SYF2	ENSG00000117614.8	chr1	25222679	25232502	-	p36.11			1	2.10526
TRNP1	ENSG00000253368.3	chr1	26993707	27000898	+	p36.11			1	2.07692
UBXN11	ENSG00000158062.19	chr1	26281328	26318363	-	p36.11			1	2.22222
WASF2	ENSG00000158195.9	chr1	27404226	27490158	-	p36.11			1	2.34286
WDTC1	ENSG00000142784.14	chr1	27234516	27308633	+	p36.11			1	2.25
ZDHHC18	ENSG00000204160.10	chr1	26826710	26857602	+	p36.11			1	2.025
DNAJC8	ENSG00000126698.9	chr1	28199456	28233025	-	p35.3			1	2.15789
EPB41	ENSG00000159023.17	chr1	28887091	29120046	+	p35.3			1	2.31429
EYA3	ENSG00000158161.14	chr1	27970344	28088696	-	p35.3			1	2.48485
FAM76A	ENSG00000009780.14	chr1	27725979	27763122	+	p35.3			1	1.86364
PHACTR4	ENSG00000204138.11	chr1	28369603	28500369	+	p35.3			1	2.15789
PPP1R8	ENSG00000117751.16	chr1	27830778	27851676	+	p35.3			1	1.95238
RPA2	ENSG00000117748.8	chr1	27891524	27914746	-	p35.3			1	1.95238
SRSF4	ENSG00000116350.14	chr1	29147743	29181987	-	p35.3			1	1.95238
STX12	ENSG00000117758.12	chr1	27773183	27824452	+	p35.3			1	1.95238
TAF12	ENSG00000120656.10	chr1	28589323	28643085	-	p35.3			1	1.76087
XKR8	ENSG00000158156.7	chr1	27959462	27968096	+	p35.3			1	2.21622
YTHDF2	ENSG00000198492.13	chr1	28736621	28769775	+	p35.3			1	2.07692
CD46	ENSG00000117335.17	chr1	207752057	207795513	+	q32.2			1	2.125
IRF6	ENSG00000117595.9	chr1	209785623	209806175	-	q32.2			1	2.04878
LAMB3	ENSG00000196878.11	chr1	209614870	209652466	-	q32.2			1	2.36111
PLXNA2	ENSG00000076356.6	chr1	208022242	208244320	-	q32.2			1	2.47059
RCOR3	ENSG00000117625.12	chr1	211258377	211316385	+	q32.2			1	2.27027
ANGEL2	ENSG00000174606.11	chr1	212992182	213015826	-	q32.3			1	2.17949
DTL	ENSG00000143476.16	chr1	212035553	212107400	+	q32.3			1	1.97674
FLVCR1	ENSG00000162769.11	chr1	212858255	212899363	+	q32.3			1	2.17949
LPGAT1	ENSG00000123684.11	chr1	211743457	211830772	-	q32.3			1	2.17949
PPP2R5A	ENSG00000066027.10	chr1	212285537	212361863	+	q32.3			1	2.02381
RPS6KC1	ENSG00000136643.10	chr1	213051233	213274773	+	q32.3			1	2.125
TATDN3	ENSG00000203705.9	chr1	212791828	212816626	+	q32.3			1	2.02381
TRAF5	ENSG00000082512.13	chr1	211326615	211374946	+	q32.3			1	2.33333
COX20	ENSG00000203667.8	chr1	244835322	244845057	+	q44			1	2.04878
HNRNPU	ENSG00000153187.15	chr1	244851166	244864542	-	q44			1	2.1
ATAD1	ENSG00000138138.12	chr10	87751512	87841343	-	q23.31			1	1.90476
FRA10AC1	ENSG00000148690.11	chr10	93667883	93702572	-	q23.33			1	2.42424
PDLIM1	ENSG00000107438.7	chr10	95237572	95291024	-	q23.33			1	2
SLC35G1	ENSG00000176273.13	chr10	93893973	93956062	+	q23.33			1	2.66667
TBC1D12	ENSG00000108239.8	chr10	94402504	94535930	+	q23.33			1	2.02564
ARHGAP19	ENSG00000213390.9	chr10	97222173	97292673	-	q24.1			1	2.35294
CCNJ	ENSG00000107443.14	chr10	96043394	96060870	+	q24.1			1	2.38235
EXOSC1	ENSG00000171311.11	chr10	97436142	97446017	-	q24.1			1	2.38235
FRAT2	ENSG00000181274.6	chr10	97332497	97334709	-	q24.1			1	2.35294
LCOR	ENSG00000196233.10	chr10	96832260	96981043	+	q24.1			1	2.7
MMS19	ENSG00000155229.19	chr10	97458324	97498794	-	q24.1			1	2.45455
RRP12	ENSG00000052749.12	chr10	97356358	97426076	-	q24.1			1	2.35294
TCTN3	ENSG00000119977.19	chr10	95663396	95694143	-	q24.1			1	2.31429
ZDHHC16	ENSG00000171307.17	chr10	97446131	97457370	+	q24.1			1	2.25
AVPI1	ENSG00000119986.6	chr10	97677424	97687323	-	q24.2			1	2.28571
COX15	ENSG00000014919.11	chr10	99711844	99732100	-	q24.2			1	2.31429
GOT1	ENSG00000120053.10	chr10	99396870	99430624	-	q24.2			1	2.18919
HPS1	ENSG00000107521.17	chr10	98416198	98446947	-	q24.2			1	2.28571
PI4K2A	ENSG00000155252.13	chr10	97640686	97676434	+	q24.2			1	2.28571
UBTD1	ENSG00000165886.4	chr10	97498868	97571209	+	q24.2			1	2.42424
ZFYVE27	ENSG00000155256.16	chr10	97737121	97760907	+	q24.2			1	2.28571
HIF1AN	ENSG00000166135.12	chr10	100529072	100559998	+	q24.31			1	2.53125
LZTS2	ENSG00000107816.16	chr10	100996618	101007836	+	q24.31			1	2.7
SEMA4G	ENSG00000095539.14	chr10	100969518	100985871	+	q24.31			1	2.38235
ACTR1A	ENSG00000138107.10	chr10	102479229	102502711	-	q24.32			1	2.42424
CNNM2	ENSG00000148842.16	chr10	102918293	103090221	+	q24.32			1	2.38235
FBXL15	ENSG00000107872.11	chr10	102419189	102423136	+	q24.32			1	1.975
GBF1	ENSG00000107862.4	chr10	102245532	102382899	+	q24.32			1	2.38235
LDB1	ENSG00000198728.9	chr10	102107560	102120453	-	q24.32			1	2.28571
BZW2	ENSG00000136261.13	chr7	16646131	16706523	+	p21.1			1	2.28571
POLL	ENSG00000166169.15	chr10	101578882	101588270	-	q24.32			1	2.38235
PPRC1	ENSG00000148840.9	chr10	102132994	102150331	+	q24.32			1	2.38235
C7orf31	ENSG00000153790.10	chr7	25134697	25180356	-	p15.3			1	2.42424
TRIM8	ENSG00000171206.12	chr10	102644496	102658407	+	q24.32			1	2.45455
NEURL1	ENSG00000107954.9	chr10	103493979	103592552	+	q24.33			1	2.16216
PDCD11	ENSG00000148843.12	chr10	103396648	103446292	+	q24.33			1	2.31429
SLK	ENSG00000065613.12	chr10	103967201	104029233	+	q24.33			1	2.18919
ADD3	ENSG00000148700.12	chr10	109996368	110135565	+	q25.1			1	2.05128
GSTO2	ENSG00000065621.13	chr10	104268873	104304945	+	q25.1			1	2.28571
ITPRIP	ENSG00000148841.14	chr10	104309698	104338404	-	q25.1			1	1.95122
XPNPEP1	ENSG00000108039.16	chr10	109864766	109923553	-	q25.1			1	2
CDKN1C	ENSG00000129757.11	chr11	2883213	2885881	-	p15.4			1	3.04167
CTR9	ENSG00000198730.6	chr11	10750987	10779743	+	p15.4			1	2.74074
NAP1L4	ENSG00000205531.11	chr11	2944431	2992377	-	p15.4			1	2.74074
VAMP1	ENSG00000139190.15	chr12	6462237	6470987	-	p13.31			1	2.25
METAP2	ENSG00000111142.12	chr12	95473520	95515839	+	q22			1	2.34286
NR2C1	ENSG00000120798.15	chr12	95020229	95073703	-	q22			1	2.34286
LTA4H	ENSG00000111144.8	chr12	96000828	96043520	-	q23.1			1	2.92857
TMPO	ENSG00000120802.12	chr12	98515512	98550379	+	q23.1			1	2.21622
NUP37	ENSG00000075188.7	chr12	102073103	102120124	-	q23.2			1	2.27778
APPL2	ENSG00000136044.10	chr12	105173296	105236238	-	q23.3			1	2.7
C12orf73	ENSG00000204954.8	chr12	103950202	103965708	-	q23.3			1	2.48485
C12orf75	ENSG00000235162.7	chr12	105235290	105396097	+	q23.3			1	2.31429
ISCU	ENSG00000136003.14	chr12	108562582	108569384	+	q23.3			1	2.53125
SART3	ENSG00000075856.10	chr12	108522580	108561400	-	q23.3			1	2.6129
TDG	ENSG00000139372.13	chr12	103965804	103988874	+	q23.3			1	2.41176
ALKBH2	ENSG00000189046.9	chr12	109088188	109093631	-	q24.11			1	2.48485
ANAPC7	ENSG00000196510.11	chr12	110372900	110403730	-	q24.11			1	2.48485
ANKRD13A	ENSG00000076513.15	chr12	109999186	110039763	+	q24.11			1	2.5625
C12orf76	ENSG00000174456.12	chr12	110027028	110073686	-	q24.11			1	2.73333
IFT81	ENSG00000122970.14	chr12	110124335	110218797	+	q24.11			1	2.41176
MVK	ENSG00000110921.10	chr12	109573255	109598117	+	q24.11			1	2.41176
PPP1CC	ENSG00000186298.10	chr12	110719680	110742939	-	q24.11			1	2.34286
USP30	ENSG00000135093.11	chr12	109023089	109088026	+	q24.11			1	2.7
ACAD10	ENSG00000111271.13	chr12	111686056	111757107	+	q24.12			1	2.73333
ATXN2	ENSG00000204842.13	chr12	111452214	111599676	-	q24.12			1	2.64516
MAPKAPK5	ENSG00000089022.12	chr12	111841978	111902238	+	q24.12			1	2.64516
DDX54	ENSG00000123064.11	chr12	113157174	113185479	-	q24.13			1	2.66667
NAA25	ENSG00000111300.8	chr12	112026689	112109022	-	q24.13			1	2.53125
RBM19	ENSG00000122965.9	chr12	113816738	113966371	-	q24.13			1	2.75862
SLC8B1	ENSG00000089060.10	chr12	113298759	113359493	-	q24.13			1	2.5
RNFT2	ENSG00000135119.13	chr12	116738178	116853631	+	q24.22			1	2.64516
PRKAB1	ENSG00000111725.9	chr12	119667753	119681630	+	q24.23			1	2.48485
VSIG10	ENSG00000176834.12	chr12	118063593	118136026	-	q24.23			1	2.31429
AACS	ENSG00000081760.15	chr12	125065379	125143333	+	q24.31			1	2.5625
ANAPC5	ENSG00000089053.11	chr12	121308245	121399896	-	q24.31			1	2.73333
CAMKK2	ENSG00000110931.17	chr12	121237691	121298308	-	q24.31			1	2.64516
CCDC92	ENSG00000119242.7	chr12	123918660	123972831	-	q24.31			1	2.7
CDK2AP1	ENSG00000111328.5	chr12	123260971	123272334	-	q24.31			1	2.05
EIF2B1	ENSG00000111361.11	chr12	123620406	123633766	-	q24.31			1	2.82759
P2RX4	ENSG00000135124.13	chr12	121209857	121234106	+	q24.31			1	2.41176
PSMD9	ENSG00000110801.12	chr12	121888731	121918297	+	q24.31			1	2.45455
RNF34	ENSG00000170633.15	chr12	121400041	121430623	+	q24.31			1	2.5625
SCARB1	ENSG00000073060.14	chr12	124776856	124882668	-	q24.31			1	2.34286
SNRNP35	ENSG00000184209.14	chr12	123457641	123473154	+	q24.31			1	2.64516
SPPL3	ENSG00000157837.14	chr12	120762510	120904371	-	q24.31			1	2.92857
SRSF9	ENSG00000111786.7	chr12	120461668	120469793	-	q24.31			1	2.41176
VPS33A	ENSG00000139719.8	chr12	122229564	122266521	-	q24.31			1	2.73333
PSPC1	ENSG00000121390.16	chr13	19674752	19783019	-	q12.11			1	2.25
KLF12	ENSG00000118922.15	chr13	73686089	74133905	-	q22.1			1	2.5
RBM26	ENSG00000139746.14	chr13	79311824	79406477	-	q31.1			1	2.30303
SIPA1L1	ENSG00000197555.8	chr14	71320449	71741229	+	q24.2			1	2.39394
C16orf71	ENSG00000166246.12	chr16	4734272	4749396	+	p13.3			1	2.11765
NAA60	ENSG00000122390.16	chr16	3443611	3486963	+	p13.3			1	3.18182
ZNF174	ENSG00000103343.11	chr16	3401235	3409370	+	p13.3			1	2.91667
PDP2	ENSG00000172840.5	chr16	66878589	66895754	+	q22.1			1	2.4
MBTPS1	ENSG00000140943.15	chr16	84053761	84116906	-	q23.3			1	3.625
PIK3C3	ENSG00000078142.10	chr18	41955206	42087830	+	q12.3			1	2.82609
DYM	ENSG00000141627.12	chr18	49041474	49461347	-	q21.1			1	3.04762
HDHD2	ENSG00000167220.10	chr18	47107403	47150520	-	q21.1			1	2.54167
MYO5B	ENSG00000167306.17	chr18	49822813	50195093	-	q21.1			1	2.17857
PIAS2	ENSG00000078043.14	chr18	46803224	46920160	-	q21.1			1	2.46154
PHLPP1	ENSG00000081913.12	chr18	62715450	62980433	+	q21.33			1	2.44
ACAA1	ENSG00000060971.16	chr3	38103129	38137242	-	p22.2			1	1.97561
CTDSPL	ENSG00000144677.13	chr3	37861960	37984469	+	p22.2			1	2.07692
EPM2AIP1	ENSG00000178567.7	chr3	36985043	36993168	-	p22.2			1	1.97561
EXOG	ENSG00000157036.11	chr3	38496127	38542161	+	p22.2			1	2
GORASP1	ENSG00000114745.12	chr3	39096659	39108363	-	p22.2			1	2.10526
OXSR1	ENSG00000172939.7	chr3	38165089	38255488	+	p22.2			1	2.18919
PLCD1	ENSG00000187091.12	chr3	38007496	38029762	-	p22.2			1	1.92857
SCN5A	ENSG00000183873.14	chr3	38548057	38649673	-	p22.2			1	2.35294
TTC21A	ENSG00000168026.15	chr3	39107704	39138903	+	p22.2			1	2.42424
WDR48	ENSG00000114742.12	chr3	39051998	39096671	+	p22.2			1	2.16216
ANO10	ENSG00000160746.11	chr3	43354859	43691594	-	p22.1			1	2.35294
EIF1B	ENSG00000114784.3	chr3	40309684	40312424	+	p22.1			1	2.025
POMGNT2	ENSG00000144647.5	chr3	43079232	43106076	-	p22.1			1	2.10526
SEC22C	ENSG00000093183.12	chr3	42547969	42601080	-	p22.1			1	1.86047
SNRK	ENSG00000163788.12	chr3	43286512	43424764	+	p22.1			1	2
SS18L2	ENSG00000008324.9	chr3	42581840	42595114	+	p22.1			1	2.10526
TRAK1	ENSG00000182606.13	chr3	42013802	42225889	+	p22.1			1	2.18919
ULK4	ENSG00000168038.9	chr3	41246599	41962430	-	p22.1			1	2.38235
ZBTB47	ENSG00000114853.12	chr3	42653684	42665854	+	p22.1			1	2.28571
ZNF621	ENSG00000172888.10	chr3	40524878	40574685	+	p22.1			1	2.025
ABHD5	ENSG00000011198.6	chr3	43690113	43734371	+	p21.33			1	1.86047
DHX30	ENSG00000132153.13	chr3	47802909	47850195	+	p21.31			1	2.36364
ELP6	ENSG00000163832.14	chr3	47495640	47513761	-	p21.31			1	2
EXOSC7	ENSG00000075914.11	chr3	44975241	45036066	+	p21.31			1	2.05128
FYCO1	ENSG00000163820.13	chr3	45917899	45995824	-	p21.31			1	2.02564
KIAA1143	ENSG00000163807.5	chr3	44737661	44761662	-	p21.31			1	2.10526
KIF9	ENSG00000088727.11	chr3	47228026	47283451	-	p21.31			1	2
KLHL18	ENSG00000114648.10	chr3	47282917	47346816	+	p21.31			1	2.10811
LARS2	ENSG00000011376.8	chr3	45388506	45549421	+	p21.31			1	2.19444
LIMD1	ENSG00000144791.8	chr3	45555394	45686338	+	p21.31			1	2.02564
LZTFL1	ENSG00000163818.15	chr3	45823316	45916042	-	p21.31			1	2.13514
MAP4	ENSG00000047849.20	chr3	47850690	48089272	-	p21.31			1	2.05263
PTPN23	ENSG00000076201.13	chr3	47381011	47413441	+	p21.31			1	2.22857
SACM1L	ENSG00000211456.9	chr3	45689056	45745424	+	p21.31			1	1.92683
SCAP	ENSG00000114650.17	chr3	47413694	47477126	-	p21.31			1	2.22857
TCAIM	ENSG00000179152.17	chr3	44338119	44409451	+	p21.31			1	1.81818
TMEM42	ENSG00000169964.5	chr3	44861869	44865670	+	p21.31			1	1.95122
ZDHHC3	ENSG00000163812.12	chr3	44915257	44976185	-	p21.31			1	2.05128
ZKSCAN7	ENSG00000196345.11	chr3	44555193	44583483	+	p21.31			1	2.32353
ZNF197	ENSG00000186448.13	chr3	44584888	44648471	+	p21.31			1	2.02564
ZNF35	ENSG00000169981.9	chr3	44648727	44660791	+	p21.31			1	2.16216
ZNF445	ENSG00000185219.14	chr3	44439770	44477670	-	p21.31			1	2.28571
ZNF501	ENSG00000186446.10	chr3	44729596	44737083	+	p21.31			1	2.16216
BDH2	ENSG00000164039.13	chr4	103079435	103099883	-	q24			1	2.82609
PPP3CA	ENSG00000138814.15	chr4	101023409	101348278	-	q24			1	2.95455
MSH3	ENSG00000113318.9	chr5	80654648	80876460	+	q14.1			1	2.65385
ARRDC3	ENSG00000113369.7	chr5	91368724	91383359	-	q14.3			1	2.61538
RMND1	ENSG00000155906.15	chr6	151404763	151452181	-	q25.1			1	3.21053
ZBTB2	ENSG00000181472.4	chr6	151364117	151391548	-	q25.1			1	2.77273
BRAT1	ENSG00000106009.14	chr7	2537877	2555727	-	p22.3			1	2.36364
CHST12	ENSG00000136213.9	chr7	2403560	2448483	+	p22.3			1	2.29412
COX19	ENSG00000240230.4	chr7	898778	975599	-	p22.3			1	2.40625
EIF3B	ENSG00000106263.16	chr7	2354086	2380745	+	p22.3			1	2.4375
GET4	ENSG00000239857.5	chr7	876552	896436	+	p22.3			1	2.65517
PSMG3	ENSG00000157778.7	chr7	1567330	1571005	-	p22.3			1	2.13889
SUN1	ENSG00000164828.16	chr7	816615	896435	+	p22.3			1	2.56667
ZFAND2A	ENSG00000178381.10	chr7	1152071	1160759	-	p22.3			1	2.2
SDK1	ENSG00000146555.17	chr7	3301448	4269000	+	p22.2			1	2.4375
C7orf26	ENSG00000146576.11	chr7	6590017	6608726	+	p22.1			1	2.68966
EIF2AK1	ENSG00000086232.11	chr7	6022244	6059230	-	p22.1			1	2.65517
ARL4A	ENSG00000122644.11	chr7	12686856	12690934	+	p21.3			1	2.10526
ICA1	ENSG00000003147.16	chr7	8113184	8262687	-	p21.3			1	2.5
TMEM106B	ENSG00000106460.17	chr7	12211241	12243367	+	p21.3			1	2.16216
SNX13	ENSG00000071189.20	chr7	17790761	17940501	-	p21.1			1	2.22222
TWISTNB	ENSG00000105849.5	chr7	19695462	19709087	-	p21.1			1	2.22222
FAM221A	ENSG00000188732.9	chr7	23680130	23703249	+	p15.3			1	2.58065
KLHL7	ENSG00000122550.16	chr7	23105758	23177914	+	p15.3			1	2.28571
HIBADH	ENSG00000106049.7	chr7	27525442	27662995	-	p15.2			1	2.05128
TAX1BP1	ENSG00000106052.12	chr7	27739331	27844564	+	p15.2			1	2.16216
MRPS27	ENSG00000113048.15	chr5	72219409	72320646	-	q13.2			0.947368	3.59003
RAD17	ENSG00000152942.17	chr5	69369293	69414801	+	q13.2	RAD17 checkpoint clamp loader component	TSG	0.944444	3.09091
SLC30A5	ENSG00000145740.17	chr5	69093646	69131069	+	q13.2			0.944444	2.83333
CWC27	ENSG00000153015.14	chr5	64768930	65018763	+	q12.3			0.9375	2.85156
DDX19A	ENSG00000168872.14	chr16	70299224	70373383	+	q22.1			0.933333	2.58788
DDX19B	ENSG00000157349.14	chr16	70289663	70335283	+	q22.1			0.933333	2.84667
EXOSC6	ENSG00000223496.2	chr16	70246778	70251930	-	q22.1			0.933333	2.47536
RAB11FIP4	ENSG00000131242.14	chr17	31391624	31538217	+	q11.2			0.933333	2.8
KIF2A	ENSG00000068796.15	chr5	62306162	62537249	+	q12.1			0.933333	2.19785
SMIM15	ENSG00000188725.6	chr5	61157709	61162474	-	q12.1			0.933333	2.83889
ZSWIM6	ENSG00000130449.5	chr5	61332273	61546170	+	q12.1			0.933333	2.27111
AGPAT4	ENSG00000026652.12	chr6	161129979	161274061	-	q26			0.933333	2.94
NUP98	ENSG00000110713.14	chr11	3671083	3797792	-	p15.4	nucleoporin 98kDa	oncogene, fusion	0.928571	2.57937
TAF15	ENSG00000270647.4	chr17	35713791	35864615	+	q12	TAF15 RNA polymerase II, TATA box binding protein (TBP)-associated factor, 68kDa	oncogene, fusion	0.928571	2.30286
TSSC4	ENSG00000184281.13	chr11	2400488	2403878	+	p15.5			0.928571	2.42092
TRIM68	ENSG00000167333.11	chr11	4598672	4608259	-	p15.4			0.928571	2.25952
TMEM102	ENSG00000181284.2	chr17	7435443	7437679	+	p13.1			0.928571	2.26571
ANKRD13B	ENSG00000198720.11	chr17	29589769	29614761	+	q11.2			0.928571	2.05612
ERAL1	ENSG00000132591.10	chr17	28854938	28861067	+	q11.2			0.928571	2.82993
FAM222B	ENSG00000173065.12	chr17	28755978	28855232	-	q11.2			0.928571	3.55042
GIT1	ENSG00000108262.14	chr17	29573469	29594054	-	q11.2			0.928571	3.19841
TAOK1	ENSG00000160551.8	chr17	29390464	29551904	+	q11.2			0.928571	3.03008
TMEM199	ENSG00000244045.9	chr17	28357581	28363683	+	q11.2			0.928571	3.30159
PDE4D	ENSG00000113448.15	chr5	58969038	60522120	-	q12.1			0.928571	2.42092
PDE8B	ENSG00000113231.12	chr5	77210449	77429807	+	q13.3			0.928571	2.5
SERAC1	ENSG00000122335.12	chr6	158109515	158168270	-	q25.3			0.928571	2.7415
TMEM181	ENSG00000146433.8	chr6	158536436	158635428	+	q25.3			0.928571	2.61688
BIN3	ENSG00000147439.10	chr8	22620418	22669148	-	p21.3			0.928571	3.48214
SMAD4	ENSG00000141646.12	chr18	51028394	51085045	+	q21.2	SMAD family member 4	TSG	0.923077	2.34615
C17orf107	ENSG00000205710.3	chr17	4899418	4902932	+	p13.2			0.923077	2.55944
MBD1	ENSG00000141644.16	chr18	50266882	50281774	-	q21.1			0.923077	2.44816
SBF2	ENSG00000133812.13	chr11	9778667	10294207	-	p15.4			0.923077	2.5641
STK33	ENSG00000130413.14	chr11	8391868	8594289	-	p15.4			0.923077	2.88462
TPPP3	ENSG00000159713.9	chr16	67389809	67393535	-	q22.1			0.923077	2.21538
CFDP1	ENSG00000153774.7	chr16	75293698	75433485	-	q23.1			0.923077	2.76923
GLG1	ENSG00000090863.10	chr16	74447427	74607144	-	q23.1			0.923077	2.63736
MED11	ENSG00000161920.8	chr17	4731428	4733610	+	p13.2			0.923077	2.91498
TAX1BP3	ENSG00000213977.6	chr17	3662896	3668682	-	p13.2			0.923077	1.87692
CXXC1	ENSG00000154832.13	chr18	50282343	50288304	-	q21.1			0.923077	2.68132
KATNA1	ENSG00000186625.12	chr6	149594873	149648972	-	q25.1			0.923077	3.01215
ERI1	ENSG00000104626.13	chr8	9002147	9116746	+	p23.1			0.923077	2.20118
FZD3	ENSG00000104290.9	chr8	28494205	28574268	+	p21.1			0.923077	2.76923
INTS9	ENSG00000104299.13	chr8	28767661	28890242	-	p21.1			0.923077	4.26036
PMS2	ENSG00000122512.13	chr7	5973239	6009125	-	p22.1	PMS2 postmeiotic segregation increased 2 (S. cerevisiae)	TSG	0.916667	2.13889
DEAF1	ENSG00000177030.15	chr11	644233	706715	-	p15.5			0.916667	2.27586
FBXL3	ENSG00000005812.9	chr13	76992598	77027195	-	q22.3			0.916667	2.08333
UBE2I	ENSG00000103275.17	chr16	1308880	1327018	+	p13.3			0.916667	2.63542
WDR24	ENSG00000127580.14	chr16	684622	690444	-	p13.3			0.916667	3.1625
DOK4	ENSG00000125170.9	chr16	57471922	57487327	-	q21			0.916667	2.25641
NEDD4L	ENSG00000049759.15	chr18	58044367	58401540	+	q21.31			0.916667	2.23667
ZNF532	ENSG00000074657.12	chr18	58862600	58986480	+	q21.32			0.916667	2.43116
PIGN	ENSG00000197563.8	chr18	62043567	62187118	-	q21.33			0.916667	2.43116
BHMT2	ENSG00000132840.8	chr5	79069717	79089466	+	q14.1			0.916667	2.21264
MTX3	ENSG00000177034.13	chr5	79976731	79991262	-	q14.1			0.916667	2.91667
FAM220A	ENSG00000178397.11	chr7	6329409	6348981	-	p22.1			0.916667	2.13889
KDELR2	ENSG00000136240.8	chr7	6445953	6484242	-	p22.1			0.916667	2.04286
RNF216	ENSG00000011275.17	chr7	5620047	5781739	-	p22.1			0.916667	2.43391
USP42	ENSG00000106346.10	chr7	6104884	6161564	+	p22.1			0.916667	2.27688
ZNF12	ENSG00000164631.17	chr7	6688433	6706923	-	p22.1			0.916667	2.23438
C1GALT1	ENSG00000106392.9	chr7	7156934	7248651	+	p21.3			0.916667	2.04286
CHFR	ENSG00000072609.16	chr12	132822187	132956304	-	q24.33			0.909091	2.56494
FBRSL1	ENSG00000112787.11	chr12	132489551	132585188	+	q24.33			0.909091	2.50784
GOLGA3	ENSG00000090615.11	chr12	132768909	132828858	-	q24.33			0.909091	2.56494
NOC4L	ENSG00000184967.5	chr12	132144448	132152473	+	q24.33			0.909091	2.42424
PGAM5	ENSG00000247077.5	chr12	132710819	132722734	+	q24.33			0.909091	2.42424
PUS1	ENSG00000177192.12	chr12	131929200	131945896	+	q24.33			0.909091	2.45455
SFSWAP	ENSG00000061936.8	chr12	131711081	131799737	+	q24.33			0.909091	2.66234
SLC15A4	ENSG00000139370.9	chr12	128793191	128823983	-	q24.33			0.909091	2.25895
ULK1	ENSG00000177169.8	chr12	131894651	131923167	+	q24.33			0.909091	2.37537
ZNF140	ENSG00000196387.8	chr12	133079838	133107544	+	q24.33			0.909091	2.44514
ZNF26	ENSG00000198393.6	chr12	132986365	133032952	+	q24.33			0.909091	2.76224
ZNF84	ENSG00000198040.9	chr12	133037292	133063304	+	q24.33			0.909091	2.65993
CCDC122	ENSG00000151773.11	chr13	43823909	43879727	-	q14.11			0.909091	2.25705
KBTBD6	ENSG00000165572.7	chr13	41127569	41132746	-	q14.11			0.909091	2.18182
VWA8	ENSG00000102763.14	chr13	41566837	41961120	-	q14.11			0.909091	2.25705
COG3	ENSG00000136152.13	chr13	45464898	45536630	+	q14.13			0.909091	2.37013
ZC3H13	ENSG00000123200.15	chr13	45954465	46052759	-	q14.13			0.909091	2.21212
CAB39L	ENSG00000102547.17	chr13	49308650	49444126	-	q14.2			0.909091	2.37013
FNDC3A	ENSG00000102531.15	chr13	48975912	49209779	+	q14.2			0.909091	2.2884
NUDT15	ENSG00000136159.3	chr13	48037567	48047222	+	q14.2			0.909091	2.37013
SPRYD7	ENSG00000123178.13	chr13	49912706	49936490	-	q14.2			0.909091	2.18182
ALG11	ENSG00000253710.2	chr13	52012398	52029664	+	q14.3			0.909091	2.14076
FAM124A	ENSG00000150510.14	chr13	51222334	51284241	+	q14.3			0.909091	2.11144
INTS6	ENSG00000102786.13	chr13	51354077	51454264	-	q14.3			0.909091	2.04545
SUGT1	ENSG00000165416.13	chr13	52652709	52700909	+	q14.3			0.909091	2.2884
UTP14C	ENSG00000253797.2	chr13	52024691	52033600	+	q14.3			0.909091	2.37013
WDFY2	ENSG00000139668.8	chr13	51584455	51767707	+	q14.3			0.909091	2.18182
ANKS3	ENSG00000168096.13	chr16	4696510	4734378	-	p13.3			0.909091	2.61818
DNASE1	ENSG00000213918.9	chr16	3611728	3680143	+	p13.3			0.909091	2.54545
GLYR1	ENSG00000140632.15	chr16	4803203	4847342	-	p13.3			0.909091	2.42424
KCTD5	ENSG00000167977.7	chr16	2682475	2709030	+	p13.3			0.909091	2.37762
RNPS1	ENSG00000205937.10	chr16	2253116	2268412	-	p13.3			0.909091	3.0303
ROGDI	ENSG00000067836.11	chr16	4796968	4802950	-	p13.3			0.909091	2.42424
TIGD7	ENSG00000140993.9	chr16	3298832	3305729	-	p13.3			0.909091	2.37762
UBALD1	ENSG00000153443.11	chr16	4608883	4615027	-	p13.3			0.909091	2.51748
ZNF205	ENSG00000122386.9	chr16	3112560	3120517	+	p13.3			0.909091	2.68775
ZNF213	ENSG00000085644.12	chr16	3129777	3142805	+	p13.3			0.909091	2.80992
ZNF500	ENSG00000103199.12	chr16	4748239	4767624	-	p13.3			0.909091	2.61818
CCDC113	ENSG00000103021.8	chr16	58231157	58283836	+	q21			0.909091	1.90909
VPS4B	ENSG00000119541.8	chr18	63389190	63422483	-	q21.33			0.909091	2.08754
ADH5	ENSG00000197894.9	chr4	99070978	99088801	-	q23			0.909091	2.81385
JADE1	ENSG00000077684.14	chr4	128809623	128875224	+	q28.2			0.909091	2.18855
ZFYVE16	ENSG00000039319.15	chr5	80408013	80479350	+	q14.1			0.909091	2.47273
ATG10	ENSG00000152348.14	chr5	81972025	82276857	+	q14.2			0.909091	1.98864
WIPI2	ENSG00000157954.13	chr7	5190188	5233826	+	p22.1			0.909091	2.33333
PHF14	ENSG00000106443.13	chr7	10973872	11169623	+	p21.3			0.909091	2.07792
CLIP1	ENSG00000130779.18	chr12	122271432	122422632	-	q24.31	CAP-GLY domain containing linker protein 1	fusion	0.9	2.17059
ATP6V0A2	ENSG00000185344.12	chr12	123712318	123761755	+	q24.31			0.9	2.17059
C12orf65	ENSG00000130921.6	chr12	123232916	123257959	+	q24.31			0.9	2.17059
DDX55	ENSG00000111364.14	chr12	123602077	123620941	+	q24.31			0.9	2.17059
DENR	ENSG00000139726.9	chr12	122752774	122771064	+	q24.31			0.9	2.20909
DIABLO	ENSG00000184047.14	chr12	122207662	122227534	-	q24.31			0.9	2.23636
GTF2H3	ENSG00000111358.12	chr12	123633739	123662606	+	q24.31			0.9	2.05
KDM2B	ENSG00000089094.15	chr12	121429097	121581015	-	q24.31			0.9	2.54483
MLXIP	ENSG00000175727.12	chr12	122078722	122147347	+	q24.31			0.9	2.35161
MORN3	ENSG00000139714.11	chr12	121648742	121672631	-	q24.31			0.9	2.08286
RHOF	ENSG00000139725.6	chr12	121777754	121803403	-	q24.31			0.9	2.20909
RILPL1	ENSG00000188026.10	chr12	123470054	123533718	-	q24.31			0.9	2.17059
TCTN2	ENSG00000168778.10	chr12	123671113	123708403	+	q24.31			0.9	2.54483
TMEM120B	ENSG00000188735.11	chr12	121712752	121783001	+	q24.31			0.9	2.35161
VPS37B	ENSG00000139722.5	chr12	122865328	122896444	-	q24.31			0.9	2.27813
IFT88	ENSG00000032742.16	chr13	20567069	20691437	+	q12.11			0.9	1.85143
MPHOSPH8	ENSG00000196199.12	chr13	19633681	19673459	+	q12.11			0.9	1.75135
XPO4	ENSG00000132953.15	chr13	20777329	20903048	-	q12.11			0.9	1.90588
NHLRC3	ENSG00000188811.11	chr13	39038306	39050109	+	q13.3			0.9	1.93235
PROSER1	ENSG00000120685.18	chr13	39009866	39038076	-	q13.3			0.9	1.99091
SUPT20H	ENSG00000102710.18	chr13	37009312	37059713	-	q13.3			0.9	1.90286
UFM1	ENSG00000120686.10	chr13	38349849	38363619	+	q13.3			0.9	1.93235
AKAP11	ENSG00000023516.8	chr13	42272153	42323267	+	q14.11			0.9	1.85143
KLF5	ENSG00000102554.12	chr13	73054976	73077542	+	q22.1			0.9	2.01818
LMO7	ENSG00000136153.18	chr13	75620434	75859870	+	q22.2			0.9	2.10938
TBCK	ENSG00000145348.15	chr4	106041599	106321495	-	q24			0.9	2.16667
RASA1	ENSG00000145715.13	chr5	87267888	87391931	+	q14.3			0.9	2.3
AGR2	ENSG00000106541.10	chr7	16791811	16833433	-	p21.1			0.9	1.94595
AGR3	ENSG00000173467.7	chr7	16859405	16881987	-	p21.1			0.9	2
AHR	ENSG00000106546.11	chr7	17298622	17346152	+	p21.1			0.9	1.89474
TSPAN13	ENSG00000106537.7	chr7	16753535	16784536	+	p21.1			0.9	1.89474
MAP1B	ENSG00000131711.13	chr5	72107234	72209570	+	q13.2			0.894737	2.22142
USP44	ENSG00000136014.10	chr12	95516560	95551490	-	q22	ubiquitin specific peptidase 44	TSG	0.888889	2.20875
JAZF1	ENSG00000153814.10	chr7	27830573	28180743	-	p15.1	juxtaposed with another zinc finger gene 1	fusion	0.888889	1.77778
BRAP	ENSG00000089234.14	chr12	111642146	111685986	-	q24.12			0.888889	2.35125
CAST	ENSG00000153113.22	chr5	96525267	96779595	+	q15			0.888889	1.94444
CRADD	ENSG00000169372.11	chr12	93677375	93894840	+	q22			0.888889	2.02469
MRPL42	ENSG00000198015.11	chr12	93467488	93516213	+	q22			0.888889	2.14379
UBE2N	ENSG00000177889.8	chr12	93405673	93442262	-	q22			0.888889	1.96997
VEZT	ENSG00000028203.16	chr12	95217746	95302790	+	q22			0.888889	2.14379
CDK17	ENSG00000059758.6	chr12	96278261	96400560	-	q23.1			0.888889	2.27778
NEDD1	ENSG00000139350.10	chr12	96907223	96953777	+	q23.1			0.888889	2.02469
SNRPF	ENSG00000139343.9	chr12	95858928	95903828	+	q23.1			0.888889	2.02469
C12orf45	ENSG00000151131.8	chr12	104986310	105049737	+	q23.3			0.888889	2.11765
NFYB	ENSG00000120837.6	chr12	104117077	104138289	-	q23.3			0.888889	2.14379
NT5DC3	ENSG00000111696.10	chr12	103770453	103841197	-	q23.3			0.888889	2.22222
POLR3B	ENSG00000013503.8	chr12	106357658	106510198	+	q23.3			0.888889	2.35125
PWP1	ENSG00000136045.10	chr12	107685732	107713167	+	q23.3			0.888889	2.05714
TCP11L2	ENSG00000166046.9	chr12	106301929	106347015	+	q23.3			0.888889	2.08254
TXNRD1	ENSG00000198431.14	chr12	104215779	104350305	+	q23.3			0.888889	2.02469
ATP2A2	ENSG00000174437.15	chr12	110280756	110351093	+	q24.11			0.888889	1.96997
FAM216A	ENSG00000204856.10	chr12	110468364	110490385	+	q24.11			0.888889	2.02469
GLTP	ENSG00000139433.8	chr12	109850943	109880488	-	q24.11			0.888889	2.20875
MMAB	ENSG00000139428.10	chr12	109553737	109573874	-	q24.11			0.888889	1.91813
PPTC7	ENSG00000196850.5	chr12	110533245	110583320	-	q24.11			0.888889	2.08254
TCHP	ENSG00000139437.16	chr12	109900264	109983841	+	q24.11			0.888889	2.27778
TCTN1	ENSG00000204852.14	chr12	110614027	110649430	+	q24.11			0.888889	1.91813
UBE3B	ENSG00000151148.12	chr12	109477402	109536705	+	q24.11			0.888889	2.32258
UNG	ENSG00000076248.9	chr12	109097574	109110992	+	q24.11			0.888889	1.91813
ERP29	ENSG00000089248.6	chr12	112013316	112023451	+	q24.13			0.888889	2.25
TMEM116	ENSG00000198270.11	chr12	111931282	112013185	-	q24.13			0.888889	2.11765
RFC3	ENSG00000133119.11	chr13	33818049	33966558	+	q13.2			0.888889	1.85397
C4orf3	ENSG00000164096.12	chr4	119296419	119304445	-	q26			0.888889	2.13992
PDE5A	ENSG00000138735.14	chr4	119494395	119628991	-	q26			0.888889	2.17284
TRAM1L1	ENSG00000174599.5	chr4	117083554	117085576	-	q26			0.888889	2.40741
SREK1	ENSG00000153914.14	chr5	66139971	66183615	+	q12.3			0.888889	2.59556
MARVELD2	ENSG00000152939.13	chr5	69415112	69444330	+	q13.2			0.888889	2.46154
POLR3G	ENSG00000113356.9	chr5	90471748	90514553	+	q14.3			0.888889	2.08429
ARSK	ENSG00000164291.15	chr5	95555074	95605064	+	q15			0.888889	2.30453
C7orf50	ENSG00000146540.13	chr7	996986	1138260	-	p22.3			0.888889	1.90123
CCDC126	ENSG00000169193.10	chr7	23597379	23644708	+	p15.3			0.888889	1.92192
SP4	ENSG00000105866.12	chr7	21428034	21514822	+	p15.3			0.888889	2.15488
TOMM7	ENSG00000196683.9	chr7	22812628	22822852	-	p15.3			0.888889	1.87135
TRA2A	ENSG00000164548.9	chr7	23504780	23532041	-	p15.3			0.888889	1.97531
CBX3	ENSG00000122565.17	chr7	26201162	26213356	+	p15.2			0.888889	1.82336
NLN	ENSG00000123213.21	chr5	65722196	65871725	+	q12.3			0.882353	2.68382
PPWD1	ENSG00000113593.10	chr5	65563236	65587549	+	q12.3			0.882353	2.68382
PHF10	ENSG00000130024.13	chr6	169703905	169725566	-	q27			0.882353	3.03922
BTG1	ENSG00000133639.4	chr12	92140278	92145897	-	q21.33	B-cell translocation gene 1, anti-proliferative	TSG, fusion	0.875	1.99306
PTPN11	ENSG00000179295.14	chr12	112418351	112509913	+	q24.13	protein tyrosine phosphatase, non-receptor type 11	oncogene	0.875	2.17424
SEC31B	ENSG00000075826.15	chr10	100486642	100519864	-	q24.31			0.875	1.81731
BET1L	ENSG00000177951.16	chr11	167784	207428	-	p15.5			0.875	2.555
ACTR6	ENSG00000075089.8	chr12	100199122	100241865	+	q23.1			0.875	2.05
SCYL2	ENSG00000136021.16	chr12	100267140	100341724	+	q23.1			0.875	2.05
SLC25A3	ENSG00000075415.11	chr12	98593591	98606379	+	q23.1			0.875	2.17424
UHRF1BP1L	ENSG00000111647.11	chr12	100028455	100142848	-	q23.1			0.875	1.93919
ARL1	ENSG00000120805.12	chr12	101393120	101407820	-	q23.2			0.875	2.05
PARPBP	ENSG00000185480.10	chr12	102120185	102197520	+	q23.2			0.875	2.05
UTP20	ENSG00000120800.4	chr12	101280109	101386616	+	q23.2			0.875	2.24219
IQCD	ENSG00000166578.8	chr12	113195441	113221094	-	q24.13			0.875	1.89189
RITA1	ENSG00000139405.14	chr12	113185526	113192368	+	q24.13			0.875	2.05882
TPCN1	ENSG00000186815.11	chr12	113221050	113298585	+	q24.13			0.875	2.12121
MED13L	ENSG00000123066.6	chr12	115953872	116277338	-	q24.21			0.875	2.11029
C12orf49	ENSG00000111412.5	chr12	116710185	116738070	-	q24.22			0.875	2.11029
FBXW8	ENSG00000174989.11	chr12	116910956	117031148	+	q24.22			0.875	2.31452
PEBP1	ENSG00000089220.4	chr12	118135858	118145584	+	q24.23			0.875	1.88816
SUDS3	ENSG00000111707.10	chr12	118376380	118418031	+	q24.23			0.875	2.39167
WSB2	ENSG00000176871.7	chr12	118032694	118062430	-	q24.23			0.875	2.08456
FRY	ENSG00000073910.18	chr13	32031300	32299122	+	q13.1			0.875	1.825
PDS5B	ENSG00000083642.17	chr13	32586427	32778019	+	q13.1			0.875	1.77431
GNA12	ENSG00000146535.12	chr7	2728112	2844324	-	p22.3			0.875	2.20161
INTS1	ENSG00000164880.14	chr7	1470277	1504367	-	p22.3			0.875	2.40625
IQCE	ENSG00000106012.16	chr7	2558972	2614734	+	p22.3			0.875	2.275
MAD1L1	ENSG00000002822.14	chr7	1815793	2233243	-	p22.3			0.875	1.89583
NUDT1	ENSG00000106268.14	chr7	2242222	2251146	+	p22.3			0.875	1.79605
ITGB8	ENSG00000105855.8	chr7	20330702	20415754	+	p21.1			0.875	1.84211
CDH1	ENSG00000039068.17	chr16	68737225	68835548	+	q22.1	cadherin 1, type 1, E-cadherin (epithelial) (ECAD)	TSG	0.866667	2.04533
PDPR	ENSG00000090857.12	chr16	70113626	70162537	+	q22.1			0.866667	2.08
ST3GAL2	ENSG00000157350.11	chr16	70375978	70439237	-	q22.1			0.866667	2.51746
VAC14	ENSG00000103043.13	chr16	70687439	70801161	-	q22.1			0.866667	2.36364
C17orf75	ENSG00000108666.8	chr17	32324565	32350023	-	q11.2			0.866667	2.73684
MYO1D	ENSG00000176658.15	chr17	32492522	32877177	-	q11.2			0.866667	2.26087
RAB34	ENSG00000109113.16	chr17	28714281	28718429	-	q11.2			0.866667	2.86
RHOT1	ENSG00000126858.15	chr17	32142454	32253374	+	q11.2			0.866667	3.25
ZBED3	ENSG00000132846.5	chr5	77072072	77087323	-	q13.3			0.866667	2.392
PTEN	ENSG00000171862.8	chr10	87863113	87971930	+	q23.31	phosphatase and tensin homolog gene	TSG	0.857143	1.75824
NT5C2	ENSG00000076685.17	chr10	103088017	103193306	-	q24.33	5'-nucleotidase, cytosolic II	oncogene	0.857143	1.87645
ARID1B	ENSG00000049618.20	chr6	156777929	157210779	+	q25.3	AT rich interactive domain 1B	TSG	0.857143	2.53061
EZR	ENSG00000092820.16	chr6	158765741	158819412	-	q25.3	ezrin	fusion	0.857143	2.34783
CUTC	ENSG00000119929.11	chr10	99702558	99756134	+	q24.2			0.857143	1.82707
R3HCC1L	ENSG00000166024.12	chr10	98134624	98244897	+	q24.2			0.857143	1.95918
SFXN3	ENSG00000107819.12	chr10	101031234	101041244	+	q24.31			0.857143	1.98367
KCNIP2	ENSG00000120049.17	chr10	101825974	101843920	-	q24.32			0.857143	1.78022
ALPL	ENSG00000162551.12	chr1	21509372	21578412	+	p36.12			0.857143	2.14286
DNMBP	ENSG00000107554.14	chr10	99875577	100009919	-	q24.2			0.857143	2.1039
ENTPD7	ENSG00000198018.6	chr10	99659506	99706240	+	q24.2			0.857143	2.1039
MORN4	ENSG00000171160.16	chr10	97614553	97633500	-	q24.2			0.857143	1.85328
PYROXD2	ENSG00000119943.9	chr10	98383565	98415184	-	q24.2			0.857143	2.01681
SFRP5	ENSG00000120057.4	chr10	97766751	97771952	-	q24.2			0.857143	1.95918
SLC25A28	ENSG00000155287.9	chr10	99610522	99620609	-	q24.2			0.857143	1.78022
BLOC1S2	ENSG00000196072.10	chr10	100273280	100286712	-	q24.31			0.857143	1.87645
CHUK	ENSG00000213341.9	chr10	100188298	100229619	-	q24.31			0.857143	2.04202
ERLIN1	ENSG00000107566.12	chr10	100150094	100188334	-	q24.31			0.857143	1.92857
KAZALD1	ENSG00000107821.13	chr10	101061841	101068131	+	q24.31			0.857143	2.16964
BTRC	ENSG00000166167.16	chr10	101354033	101557321	+	q24.32			0.857143	1.98367
DPCD	ENSG00000166171.11	chr10	101570560	101609668	+	q24.32			0.857143	1.92857
FBXW4	ENSG00000107829.12	chr10	101610664	101695295	-	q24.32			0.857143	1.78022
NOLC1	ENSG00000166197.15	chr10	102152176	102163871	+	q24.32			0.857143	1.82707
PSD	ENSG00000059915.15	chr10	102402617	102421539	-	q24.32			0.857143	2.25714
INA	ENSG00000148798.8	chr10	103277163	103290351	+	q24.33			0.857143	2.16964
PCGF6	ENSG00000156374.13	chr10	103302796	103351134	-	q24.33			0.857143	1.65306
TAF5	ENSG00000148835.10	chr10	103367967	103389065	+	q24.33			0.857143	1.82707
PGAP2	ENSG00000148985.18	chr11	3797724	3826371	+	p15.4			0.857143	2.29592
ATP2B1	ENSG00000070961.13	chr12	89588049	89709300	-	q21.33			0.857143	2.12987
PXN	ENSG00000089159.14	chr12	120210439	120265771	-	q24.23			0.857143	2.19643
COX6A1	ENSG00000111775.2	chr12	120438090	120440742	+	q24.31			0.857143	1.84962
GATC	ENSG00000257218.4	chr12	120446438	120463749	+	q24.31			0.857143	1.89961
MLEC	ENSG00000110917.6	chr12	120686869	120701864	+	q24.31			0.857143	2.19643
POP5	ENSG00000167272.9	chr12	120578764	120581398	-	q24.31			0.857143	2.06723
RNF10	ENSG00000022840.14	chr12	120533480	120577594	+	q24.31			0.857143	2.12987
SIRT4	ENSG00000089163.4	chr12	120302316	120313249	+	q24.31			0.857143	2.12987
UNC119B	ENSG00000175970.8	chr12	120710435	120723640	+	q24.31			0.857143	2.19643
GFOD2	ENSG00000141098.11	chr16	67674531	67719421	-	q22.1			0.857143	2.44898
PSKH1	ENSG00000159792.8	chr16	67893272	67929678	+	q22.1			0.857143	2.10714
ACADVL	ENSG00000072778.18	chr17	7217125	7225273	+	p13.1			0.857143	2.05714
CHRNB1	ENSG00000170175.9	chr17	7445061	7457707	+	p13.1			0.857143	2.4898
DVL2	ENSG00000004975.10	chr17	7225341	7234545	-	p13.1			0.857143	2.70677
KIAA0753	ENSG00000198920.8	chr17	6578148	6640927	-	p13.1			0.857143	2.52857
ALDOC	ENSG00000109107.12	chr17	28573115	28577264	-	q11.2			0.857143	1.9803
BLMH	ENSG00000108578.13	chr17	30248195	30292056	-	q11.2			0.857143	3.48571
NLK	ENSG00000087095.11	chr17	28041737	28196381	+	q11.2			0.857143	2.93233
PHF12	ENSG00000109118.12	chr17	28905250	28951771	-	q11.2			0.857143	2.34783
SARM1	ENSG00000004139.12	chr17	28364356	28404049	+	q11.2			0.857143	2.10989
SUPT6H	ENSG00000109111.13	chr17	28662091	28702684	+	q11.2			0.857143	2.32143
GGNBP2	ENSG00000278311.3	chr17	36544888	36589848	+	q12			0.857143	1.86207
DEPDC1B	ENSG00000035499.11	chr5	60596912	60700190	-	q12.1			0.857143	1.84034
AGGF1	ENSG00000164252.11	chr5	77029251	77065234	+	q13.3			0.857143	2.03941
IQGAP2	ENSG00000145703.14	chr5	76403249	76708132	+	q13.3			0.857143	2
IGF2R	ENSG00000197081.11	chr6	159969099	160113507	+	q25.3			0.857143	2.45455
TULP4	ENSG00000130338.11	chr6	158232236	158511828	+	q25.3			0.857143	2.12571
WTAP	ENSG00000146457.13	chr6	159725585	159756319	+	q25.3			0.857143	3
FAM167A	ENSG00000154319.13	chr8	11421463	11474715	-	p23.1			0.857143	1.93651
MTMR9	ENSG00000104643.8	chr8	11284416	11328146	+	p23.1			0.857143	2.37662
XKR6	ENSG00000171044.9	chr8	10896045	11201366	-	p23.1			0.857143	2.61429
CNOT7	ENSG00000198791.10	chr8	17224964	17246878	-	p22			0.857143	2.65714
TUSC3	ENSG00000104723.19	chr8	15417215	15766649	+	p22			0.857143	2.79699
CCAR2	ENSG00000158941.15	chr8	22604632	22621514	+	p21.3			0.857143	3.42857
FGF17	ENSG00000158815.9	chr8	22042398	22048809	+	p21.3			0.857143	2.85714
GFRA2	ENSG00000168546.9	chr8	21690403	21812357	-	p21.3			0.857143	2.14286
XPO7	ENSG00000130227.15	chr8	21919671	22006585	+	p21.3			0.857143	2.85714
PPP2R2A	ENSG00000221914.7	chr8	26291491	26372680	+	p21.2			0.857143	2.57143
LMO1	ENSG00000166407.12	chr11	8224304	8268716	-	p15.4	LIM domain only 1 (rhombotin 1) (RBTN1)	oncogene, fusion	0.846154	1.58654
AXIN1	ENSG00000103126.13	chr16	287440	352673	-	p13.3	axin 1	TSG	0.846154	2.33538
CBFB	ENSG00000067955.12	chr16	67029116	67101058	+	q22.1	core-binding factor, beta subunit	TSG, fusion	0.846154	1.88034
ARHGEF10	ENSG00000104728.14	chr8	1823976	1958641	+	p23.3	Rho guanine nucleotide exchange factor 10	TSG	0.846154	2.41758
SAT2	ENSG00000141504.10	chr17	7626234	7627876	-	p13.1			0.846154	2.45788
FBXO16	ENSG00000214050.6	chr8	28348287	28490318	-	p21.1			0.846154	2.30769
MOB2	ENSG00000182208.11	chr11	1469457	1501247	-	p15.5			0.846154	2.20604
EIF3F	ENSG00000175390.11	chr11	7970251	8001862	+	p15.4			0.846154	2.26648
FAM160A2	ENSG00000051009.9	chr11	6211335	6234711	-	p15.4			0.846154	2.31909
IPO7	ENSG00000205339.8	chr11	9384622	9448126	+	p15.4			0.846154	2.04715
TUB	ENSG00000166402.7	chr11	8019244	8106112	+	p15.4			0.846154	2.18833
ZNF214	ENSG00000149050.8	chr11	6999318	7020368	-	p15.4			0.846154	2.15915
DECR2	ENSG00000242612.5	chr16	401826	412487	+	p13.3			0.846154	2.16239
LUC7L	ENSG00000007392.15	chr16	188969	229463	-	p13.3			0.846154	2.43269
PDIA2	ENSG00000185615.14	chr16	283152	287215	+	p13.3			0.846154	2.01326
CMTM4	ENSG00000183723.11	chr16	66614750	66696707	-	q22.1			0.846154	1.88034
PLEKHG4	ENSG00000196155.11	chr16	67277510	67289499	+	q22.1			0.846154	1.88034
MON1B	ENSG00000103111.13	chr16	77190835	77202405	+	q23.1			0.846154	2.20736
PSMD7	ENSG00000103035.9	chr16	74296775	74306288	+	q23.1			0.846154	1.92012
WDR59	ENSG00000103091.13	chr16	74871367	75000173	-	q23.1			0.846154	2.30769
ZFP1	ENSG00000184517.10	chr16	75148492	75172236	+	q23.1			0.846154	2.30769
ZNRF1	ENSG00000186187.10	chr16	74999030	75110994	+	q23.1			0.846154	2.53846
CHRNE	ENSG00000108556.7	chr17	4897774	4903074	-	p13.2			0.846154	2.34615
DHX33	ENSG00000005100.11	chr17	5440912	5469060	-	p13.2			0.846154	2.45788
NUP88	ENSG00000108559.10	chr17	5360963	5420160	-	p13.2			0.846154	2.28094
PELP1	ENSG00000141456.13	chr17	4669774	4704337	-	p13.2			0.846154	2.45788
RPAIN	ENSG00000129197.13	chr17	5419641	5432876	+	p13.2			0.846154	2.24415
UBE2G1	ENSG00000132388.11	chr17	4269259	4366628	-	p13.2			0.846154	2.34615
ATP1B2	ENSG00000129244.7	chr17	7646627	7657768	+	p13.1			0.846154	1.87363
MSL1	ENSG00000188895.10	chr17	40122298	40136916	+	q21.1			0.846154	2.45788
POLI	ENSG00000101751.9	chr18	54269404	54321266	+	q21.2			0.846154	2.53846
WDR7	ENSG00000091157.12	chr18	56651343	57036606	+	q21.31			0.846154	1.88034
AP3B1	ENSG00000132842.12	chr5	78000525	78294755	-	q14.1			0.846154	2.19373
ADAT2	ENSG00000189007.14	chr6	143422832	143450673	-	q24.2			0.846154	1.98521
FUCA2	ENSG00000001036.12	chr6	143494811	143511690	-	q24.2			0.846154	2.38462
LTV1	ENSG00000135521.8	chr6	143843344	143863812	+	q24.2			0.846154	3.08597
PEX3	ENSG00000034693.13	chr6	143450807	143490010	+	q24.2			0.846154	3.22596
PHACTR2	ENSG00000112419.13	chr6	143536845	143831185	+	q24.2			0.846154	2.38462
FBXO30	ENSG00000118496.4	chr6	145793502	145814753	-	q24.3			0.846154	2.41758
SASH1	ENSG00000111961.15	chr6	148272304	148552050	+	q24.3			0.846154	2.28094
NUP43	ENSG00000120253.12	chr6	149724315	149749665	-	q25.1			0.846154	2.86752
TNKS	ENSG00000173273.14	chr8	9555914	9782346	+	p23.1			0.846154	2.1859
EPHX2	ENSG00000120915.12	chr8	27490779	27545564	+	p21.1			0.846154	2.24415
EXTL3	ENSG00000012232.7	chr8	28600469	28755599	+	p21.1			0.846154	2.30769
ZNF395	ENSG00000186918.12	chr8	28345585	28402701	-	p21.1			0.846154	3.38462
FCHO2	ENSG00000157107.12	chr5	72955981	73090522	+	q13.2			0.842105	2.33198
MCCC2	ENSG00000131844.14	chr5	71587288	71658704	+	q13.2			0.842105	2.24561
TNPO1	ENSG00000083312.16	chr5	72816312	72916733	+	q13.2			0.842105	2.16541
SKI	ENSG00000157933.9	chr1	2228695	2310119	+	p36.33	SKI proto-oncogene	oncogene	0.833333	1.80556
SPEN	ENSG00000065526.9	chr1	15847864	15940460	+	p36.21	spen family transcriptional repressor	TSG	0.833333	2.0202
SDHB	ENSG00000117118.8	chr1	17018722	17054170	-	p36.13	succinate dehydrogenase complex, subunit B, iron sulfur (Ip)	TSG	0.833333	1.7094
TP53	ENSG00000141510.14	chr17	7661779	7687550	-	p13.1	tumor protein p53	oncogene, TSG, fusion	0.833333	2.06667
MALT1	ENSG00000172175.11	chr18	58671386	58754477	+	q21.32	mucosa associated lymphoid tissue lymphoma translocation gene 1	oncogene, fusion	0.833333	2.11806
AJAP1	ENSG00000196581.9	chr1	4654732	4792534	+	p36.32			0.833333	1.75676
FGFBP3	ENSG00000174721.9	chr10	91906589	91909483	-	q23.32			0.833333	1.5873
GFER	ENSG00000127554.12	chr16	1984207	1987749	+	p13.3			0.833333	2.33333
MEGF6	ENSG00000162591.14	chr1	3489920	3611495	-	p36.32			0.833333	1.51163
PEX10	ENSG00000157911.8	chr1	2403964	2413797	-	p36.32			0.833333	1.71053
TPRG1L	ENSG00000158109.13	chr1	3625002	3630127	+	p36.32			0.833333	1.85714
ACOT7	ENSG00000097021.18	chr1	6264269	6394391	-	p36.31			0.833333	1.66667
ESPN	ENSG00000187017.13	chr1	6424788	6461370	+	p36.31			0.833333	1.9697
KLHL21	ENSG00000162413.15	chr1	6590724	6614607	-	p36.31			0.833333	1.80556
PLEKHG5	ENSG00000171680.19	chr1	6466092	6520061	-	p36.31			0.833333	1.75676
RNF207	ENSG00000158286.11	chr1	6205475	6221299	+	p36.31			0.833333	1.625
TNFRSF25	ENSG00000215788.8	chr1	6461151	6466195	-	p36.31			0.833333	1.80556
AGTRAP	ENSG00000177674.14	chr1	11736084	11754802	+	p36.22			0.833333	1.7094
FBXO6	ENSG00000116663.9	chr1	11664124	11674354	+	p36.22			0.833333	1.55039
MAD2L2	ENSG00000116670.13	chr1	11674480	11691650	-	p36.22			0.833333	1.8018
PLOD1	ENSG00000083444.15	chr1	11934205	11975538	+	p36.22			0.833333	1.96078
AGMAT	ENSG00000116771.5	chr1	15572353	15585110	-	p36.21			0.833333	1.85185
FBLIM1	ENSG00000162458.11	chr1	15756607	15786594	+	p36.21			0.833333	1.90476
KAZN	ENSG00000189337.14	chr1	14598704	15118043	+	p36.21			0.833333	1.73246
ACTL8	ENSG00000117148.7	chr1	17755313	17827063	+	p36.13			0.833333	1.68803
AKR7A2	ENSG00000053371.11	chr1	19303965	19312146	-	p36.13			0.833333	1.88095
AKR7A3	ENSG00000162482.4	chr1	19282558	19289250	-	p36.13			0.833333	1.93627
ARHGEF19	ENSG00000142632.15	chr1	16197854	16212609	-	p36.13			0.833333	2.19444
CAPZB	ENSG00000077549.16	chr1	19338776	19485539	-	p36.13			0.833333	1.85185
CLCNKA	ENSG00000186510.10	chr1	16018875	16034050	+	p36.13			0.833333	1.7094
CROCC	ENSG00000058453.15	chr1	16740273	16972979	+	p36.13			0.833333	1.96078
FAM131C	ENSG00000185519.8	chr1	16057769	16073632	-	p36.13			0.833333	1.7094
MRTO4	ENSG00000053372.4	chr1	19251539	19260128	+	p36.13			0.833333	2.05729
NECAP2	ENSG00000157191.18	chr1	16440672	16460078	+	p36.13			0.833333	1.8287
OTUD3	ENSG00000169914.5	chr1	19882513	19912945	+	p36.13			0.833333	2.12366
PADI3	ENSG00000142619.4	chr1	17249098	17284233	+	p36.13			0.833333	1.88095
UBR4	ENSG00000127481.13	chr1	19074506	19210276	-	p36.13			0.833333	1.93627
CDA	ENSG00000158825.5	chr1	20588948	20618908	+	p36.12			0.833333	1.5873
CDC42	ENSG00000070831.14	chr1	22052627	22092946	+	p36.12			0.833333	1.8018
HNRNPR	ENSG00000125944.17	chr1	23303771	23344336	-	p36.12			0.833333	1.88095
HSPG2	ENSG00000142798.15	chr1	21822245	21937297	-	p36.12			0.833333	1.96078
KIF17	ENSG00000117245.11	chr1	20664014	20718017	-	p36.12			0.833333	1.88095
NBPF3	ENSG00000142794.17	chr1	21440128	21485005	+	p36.12			0.833333	1.93627
CLIC4	ENSG00000169504.13	chr1	24745357	24844324	+	p36.11			0.833333	1.66667
FUCA1	ENSG00000179163.11	chr1	23845077	23868294	-	p36.11			0.833333	1.875
GALE	ENSG00000117308.13	chr1	23795599	23800804	-	p36.11			0.833333	1.82432
GPR3	ENSG00000181773.6	chr1	27392644	27395814	+	p36.11			0.833333	1.66667
HMGCL	ENSG00000117305.13	chr1	23801885	23838620	-	p36.11			0.833333	1.64634
IFNLR1	ENSG00000185436.10	chr1	24154157	24187959	-	p36.11			0.833333	1.90476
MAP3K6	ENSG00000142733.13	chr1	27355184	27366892	-	p36.11			0.833333	1.62602
NIPAL3	ENSG00000001461.15	chr1	24415794	24472976	+	p36.11			0.833333	1.77632
RCAN3	ENSG00000117602.10	chr1	24502351	24541040	+	p36.11			0.833333	1.96078
SRRM1	ENSG00000133226.15	chr1	24631716	24673267	+	p36.11			0.833333	1.8018
STPG1	ENSG00000001460.16	chr1	24356999	24416934	-	p36.11			0.833333	1.8018
SYTL1	ENSG00000142765.16	chr1	27342020	27353937	+	p36.11			0.833333	1.62602
TMEM222	ENSG00000186501.13	chr1	27322145	27336400	+	p36.11			0.833333	1.64634
TMEM50A	ENSG00000183726.9	chr1	25337917	25362361	+	p36.11			0.833333	1.5873
ZNF593	ENSG00000142684.7	chr1	26169871	26172060	+	p36.11			0.833333	1.73077
PTAFR	ENSG00000169403.10	chr1	28147166	28193936	-	p35.3			0.833333	1.58915
SESN2	ENSG00000130766.4	chr1	28259527	28282491	+	p35.3			0.833333	1.55303
SMPDL3B	ENSG00000130768.13	chr1	27934993	27959157	+	p35.3			0.833333	1.79825
HHAT	ENSG00000054392.11	chr1	210328252	210676296	+	q32.2			0.833333	1.66667
ANKRD1	ENSG00000148677.6	chr10	90912096	90921276	-	q23.31			0.833333	1.64583
RPP30	ENSG00000148688.12	chr10	90871716	90908553	+	q23.31			0.833333	1.73246
BTAF1	ENSG00000095564.12	chr10	91923769	92030325	+	q23.32			0.833333	1.75439
HECTD2	ENSG00000165338.15	chr10	91410285	91514829	+	q23.32			0.833333	1.96078
PCGF5	ENSG00000180628.13	chr10	91163012	91284331	+	q23.32			0.833333	1.5873
TNKS2	ENSG00000107854.5	chr10	91798312	91865276	+	q23.32			0.833333	1.90476
CYP26A1	ENSG00000095596.10	chr10	93073475	93077890	+	q23.33			0.833333	1.8018
IDE	ENSG00000119912.14	chr10	92451684	92574076	-	q23.33			0.833333	1.75439
PSMD13	ENSG00000185627.16	chr11	236546	252984	+	p15.5			0.833333	2.02778
RIC8A	ENSG00000177963.11	chr11	207511	215113	+	p15.5			0.833333	2.33974
ZBED5	ENSG00000236287.6	chr11	10812074	10858796	-	p15.4			0.833333	1.81373
SYNJ2BP	ENSG00000213463.4	chr14	70366496	70417061	-	q24.2			0.833333	1.68803
CCDC154	ENSG00000197599.11	chr16	1434383	1444556	-	p13.3			0.833333	2.21154
JMJD8	ENSG00000161999.10	chr16	681671	684528	-	p13.3			0.833333	2.21154
PIGQ	ENSG00000007541.13	chr16	566995	584136	+	p13.3			0.833333	2.21154
RAB40C	ENSG00000197562.8	chr16	589357	629272	+	p13.3			0.833333	2.5
STUB1	ENSG00000103266.9	chr16	680224	682870	+	p13.3			0.833333	2.5
TSR3	ENSG00000007520.3	chr16	1349240	1351911	-	p13.3			0.833333	1.85484
CCDC102A	ENSG00000135736.5	chr16	57512178	57536599	-	q21			0.833333	1.90476
ALKBH5	ENSG00000091542.8	chr17	18183078	18209954	+	p11.2			0.833333	2.12121
TOM1L2	ENSG00000175662.16	chr17	17843511	17972422	-	p11.2			0.833333	2.45614
ACAA2	ENSG00000167315.16	chr18	49782167	49813960	-	q21.1			0.833333	2.46032
FECH	ENSG00000066926.9	chr18	57548283	57586772	-	q21.31			0.833333	2
LMAN1	ENSG00000074695.5	chr18	59327823	59359962	-	q21.32			0.833333	2.03333
RNF152	ENSG00000176641.9	chr18	61808063	61894247	-	q21.33			0.833333	1.69444
ACVR2B	ENSG00000114739.12	chr3	38453851	38493142	+	p22.2			0.833333	1.8018
CSRNP1	ENSG00000144655.13	chr3	39141855	39154562	-	p22.2			0.833333	1.66667
DLEC1	ENSG00000008226.18	chr3	38039205	38124025	+	p22.2			0.833333	1.73077
GOLGA4	ENSG00000144674.15	chr3	37243177	37366751	+	p22.2			0.833333	1.77632
VILL	ENSG00000136059.13	chr3	37988059	38007188	+	p22.2			0.833333	1.98529
RPL14	ENSG00000188846.12	chr3	40457292	40468587	+	p22.1			0.833333	1.64634
SLC25A38	ENSG00000144659.9	chr3	39383348	39397351	+	p22.1			0.833333	1.73077
ZNF619	ENSG00000177873.11	chr3	40477113	40490236	+	p22.1			0.833333	1.53409
ZNF620	ENSG00000177842.10	chr3	40505992	40518736	+	p22.1			0.833333	1.73077
CCDC125	ENSG00000183323.11	chr5	69280175	69332809	-	q13.2			0.833333	2.14286
HOMER1	ENSG00000152413.13	chr5	79372636	79514217	-	q14.1			0.833333	1.85484
JMY	ENSG00000152409.8	chr5	79236189	79327215	+	q14.1			0.833333	2.05357
DAGLB	ENSG00000164535.13	chr7	6409126	6484190	-	p22.1			0.833333	2.09677
ZDHHC4	ENSG00000136247.13	chr7	6577434	6589374	+	p22.1			0.833333	1.91176
MIOS	ENSG00000164654.14	chr7	7566872	7608929	+	p21.3			0.833333	1.8287
NDUFA4	ENSG00000189043.8	chr7	10931951	10940256	-	p21.3			0.833333	1.85185
FBXO25	ENSG00000147364.15	chr8	406428	477967	+	p23.3			0.833333	2.24638
HMBOX1	ENSG00000147421.16	chr8	28890394	29064764	+	p21.1			0.833333	2.94118
AKAP10	ENSG00000108599.13	chr17	19904302	19978343	-	p11.2			0.823529	2.47059
USP22	ENSG00000124422.10	chr17	20999593	21043760	-	p11.2			0.823529	2.51176
FAM120B	ENSG00000112584.12	chr6	170290703	170407065	+	q27			0.823529	2.47059
NCOR2	ENSG00000196498.12	chr12	124324415	124567589	-	q24.31	nuclear receptor corepressor 2	TSG	0.818182	1.91688
FOXO1	ENSG00000150907.6	chr13	40555667	40666597	-	q14.11	forkhead box O1	oncogene, TSG, fusion	0.818182	1.90029
CREBBP	ENSG00000005339.11	chr16	3725054	3880726	-	p13.3	CREB binding protein (CBP)	oncogene, TSG, fusion	0.818182	2.03135
KDSR	ENSG00000119537.14	chr18	63327726	63367510	-	q21.33	3-ketodihydrosphingosine reductase	fusion	0.818182	1.95105
ZNF10	ENSG00000256223.4	chr12	133130575	133159465	+	q24.33			0.818182	2.36364
MRPS31	ENSG00000102738.7	chr13	40729135	40771173	-	q14.11			0.818182	1.90029
MTRF1	ENSG00000120662.14	chr13	41216369	41263577	-	q14.11			0.818182	2.03135
CKAP2	ENSG00000136108.13	chr13	52455429	52476628	+	q14.3			0.818182	1.65909
NDRG4	ENSG00000103034.13	chr16	58462846	58513628	+	q21			0.818182	1.90909
EPG5	ENSG00000152223.11	chr18	45847609	45967274	-	q21.1			0.818182	1.71554
B4GALNT4	ENSG00000182272.10	chr11	369796	382116	+	p15.5			0.818182	2.03135
BRI3BP	ENSG00000184992.10	chr12	124993700	125031231	+	q24.31			0.818182	1.86364
ZNF664	ENSG00000179195.14	chr12	123971845	124015439	+	q24.31			0.818182	2.00826
ANKLE2	ENSG00000176915.13	chr12	132725503	132761888	-	q24.33			0.818182	2.22884
DDX51	ENSG00000185163.8	chr12	132136594	132144335	-	q24.33			0.818182	2.25705
RAN	ENSG00000132341.10	chr12	130871879	130877678	+	q24.33			0.818182	1.86364
ZNF268	ENSG00000090612.19	chr12	133181409	133214831	+	q24.33			0.818182	2.27922
ZNF605	ENSG00000196458.9	chr12	132918308	132956306	-	q24.33			0.818182	2.39394
COG6	ENSG00000133103.15	chr13	39655627	39791665	+	q14.11			0.818182	1.92669
ELF1	ENSG00000120690.12	chr13	40931920	41061440	-	q14.11			0.818182	1.90029
KBTBD7	ENSG00000120696.8	chr13	41189833	41194566	-	q14.11			0.818182	1.96364
WBP4	ENSG00000120688.8	chr13	41061274	41084006	+	q14.11			0.818182	1.96364
GPALPP1	ENSG00000133114.16	chr13	44989529	45037669	+	q14.12			0.818182	1.99091
NUFIP1	ENSG00000083635.7	chr13	44939249	44989483	-	q14.12			0.818182	1.99091
GTF2F2	ENSG00000188342.10	chr13	45120515	45284909	+	q14.13			0.818182	1.99091
KPNA3	ENSG00000102753.8	chr13	49699307	49792921	-	q14.2			0.818182	2.1039
MED4	ENSG00000136146.13	chr13	48053323	48095131	-	q14.2			0.818182	1.92669
RCBTB1	ENSG00000136144.10	chr13	49531946	49585583	-	q14.2			0.818182	2.13312
SUCLA2	ENSG00000136143.12	chr13	47936487	48001326	-	q14.2			0.818182	2.05956
VPS36	ENSG00000136100.11	chr13	52412602	52450628	-	q14.3			0.818182	2.05956
DIAPH3	ENSG00000139734.16	chr13	59665583	60163987	-	q21.2			0.818182	1.80992
ALG1	ENSG00000033011.10	chr16	5033960	5087379	+	p13.3			0.818182	1.99091
CDIP1	ENSG00000089486.15	chr16	4510675	4538828	-	p13.3			0.818182	1.90029
DNAJA3	ENSG00000103423.12	chr16	4425805	4456775	+	p13.3			0.818182	2.18182
FLYWCH2	ENSG00000162076.11	chr16	2883186	2899382	+	p13.3			0.818182	2.13986
HMOX2	ENSG00000103415.10	chr16	4474690	4510347	+	p13.3			0.818182	1.90029
IFT140	ENSG00000187535.12	chr16	1510427	1612110	-	p13.3			0.818182	2.25818
NAGPA	ENSG00000103174.10	chr16	5024844	5034141	-	p13.3			0.818182	2.35636
NTN3	ENSG00000162068.1	chr16	2471499	2474145	+	p13.3			0.818182	1.97492
NUBP2	ENSG00000095906.15	chr16	1782901	1789191	+	p13.3			0.818182	1.94671
NUDT16L1	ENSG00000168101.13	chr16	4693694	4695859	+	p13.3			0.818182	2.45455
PDPK1	ENSG00000140992.17	chr16	2537964	2603188	+	p13.3			0.818182	2.12121
SLX4	ENSG00000188827.9	chr16	3581181	3611598	-	p13.3			0.818182	2.29091
SPSB3	ENSG00000162032.14	chr16	1776712	1793700	-	p13.3			0.818182	2.17133
TFAP4	ENSG00000090447.10	chr16	4257186	4273075	-	p13.3			0.818182	2.42045
UBN1	ENSG00000118900.13	chr16	4846665	4882360	+	p13.3			0.818182	2.26573
ZNF263	ENSG00000006194.9	chr16	3263800	3301401	+	p13.3			0.818182	2.41897
ZNF597	ENSG00000167981.5	chr16	3432422	3443542	-	p13.3			0.818182	1.78977
CTIF	ENSG00000134030.12	chr18	48539046	48863217	+	q21.1			0.818182	1.74545
KATNAL2	ENSG00000167216.15	chr18	46917492	47102243	+	q21.1			0.818182	1.84848
ZBTB7C	ENSG00000184828.8	chr18	48026673	48410752	-	q21.1			0.818182	1.51604
CXXC4	ENSG00000168772.10	chr4	104468312	104494901	-	q24			0.818182	2.53247
MANBA	ENSG00000109323.7	chr4	102631488	102760994	-	q24			0.818182	1.9697
INTU	ENSG00000164066.11	chr4	127623271	127726737	+	q28.1			0.818182	2.34783
C4orf33	ENSG00000151470.11	chr4	129093317	129116640	+	q28.2			0.818182	1.77273
PGRMC2	ENSG00000164040.15	chr4	128269237	128288829	-	q28.2			0.818182	2.12727
SCLT1	ENSG00000151466.10	chr4	128864921	129093607	-	q28.2			0.818182	1.66193
SERINC5	ENSG00000164300.14	chr5	80111651	80256079	-	q14.1			0.818182	1.79472
RPS23	ENSG00000186468.11	chr5	82273358	82278577	-	q14.2			0.818182	1.78977
TMEM167A	ENSG00000174695.8	chr5	83052846	83077863	-	q14.2			0.818182	2.04545
XRCC4	ENSG00000152422.14	chr5	83077498	83353787	+	q14.2			0.818182	2.04545
RBAK	ENSG00000146587.16	chr7	5045821	5069488	+	p22.1			0.818182	1.8
TNRC18	ENSG00000182095.13	chr7	5306790	5425414	-	p22.1			0.818182	1.96875
FGFR1OP	ENSG00000213066.10	chr6	166999182	167052713	+	q27	FGFR1 oncogene partner (FOP)	fusion	0.8125	2.65132
GSE1	ENSG00000131149.16	chr16	85611409	85676204	+	q24.1			0.8125	1.8525
DBNDD1	ENSG00000003249.12	chr16	90004865	90020128	-	q24.3			0.8125	1.84375
KSR1	ENSG00000141068.12	chr17	27456714	27626438	+	q11.2			0.8125	2.1125
RNF180	ENSG00000164197.10	chr5	64165844	64372869	+	q12.3			0.8125	1.91331
POC5	ENSG00000152359.13	chr5	75674124	75717481	-	q13.3			0.8125	2.275
POLK	ENSG00000122008.14	chr5	75511756	75601144	+	q13.3			0.8125	2.10648
CAMTA1	ENSG00000171735.17	chr1	6785324	7769706	+	p36.23	calmodulin binding transcription activator 1	TSG, fusion	0.8	1.70811
BCL7A	ENSG00000110987.7	chr12	122019422	122062044	+	q24.31	B-cell CLL/lymphoma 7A	fusion	0.8	1.8
ZMYM2	ENSG00000121741.15	chr13	19958670	20091829	+	q12.11	zinc finger protein 198	fusion	0.8	1.69412
SUZ12	ENSG00000178691.9	chr17	31937018	32001045	+	q11.2	suppressor of zeste 12 homolog (Drosophila)	oncogene, TSG, fusion	0.8	2.21818
MECR	ENSG00000116353.14	chr1	29192873	29230942	-	p35.3			0.8	1.6
LRRC43	ENSG00000158113.11	chr12	122167738	122203471	+	q24.31			0.8	1.8
ORAI1	ENSG00000276045.1	chr12	121626550	121642677	+	q24.31			0.8	1.90588
CHST4	ENSG00000140835.9	chr16	71525233	71538746	+	q22.2			0.8	1.71429
SLC6A20	ENSG00000163817.14	chr3	45755450	45796535	-	p21.31			0.8	1.54146
SEC24B	ENSG00000138802.10	chr4	109433772	109540896	+	q25			0.8	1.85714
ANKRD65	ENSG00000235098.7	chr1	1418420	1421769	-	p36.33			0.8	1.68649
ATAD3A	ENSG00000197785.12	chr1	1512151	1534687	+	p36.33			0.8	1.68649
ATAD3B	ENSG00000160072.18	chr1	1471769	1497848	+	p36.33			0.8	1.73333
AURKAIP1	ENSG00000175756.12	chr1	1373730	1375495	-	p36.33			0.8	1.52195
KLHL17	ENSG00000187961.12	chr1	960587	965715	+	p36.33			0.8	1.78286
MXRA8	ENSG00000162576.15	chr1	1352689	1361777	-	p36.33			0.8	1.83529
PLEKHN1	ENSG00000187583.9	chr1	966497	975865	+	p36.33			0.8	1.68649
PUSL1	ENSG00000169972.10	chr1	1308567	1311677	+	p36.33			0.8	1.6
TMEM240	ENSG00000205090.7	chr1	1535174	1540453	-	p36.33			0.8	1.73333
TMEM88B	ENSG00000205116.3	chr1	1426128	1427787	+	p36.33			0.8	1.78286
TTLL10	ENSG00000162571.12	chr1	1173884	1197935	+	p36.33			0.8	1.95
CASZ1	ENSG00000130940.13	chr1	10636604	10796650	-	p36.22			0.8	1.80571
H6PD	ENSG00000049239.11	chr1	9234775	9271337	+	p36.22			0.8	1.77778
NMNAT1	ENSG00000173614.12	chr1	9943428	9985501	+	p36.22			0.8	1.64103
PIK3CD	ENSG00000171608.14	chr1	9651732	9729114	+	p36.22			0.8	1.72973
RBP7	ENSG00000162444.11	chr1	9997206	10016020	+	p36.22			0.8	1.64103
SLC25A33	ENSG00000171612.6	chr1	9539482	9585179	+	p36.22			0.8	1.82857
GMEB1	ENSG00000162419.11	chr1	28668732	28719353	+	p35.3			0.8	1.70526
RCC1	ENSG00000180198.14	chr1	28505943	28539300	+	p35.3			0.8	1.58049
TMEM200B	ENSG00000253304.1	chr1	29119428	29123935	-	p35.3			0.8	1.52558
TRNAU1AP	ENSG00000180098.8	chr1	28553085	28578545	+	p35.3			0.8	1.58049
CAMK1G	ENSG00000008118.8	chr1	209583717	209613938	+	q32.2			0.8	1.94286
ATF3	ENSG00000162772.15	chr1	212565334	212620777	+	q32.3			0.8	1.65854
INTS7	ENSG00000143493.11	chr1	211940399	212035542	-	q32.3			0.8	1.61905
NEK2	ENSG00000117650.11	chr1	211658657	211675630	-	q32.3			0.8	1.65854
SLC30A1	ENSG00000170385.9	chr1	211571568	211578742	-	q32.3			0.8	1.70256
HELLS	ENSG00000119969.13	chr10	94501434	94613905	+	q23.33			0.8	1.62051
NOC3L	ENSG00000173145.10	chr10	94333226	94362959	-	q23.33			0.8	1.64103
ENTPD1	ENSG00000138185.15	chr10	95711779	95877266	+	q24.1			0.8	1.54286
SORBS1	ENSG00000095637.19	chr10	95311771	95561414	-	q24.1			0.8	1.62051
MRPL51	ENSG00000111639.6	chr12	6491886	6493841	-	p13.31			0.8	1.58049
ARL6IP4	ENSG00000182196.12	chr12	122980060	122982913	+	q24.31			0.8	1.96364
HIP1R	ENSG00000130787.12	chr12	122834453	122862960	+	q24.31			0.8	2.09032
HPD	ENSG00000158104.10	chr12	121839527	121863596	-	q24.31			0.8	1.98788
PITPNM2	ENSG00000090975.11	chr12	122983480	123150015	-	q24.31			0.8	1.92941
RSRC2	ENSG00000111011.16	chr12	122503458	122527000	-	q24.31			0.8	1.92941
SBNO1	ENSG00000139697.10	chr12	123289109	123364843	-	q24.31			0.8	2.05
TMED2	ENSG00000086598.9	chr12	123584531	123598577	+	q24.31			0.8	1.68205
ZMYM5	ENSG00000132950.17	chr13	19823482	19863636	-	q12.11			0.8	1.51579
EXOSC8	ENSG00000120699.11	chr13	36998816	37009613	+	q13.3			0.8	1.64444
BORA	ENSG00000136122.14	chr13	72727749	72756198	+	q21.33			0.8	1.85
DACH1	ENSG00000276644.3	chr13	71437966	71867192	-	q21.33			0.8	1.90968
DIS3	ENSG00000083520.13	chr13	72752169	72782096	-	q21.33			0.8	1.90968
PIBF1	ENSG00000083535.14	chr13	72782059	73016461	+	q22.1			0.8	1.90968
COG8	ENSG00000213380.12	chr16	69320140	69339667	-	q22.1			0.8	2.08696
WWP2	ENSG00000198373.11	chr16	69762306	69941741	+	q22.1			0.8	2.21818
HSDL1	ENSG00000103160.10	chr16	84122146	84145192	-	q24.1			0.8	2.57778
SPIRE2	ENSG00000204991.9	chr16	89818179	89871319	+	q24.3			0.8	2.01739
CDK5R1	ENSG00000176749.7	chr17	32486619	32491256	+	q11.2			0.8	1.84615
NEK8	ENSG00000160602.12	chr17	28725897	28743455	+	q11.2			0.8	1.95556
PSMD11	ENSG00000108671.8	chr17	32444261	32483318	+	q11.2			0.8	1.92
RNF135	ENSG00000181481.12	chr17	30968785	30999911	+	q11.2			0.8	2.14545
CCDC12	ENSG00000160799.10	chr3	46921726	46982010	-	p21.31			0.8	1.85882
CCR2	ENSG00000121807.5	chr3	46353734	46360928	+	p21.31			0.8	1.50476
CDCP1	ENSG00000163814.6	chr3	45082278	45146422	-	p21.31			0.8	1.62051
KIF15	ENSG00000163808.15	chr3	44761717	44873376	+	p21.31			0.8	1.72973
PTH1R	ENSG00000160801.12	chr3	46877746	46903799	+	p21.31			0.8	1.85882
SMARCC1	ENSG00000173473.9	chr3	47585272	47782106	-	p21.31			0.8	1.78286
ZNF502	ENSG00000196653.10	chr3	44712643	44723831	+	p21.31			0.8	1.6
ZNF660	ENSG00000144792.8	chr3	44578223	44599694	+	p21.31			0.8	1.80571
GAR1	ENSG00000109534.15	chr4	109815510	109824740	+	q25			0.8	1.92593
PAPSS1	ENSG00000138801.7	chr4	107590276	107720452	-	q25			0.8	2.26087
DIMT1	ENSG00000086189.8	chr5	62387254	62403939	-	q12.1			0.8	1.88387
IPO11	ENSG00000086200.15	chr5	62403972	62628582	+	q12.1			0.8	1.88387
CCNH	ENSG00000134480.12	chr5	87391494	87413019	-	q14.3			0.8	1.84
PACRG	ENSG00000112530.10	chr6	162727132	163315492	+	q26			0.8	1.984
AP5Z1	ENSG00000242802.5	chr7	4775622	4794312	+	p22.1			0.8	1.9871
SOSTDC1	ENSG00000171243.7	chr7	16461481	16530580	-	p21.2			0.8	1.77778
ANKMY2	ENSG00000106524.7	chr7	16599776	16645817	-	p21.1			0.8	1.64103
NAT1	ENSG00000171428.12	chr8	18170477	18223689	+	p22			0.8	1.80741
SH2D4A	ENSG00000104611.10	chr8	19313617	19396218	+	p21.3			0.8	1.87692
UTP15	ENSG00000164338.8	chr5	73565443	73583377	+	q13.2			0.789474	2.15587
CTDNEP1	ENSG00000175826.10	chr17	7243591	7252491	-	p13.1			0.785714	2.35714
SPAG5	ENSG00000076382.15	chr17	28577565	28599279	-	q11.2			0.785714	1.81527
TNFRSF10B	ENSG00000120889.11	chr8	23020133	23069179	-	p21.3			0.785714	2.35714
SYT8	ENSG00000149043.15	chr11	1828307	1837521	+	p15.5			0.785714	1.66387
TNNT3	ENSG00000130595.15	chr11	1919562	1938706	+	p15.5			0.785714	1.85023
RRP8	ENSG00000132275.9	chr11	6595075	6603620	-	p15.4			0.785714	2.07653
TRIM5	ENSG00000132256.17	chr11	5663557	5938619	-	p15.4			0.785714	1.7619
DUS2	ENSG00000167264.16	chr16	67987746	68079320	+	q22.1			0.785714	1.85429
NUTF2	ENSG00000102898.10	chr16	67846732	67872567	+	q22.1			0.785714	2.10714
C16orf46	ENSG00000166455.12	chr16	81053497	81077267	-	q23.2			0.785714	2.35714
GCSH	ENSG00000140905.8	chr16	81081961	81096403	-	q23.2			0.785714	1.81319
CNTROB	ENSG00000170037.12	chr17	7932101	7949918	+	p13.1			0.785714	2.35714
ELP5	ENSG00000170291.13	chr17	7251416	7259940	+	p13.1			0.785714	1.88571
GABARAP	ENSG00000170296.8	chr17	7240014	7242770	-	p13.1			0.785714	2.14286
KDM6B	ENSG00000132510.9	chr17	7839904	7854796	+	p13.1			0.785714	1.99702
PHF23	ENSG00000040633.11	chr17	7235028	7239722	-	p13.1			0.785714	1.88571
SLC16A13	ENSG00000174327.6	chr17	7036075	7040121	+	p13.1			0.785714	1.81319
TNK1	ENSG00000174292.11	chr17	7380534	7389774	+	p13.1			0.785714	1.99702
TRAPPC1	ENSG00000170043.10	chr17	7930345	7932123	-	p13.1			0.785714	2.2449
NSRP1	ENSG00000126653.14	chr17	30115521	30186475	+	q11.2			0.785714	1.99702
TRAF4	ENSG00000076604.13	chr17	28743984	28750958	+	q11.2			0.785714	2.35714
UNC119	ENSG00000109103.10	chr17	28546707	28552668	-	q11.2			0.785714	2.25466
AATF	ENSG00000275700.3	chr17	36948875	37056871	+	q12			0.785714	2.01143
SYNRG	ENSG00000275066.3	chr17	37514797	37609496	-	q12			0.785714	2.31973
TADA2A	ENSG00000276234.3	chr17	37406874	37479730	+	q12			0.785714	2.475
F2RL1	ENSG00000164251.4	chr5	76818933	76835315	+	q13.3			0.785714	1.83333
SCAF8	ENSG00000213079.8	chr6	154733325	154834244	+	q25.2			0.785714	2.35714
SYNJ2	ENSG00000078269.12	chr6	157981887	158099176	+	q25.3			0.785714	1.87363
SYTL3	ENSG00000164674.14	chr6	158650014	158764876	+	q25.3			0.785714	1.7398
TCP1	ENSG00000120438.10	chr6	159778498	159789749	-	q25.3			0.785714	2.75
FAM86B1	ENSG00000186523.13	chr8	12182096	12194133	-	p23.1			0.785714	1.6798
LONRF1	ENSG00000154359.11	chr8	12721894	12756073	-	p23.1			0.785714	1.80423
NEIL2	ENSG00000154328.14	chr8	11769639	11787346	+	p23.1			0.785714	2.17857
VPS37A	ENSG00000155975.8	chr8	17246571	17302427	+	p22			0.785714	2.31973
ZDHHC2	ENSG00000104219.11	chr8	17156029	17224799	+	p22			0.785714	2.21429
C8orf58	ENSG00000241852.8	chr8	22599601	22604150	+	p21.3			0.785714	2.77311
CHMP7	ENSG00000147457.12	chr8	23243637	23262000	+	p21.3			0.785714	2.77311
FAM160B2	ENSG00000158863.20	chr8	22089159	22104898	+	p21.3			0.785714	2.2449
POLR3D	ENSG00000168495.11	chr8	22245104	22254600	+	p21.3			0.785714	2.94643
R3HCC1	ENSG00000104679.9	chr8	23270120	23296279	+	p21.3			0.785714	2.4812
REEP4	ENSG00000168476.10	chr8	22138020	22141951	-	p21.3			0.785714	2.14286
BNIP3L	ENSG00000104765.13	chr8	26382898	26505636	+	p21.2			0.785714	2.14286
PNMA2	ENSG00000240694.7	chr8	26504686	26514092	-	p21.2			0.785714	2.01553
MAP2K4	ENSG00000065559.13	chr17	12020824	12143830	+	p12	mitogen-activated protein kinase kinase 4	oncogene, TSG	0.777778	2.50617
FLCN	ENSG00000154803.11	chr17	17212212	17237188	-	p11.2	folliculin	TSG	0.777778	2.21667
HNRNPA2B1	ENSG00000122566.19	chr7	26189927	26201529	-	p15.2	heterogeneous nuclear ribonucleoprotein A2/B1	oncogene, fusion	0.777778	1.68168
ACACB	ENSG00000076555.14	chr12	109116595	109268226	+	q24.11			0.777778	1.7716
NDUFA12	ENSG00000184752.11	chr12	94897055	95003770	-	q22			0.777778	1.63533
CRY1	ENSG00000008405.10	chr12	106991364	107093829	-	q23.3			0.777778	1.8
EID3	ENSG00000255150.1	chr12	104303739	104305202	+	q23.3			0.777778	1.7716
FICD	ENSG00000198855.5	chr12	108515185	108525837	+	q23.3			0.777778	1.96875
PRDM4	ENSG00000110851.10	chr12	107732866	107761272	-	q23.3			0.777778	2.17241
RIC8B	ENSG00000111785.17	chr12	106774595	106889316	+	q23.3			0.777778	1.75
SLC41A2	ENSG00000136052.8	chr12	104802553	104958744	-	q23.3			0.777778	1.7716
FOXN4	ENSG00000139445.16	chr12	109277979	109309220	-	q24.11			0.777778	1.7027
KCTD10	ENSG00000110906.11	chr12	109448656	109477544	-	q24.11			0.777778	1.7027
SSH1	ENSG00000084112.13	chr12	108778192	108857590	-	q24.11			0.777778	1.85294
TRAFD1	ENSG00000135148.10	chr12	112125501	112153609	+	q24.13			0.777778	1.8
SCO1	ENSG00000133028.9	chr17	10672474	10698375	-	p13.1			0.777778	2.4152
DRG2	ENSG00000108591.8	chr17	18087886	18107971	+	p11.2			0.777778	2.56209
LLGL1	ENSG00000131899.9	chr17	18225587	18244875	+	p11.2			0.777778	2.2924
MPRIP	ENSG00000133030.18	chr17	17042545	17217679	+	p11.2			0.777778	2.21667
PEMT	ENSG00000133027.16	chr17	17505563	17591708	-	p11.2			0.777778	2.2924
RAI1	ENSG00000108557.16	chr17	17681473	17811453	+	p11.2			0.777778	1.9798
RASD1	ENSG00000108551.4	chr17	17494437	17496395	-	p11.2			0.777778	1.9798
CAMK2D	ENSG00000145349.15	chr4	113451032	113761927	-	q26			0.777778	1.87243
SYNPO2	ENSG00000172403.9	chr4	118850688	119061247	+	q26			0.777778	1.87243
UGT8	ENSG00000174607.9	chr4	114598455	114678224	+	q26			0.777778	1.55556
CCNB1	ENSG00000134057.13	chr5	69167010	69178245	+	q13.2			0.777778	1.6
CDK7	ENSG00000134058.9	chr5	69234795	69277430	+	q13.2			0.777778	2.24
FAM172A	ENSG00000113391.15	chr5	93618069	94111699	-	q15			0.777778	1.73118
TTC37	ENSG00000198677.9	chr5	95463895	95555007	-	q15			0.777778	1.81481
GPER1	ENSG00000164850.13	chr7	1082208	1093815	+	p22.3			0.777778	1.81481
PRKAR1B	ENSG00000188191.13	chr7	549197	727650	-	p22.3			0.777778	1.66358
FAM126A	ENSG00000122591.10	chr7	22889371	23014130	-	p15.3			0.777778	1.63743
IGF2BP3	ENSG00000136231.12	chr7	23310209	23470467	-	p15.3			0.777778	1.55556
MALSU1	ENSG00000156928.4	chr7	23298739	23311729	+	p15.3			0.777778	1.55556
MPP6	ENSG00000105926.14	chr7	24573268	24694193	+	p15.3			0.777778	1.83838
OSBPL3	ENSG00000070882.11	chr7	24796539	24981634	-	p15.3			0.777778	1.66066
STEAP1B	ENSG00000105889.13	chr7	22419444	22632925	-	p15.3			0.777778	1.7284
SNX10	ENSG00000086300.14	chr7	26291895	26374329	+	p15.2			0.777778	1.51762
ERBB2	ENSG00000141736.12	chr17	39687914	39730426	+	q12	v-erb-b2 erythroblastic leukemia viral oncogene homolog 2, neuro/glioblastoma derived oncogene homolog (avian)	oncogene, fusion	0.769231	1.95513
LATS1	ENSG00000131023.11	chr6	149658153	149718256	-	q25.1	large tumor suppressor kinase 1	TSG	0.769231	2.23443
TRIM35	ENSG00000104228.11	chr8	27284887	27311319	-	p21.2			0.769231	1.84615
CXCL16	ENSG00000161921.13	chr17	4733526	4739922	-	p13.2			0.769231	1.68091
TIAM2	ENSG00000146426.16	chr6	154832697	155257723	+	q25.2			0.769231	2.55061
CLN8	ENSG00000182372.6	chr8	1755778	1786572	+	p23.3			0.769231	2.0979
ELP3	ENSG00000134014.15	chr8	28089673	28191156	+	p21.1			0.769231	2.30769
DUSP8	ENSG00000184545.9	chr11	1554044	1571920	-	p15.5			0.769231	1.81141
TOLLIP	ENSG00000078902.14	chr11	1274371	1309654	-	p15.5			0.769231	2.07977
APBB1	ENSG00000166313.17	chr11	6395124	6419414	-	p15.4			0.769231	1.62637
ARFIP2	ENSG00000132254.11	chr11	6474683	6481479	-	p15.4			0.769231	1.75481
CCKBR	ENSG00000110148.8	chr11	6259736	6272127	+	p15.4			0.769231	1.67421
CYB5R2	ENSG00000166394.13	chr11	7665100	7677222	-	p15.4			0.769231	1.96286
SMPD1	ENSG00000166311.8	chr11	6390431	6394998	+	p15.4			0.769231	1.77885
TRIM3	ENSG00000110171.17	chr11	6448613	6474459	-	p15.4			0.769231	1.77885
HBQ1	ENSG00000086506.2	chr16	180453	181181	+	p13.3			0.769231	1.71216
MPG	ENSG00000103152.10	chr16	77007	85853	+	p13.3			0.769231	1.8956
POLR3K	ENSG00000161980.5	chr16	46407	53628	-	p13.3			0.769231	1.76923
TMEM8A	ENSG00000129925.9	chr16	370773	387113	-	p13.3			0.769231	2.04142
CDH3	ENSG00000062038.12	chr16	68636189	68722616	+	q22.1			0.769231	2.26923
ELMO3	ENSG00000102890.13	chr16	67199111	67204029	+	q22.1			0.769231	1.53846
ENKD1	ENSG00000124074.10	chr16	67662945	67667265	-	q22.1			0.769231	1.84615
MYBBP1A	ENSG00000132382.13	chr17	4538897	4555631	-	p13.2			0.769231	1.84615
PLD2	ENSG00000129219.12	chr17	4807096	4823434	+	p13.2			0.769231	1.87692
PSMB6	ENSG00000142507.8	chr17	4796144	4798503	+	p13.2			0.769231	1.92308
SMTNL2	ENSG00000188176.10	chr17	4583999	4608319	+	p13.2			0.769231	1.84615
ZNF232	ENSG00000167840.12	chr17	5105541	5123116	-	p13.2			0.769231	1.95513
DLG4	ENSG00000132535.17	chr17	7189890	7219702	-	p13.1			0.769231	1.84615
EIF4A1	ENSG00000161960.13	chr17	7572706	7579005	+	p13.1			0.769231	2.04013
FXR2	ENSG00000129245.10	chr17	7591230	7614871	-	p13.1			0.769231	2.34615
GRB7	ENSG00000141738.12	chr17	39737927	39747291	+	q12			0.769231	2.04013
MIEN1	ENSG00000141741.10	chr17	39728496	39730787	-	q12			0.769231	1.67582
RPL23	ENSG00000125691.11	chr17	38847865	38853843	-	q12			0.769231	1.64456
STARD3	ENSG00000131748.14	chr17	39637065	39663484	+	q12			0.769231	2.34615
CASC3	ENSG00000108349.13	chr17	40140318	40172183	+	q21.1			0.769231	2.13287
NR1D1	ENSG00000126368.5	chr17	40092787	40100725	-	q21.1			0.769231	1.80473
C18orf54	ENSG00000166845.12	chr18	54357917	54385218	+	q21.2			0.769231	2.30769
HIVEP2	ENSG00000010818.7	chr6	142751467	142945201	-	q24.2			0.769231	2.13287
PCMT1	ENSG00000120265.15	chr6	149749443	149811420	+	q25.1			0.769231	2.46964
PLEKHG1	ENSG00000120278.13	chr6	150599863	150843665	+	q25.1			0.769231	1.64456
CNKSR3	ENSG00000153721.16	chr6	154159828	154510659	-	q25.2			0.769231	2.10702
TFB1M	ENSG00000029639.9	chr6	155257509	155314493	-	q25.3			0.769231	2.55061
TDRP	ENSG00000180190.10	chr8	489792	545781	-	p23.3			0.769231	1.80473
MCPH1	ENSG00000147316.11	chr8	6406592	6648504	+	p23.1			0.769231	1.93846
CCDC25	ENSG00000147419.15	chr8	27733311	27772653	-	p21.1			0.769231	2.46964
MYH10	ENSG00000133026.11	chr17	8474205	8630761	-	p13.1			0.764706	2.14846
ALDH3A1	ENSG00000108602.16	chr17	19737984	19748943	-	p11.2			0.764706	1.8799
B9D1	ENSG00000108641.13	chr17	19337554	19378182	-	p11.2			0.764706	1.84804
MAPK7	ENSG00000166484.18	chr17	19377721	19383544	+	p11.2			0.764706	2.01604
TRAPPC13	ENSG00000113597.16	chr5	65624716	65666233	+	q12.3			0.764706	1.92495
TRIM23	ENSG00000113595.13	chr5	65589680	65625975	-	q12.3			0.764706	2.06754
PDCD2	ENSG00000071994.9	chr6	170575295	170584692	-	q27			0.764706	2.44706
TBP	ENSG00000112592.11	chr6	170554302	170572870	+	q27			0.764706	2.83391
TCTE3	ENSG00000184786.5	chr6	169740114	169751587	-	q27			0.764706	1.97549
MACC1	ENSG00000183742.11	chr7	20134655	20217404	-	p21.1	MET transcriptional regulator MACC1	oncogene	0.75	1.76471
PAX2	ENSG00000075891.20	chr10	100735603	100829941	+	q24.31			0.75	1.55769
CHTF18	ENSG00000127586.15	chr16	788046	800737	+	p13.3			0.75	2.07
HAGHL	ENSG00000103253.16	chr16	726936	735525	+	p13.3			0.75	1.66935
METTL14	ENSG00000145388.13	chr4	118685368	118715433	+	q26			0.75	1.74107
NDUFB8	ENSG00000166136.14	chr10	100523740	100530000	-	q24.31			0.75	1.59868
ARL3	ENSG00000138175.8	chr10	102673731	102714407	-	q24.32			0.75	1.51875
CUEDC2	ENSG00000107874.9	chr10	102423245	102432661	-	q24.32			0.75	1.55921
SFXN2	ENSG00000156398.11	chr10	102714538	102743492	+	q24.32			0.75	1.64189
CD151	ENSG00000177697.16	chr11	832843	839831	+	p15.5			0.75	1.76613
DRD4	ENSG00000069696.6	chr11	637293	640706	+	p15.5			0.75	1.86207
RNH1	ENSG00000023191.15	chr11	494512	507300	-	p15.5			0.75	1.92857
SIRT3	ENSG00000142082.13	chr11	215458	236931	-	p15.5			0.75	2.19
TALDO1	ENSG00000177156.9	chr11	747329	765024	+	p15.5			0.75	1.8
POC1B	ENSG00000139323.12	chr12	89419718	89526024	-	q21.33			0.75	1.55921
EEA1	ENSG00000102189.15	chr12	92770637	92929331	-	q22			0.75	1.55769
APAF1	ENSG00000120868.12	chr12	98645141	98735433	+	q23.1			0.75	1.80882
CHPT1	ENSG00000111666.9	chr12	101696947	101744140	+	q23.2			0.75	1.57692
PLBD2	ENSG00000151176.6	chr12	113358566	113391625	+	q24.13			0.75	1.81818
RASAL1	ENSG00000111344.10	chr12	113098819	113136239	-	q24.13			0.75	1.57895
FBXO21	ENSG00000135108.13	chr12	117141988	117190531	-	q24.22			0.75	1.61842
TESC	ENSG00000088992.16	chr12	117038923	117099479	-	q24.22			0.75	1.66216
RFC5	ENSG00000111445.12	chr12	118013588	118033130	+	q24.23			0.75	1.5375
ACADS	ENSG00000122971.7	chr12	120725735	120740008	+	q24.31			0.75	1.61842
N4BP2L2	ENSG00000244754.7	chr13	32432417	32538885	-	q13.1			0.75	1.56429
BRICD5	ENSG00000182685.6	chr16	2209253	2211950	-	p13.3			0.75	1.59091
C16orf91	ENSG00000174109.4	chr16	1419744	1420800	-	p13.3			0.75	1.725
CCDC78	ENSG00000162004.15	chr16	722582	726954	-	p13.3			0.75	1.61719
CLCN7	ENSG00000103249.16	chr16	1444934	1475580	-	p13.3			0.75	1.91667
FAHD1	ENSG00000180185.10	chr16	1826941	1840207	+	p13.3			0.75	1.75
NPW	ENSG00000183971.5	chr16	2009926	2020755	+	p13.3			0.75	1.69355
PGP	ENSG00000184207.8	chr16	2211997	2214807	-	p13.3			0.75	2.1
MTHFSD	ENSG00000103248.16	chr16	86530176	86555235	-	q24.1			0.75	1.74
BANP	ENSG00000172530.18	chr16	87949244	88118422	+	q24.2			0.75	1.74
MC1R	ENSG00000258839.2	chr16	89912119	89920977	+	q24.3			0.75	1.63889
PFAS	ENSG00000178921.12	chr17	8247618	8270491	+	p13.1			0.75	2.07955
RANGRF	ENSG00000108961.12	chr17	8288497	8290092	+	p13.1			0.75	1.83
WRAP53	ENSG00000141499.15	chr17	7686071	7703502	+	p13.1			0.75	2.02174
ATP8B1	ENSG00000081923.9	chr18	57646426	57803101	-	q21.31			0.75	1.60714
ANK2	ENSG00000145362.15	chr4	112818109	113383740	+	q25			0.75	1.74107
LARP7	ENSG00000174720.14	chr4	112636964	112657592	+	q25			0.75	1.80556
HMGCR	ENSG00000113161.14	chr5	75336329	75362104	+	q13.3			0.75	1.81034
THBS4	ENSG00000113296.13	chr5	79991311	80083287	+	q14.1			0.75	1.91667
RPS6KA2	ENSG00000071242.10	chr6	166409364	166906451	-	q27			0.75	2.21429
AIMP2	ENSG00000106305.8	chr7	6009245	6023834	+	p22.1			0.75	1.69853
ZNF853	ENSG00000236609.3	chr7	6615617	6624290	+	p22.1			0.75	1.95
GLCCI1	ENSG00000106415.11	chr7	7968794	8094272	+	p21.3			0.75	1.69286
RPA3	ENSG00000106399.10	chr7	7636518	7718607	-	p21.3			0.75	1.64583
ZNF596	ENSG00000172748.11	chr8	232137	247342	+	p23.3			0.75	2.28571
ADORA2B	ENSG00000170425.3	chr17	15944917	15975746	+	p12			0.736842	1.96491
ANKRA2	ENSG00000164331.8	chr5	73552335	73565686	-	q13.2			0.736842	2.2746
NF1	ENSG00000196712.15	chr17	31094927	31382116	+	q11.2	neurofibromatosis type 1 gene	TSG, fusion	0.733333	2.09524
PCM1	ENSG00000078674.16	chr8	17922840	18029944	+	p22	pericentriolar material 1 (PTC4)	fusion	0.733333	2.03333
NFAT5	ENSG00000102908.19	chr16	69565094	69704666	+	q22.1			0.733333	1.72051
SF3B3	ENSG00000189091.11	chr16	70523788	70577670	+	q22.1			0.733333	1.83333
IST1	ENSG00000182149.19	chr16	71845996	71931199	+	q22.2			0.733333	1.83333
TMEM231	ENSG00000205084.9	chr16	75536744	75556286	-	q23.1			0.733333	1.91304
TAF1C	ENSG00000103168.15	chr16	84177847	84187070	-	q24.1			0.733333	2.0254
ANKRD11	ENSG00000167522.13	chr16	89267627	89490561	-	q24.3			0.733333	1.9
SPG7	ENSG00000197912.12	chr16	89490917	89557768	+	q24.3			0.733333	1.6359
ZNF778	ENSG00000170100.12	chr16	89217703	89237071	+	q24.3			0.733333	1.9
GOSR1	ENSG00000108587.13	chr17	30477362	30527592	+	q11.2			0.733333	2.2
LRRC37B	ENSG00000185158.11	chr17	32007872	32053504	+	q11.2			0.733333	2.03333
TLCD1	ENSG00000160606.9	chr17	28724348	28727935	-	q11.2			0.733333	1.72857
UTP6	ENSG00000108651.8	chr17	31860899	31901765	-	q11.2			0.733333	2.03333
AP2B1	ENSG00000006125.15	chr17	35578046	35726409	+	q12			0.733333	1.74872
NLE1	ENSG00000073536.16	chr17	35128753	35142315	-	q12			0.733333	2.06667
SLFN12	ENSG00000172123.11	chr17	35411060	35433283	-	q12			0.733333	1.74872
ERCC8	ENSG00000049167.12	chr5	60873831	60945073	-	q12.1			0.733333	1.98272
MAP3K4	ENSG00000085511.18	chr6	160991727	161117385	+	q26			0.733333	2.1
ASAH1	ENSG00000104763.16	chr8	18056425	18084985	-	p22			0.733333	1.86389
PSD3	ENSG00000156011.15	chr8	18527301	19084730	-	p22			0.733333	1.94493
SIGIRR	ENSG00000185187.11	chr11	405716	417455	-	p15.5			0.727273	1.63636
NAA16	ENSG00000172766.17	chr13	41311205	41377030	+	q14.11			0.727273	1.63636
SLITRK6	ENSG00000184564.8	chr13	85792790	85799488	-	q31.1			0.727273	1.60428
ATP6V0C	ENSG00000185883.9	chr16	2513726	2520223	+	p13.3			0.727273	1.81818
SLC38A7	ENSG00000103042.7	chr16	58665109	58685104	-	q21			0.727273	1.83273
SMARCAD1	ENSG00000163104.16	chr4	94207611	94291292	+	q22.3			0.727273	2.02372
LARP1B	ENSG00000138709.16	chr4	128061268	128222931	+	q28.2			0.727273	1.75084
STX2	ENSG00000111450.12	chr12	130789600	130839266	-	q24.33			0.727273	1.59214
LRCH1	ENSG00000136141.13	chr13	46553168	46753040	+	q14.13			0.727273	1.5615
EBPL	ENSG00000123179.12	chr13	49660723	49691475	-	q14.2			0.727273	1.68915
ITM2B	ENSG00000136156.11	chr13	48233158	48270357	+	q14.2			0.727273	1.60882
RCBTB2	ENSG00000136161.11	chr13	48488959	48533256	-	q14.2			0.727273	1.58678
SETDB2	ENSG00000136169.15	chr13	49444374	49495003	+	q14.2			0.727273	1.5615
TRIM13	ENSG00000204977.8	chr13	49995888	50020481	+	q14.2			0.727273	1.80564
ATP7B	ENSG00000123191.12	chr13	51932673	52011494	-	q14.3			0.727273	1.8961
DHRS12	ENSG00000102796.9	chr13	51767993	51804157	-	q14.3			0.727273	1.63636
NEK3	ENSG00000136098.15	chr13	52132639	52159861	-	q14.3			0.727273	1.71261
NEK5	ENSG00000197168.10	chr13	52033611	52129078	-	q14.3			0.727273	1.7697
THSD1	ENSG00000136114.14	chr13	52377167	52406494	-	q14.3			0.727273	1.51688
TDRD3	ENSG00000083544.12	chr13	60396457	60573878	+	q21.2			0.727273	1.51688
CLUAP1	ENSG00000103351.11	chr16	3500924	3539048	+	p13.3			0.727273	1.59091
MAPK8IP3	ENSG00000138834.11	chr16	1706183	1770317	+	p13.3			0.727273	1.85859
MGRN1	ENSG00000102858.11	chr16	4616493	4690974	+	p13.3			0.727273	2.01399
MRPS34	ENSG00000074071.12	chr16	1771890	1773155	-	p13.3			0.727273	1.61877
SRRM2	ENSG00000167978.15	chr16	2752329	2772538	+	p13.3			0.727273	1.85859
THOC6	ENSG00000131652.12	chr16	3024027	3027755	+	p13.3			0.727273	1.9021
TRAP1	ENSG00000126602.9	chr16	3651639	3717597	-	p13.3			0.727273	1.88552
VASN	ENSG00000168140.4	chr16	4371848	4383528	+	p13.3			0.727273	1.74545
ZNF75A	ENSG00000162086.13	chr16	3305406	3318852	+	p13.3			0.727273	1.85859
CSNK2A2	ENSG00000070770.7	chr16	58157907	58197920	-	q21			0.727273	1.90909
GOT2	ENSG00000125166.11	chr16	58707131	58734357	-	q21			0.727273	1.63636
MMP15	ENSG00000102996.4	chr16	58025566	58046901	+	q21			0.727273	1.67003
SETD6	ENSG00000103037.10	chr16	58515479	58521181	+	q21			0.727273	1.83273
ZNF319	ENSG00000166188.2	chr16	57994668	58000453	-	q21			0.727273	1.63636
SERPINB5	ENSG00000206075.12	chr18	63476761	63505085	+	q21.33			0.727273	1.73427
LAMTOR3	ENSG00000109270.11	chr4	99878336	99894490	-	q23			0.727273	1.75084
METAP1	ENSG00000164024.10	chr4	98995620	99062813	+	q23			0.727273	1.63009
TRMT10A	ENSG00000145331.12	chr4	99546709	99564032	-	q23			0.727273	1.63009
NFKB1	ENSG00000109320.10	chr4	102501329	102617302	+	q24			0.727273	1.57576
ANXA5	ENSG00000164111.13	chr4	121667955	121697113	-	q27			0.727273	1.5
BBS7	ENSG00000138686.8	chr4	121824440	121870497	-	q27			0.727273	1.75084
KIAA1109	ENSG00000138688.14	chr4	122152333	122362758	+	q27			0.727273	1.75084
ANKRD50	ENSG00000151458.10	chr4	124664052	124712732	-	q28.1			0.727273	1.89091
FBXL18	ENSG00000155034.17	chr7	5431335	5513798	-	p22.1			0.727273	2
SLC29A4	ENSG00000164638.9	chr7	5274369	5306870	+	p22.1			0.727273	1.64706
PIK3R1	ENSG00000145675.13	chr5	68215720	68301821	+	q13.1	phosphoinositide-3-kinase, regulatory subunit 1 (alpha)	TSG	0.722222	1.52941
MED9	ENSG00000141026.5	chr17	17476986	17493226	+	p11.2			0.722222	2.02222
ZNF18	ENSG00000154957.12	chr17	11977439	11997510	-	p12			0.722222	2.05833
ATPAF2	ENSG00000171953.14	chr17	17977409	18039209	-	p11.2			0.722222	2.88889
CENPV	ENSG00000166582.8	chr17	16342534	16353656	-	p11.2			0.722222	2.05833
PRPSAP2	ENSG00000141127.13	chr17	18840085	18931287	+	p11.2			0.722222	2.20468
ZNF287	ENSG00000141040.13	chr17	16551387	16569206	-	p11.2			0.722222	2.05833
CENPH	ENSG00000153044.8	chr5	69189548	69210357	+	q13.2			0.722222	1.7931
GFM2	ENSG00000164347.16	chr5	74721204	74767371	-	q13.3			0.722222	1.7433
ATP6V1B2	ENSG00000147416.9	chr8	20197367	20226819	+	p21.3			0.714286	1.50246
HOGA1	ENSG00000241935.7	chr10	97584323	97612802	+	q24.2			0.714286	1.5444
RAB35	ENSG00000111737.10	chr12	120095095	120117502	-	q24.23			0.714286	1.67347
COQ5	ENSG00000110871.13	chr12	120503274	120534434	-	q24.31			0.714286	1.58301
CENPT	ENSG00000102901.11	chr16	67828157	67847811	-	q22.1			0.714286	1.86335
RNASEK	ENSG00000219200.9	chr17	7012417	7014532	+	p13.1			0.714286	1.5873
TMEM242	ENSG00000215712.9	chr6	157289386	157323601	-	q25.3			0.714286	2.10884
TNFRSF10D	ENSG00000173530.5	chr8	23135588	23164030	-	p21.3			0.714286	1.94805
RAP1GAP	ENSG00000076864.18	chr1	21596215	21669363	-	p36.12			0.714286	1.68067
TM9SF3	ENSG00000077147.13	chr10	96518109	96587452	-	q24.1			0.714286	1.56371
MARVELD1	ENSG00000155254.11	chr10	97713173	97718152	+	q24.2			0.714286	1.50376
MRPL43	ENSG00000055950.15	chr10	100969458	100987515	-	q24.31			0.714286	1.60714
ELOVL3	ENSG00000119915.4	chr10	102226328	102229589	+	q24.32			0.714286	1.52256
NPM3	ENSG00000107833.9	chr10	101781325	101783413	-	q24.32			0.714286	1.60714
KCNQ1	ENSG00000053918.14	chr11	2444684	2849109	+	p15.5			0.714286	1.86224
MRPL23	ENSG00000214026.9	chr11	1947278	1984522	+	p15.5			0.714286	1.62946
ILK	ENSG00000166333.12	chr11	6603708	6610874	+	p15.4			0.714286	1.7381
TAF10	ENSG00000166337.8	chr11	6606296	6612667	-	p15.4			0.714286	1.62946
TRIM6	ENSG00000121236.18	chr11	5596109	5612958	+	p15.4			0.714286	1.5102
ZNF195	ENSG00000005801.15	chr11	3339261	3379222	-	p15.4			0.714286	1.53061
CIT	ENSG00000122966.12	chr12	119685790	119877291	-	q24.23			0.714286	1.58301
MSI1	ENSG00000135097.5	chr12	120341330	120369180	-	q24.31			0.714286	1.54135
TRIAP1	ENSG00000170855.3	chr12	120443961	120446412	-	q24.31			0.714286	1.58301
DPEP3	ENSG00000141096.4	chr16	67975663	67980829	-	q22.1			0.714286	1.5051
NFATC3	ENSG00000072736.17	chr16	68084751	68229259	+	q22.1			0.714286	1.8323
PRMT7	ENSG00000132600.15	chr16	68310974	68358563	+	q22.1			0.714286	1.56085
SLC7A6OS	ENSG00000103061.10	chr16	68284503	68310951	-	q22.1			0.714286	1.8323
TSNAXIP1	ENSG00000102904.13	chr16	67806765	67832148	+	q22.1			0.714286	1.71429
ADAT1	ENSG00000065457.9	chr16	75596981	75623300	-	q23.1			0.714286	1.5873
TERF2IP	ENSG00000166848.5	chr16	75647786	75761872	+	q23.1			0.714286	1.86335
ATMIN	ENSG00000166454.8	chr16	81035847	81047358	+	q23.2			0.714286	1.64835
CMIP	ENSG00000153815.15	chr16	81445170	81711762	+	q23.2			0.714286	1.64835
MLYCD	ENSG00000103150.5	chr16	83899126	83927026	+	q23.3			0.714286	1.72619
CHD3	ENSG00000170004.15	chr17	7884806	7912760	+	p13.1			0.714286	1.64835
GPS2	ENSG00000132522.14	chr17	7311324	7315564	-	p13.1			0.714286	1.74286
NEURL4	ENSG00000215041.8	chr17	7315628	7329393	-	p13.1			0.714286	2.07483
NLGN2	ENSG00000169992.8	chr17	7404874	7419860	+	p13.1			0.714286	1.81548
TMEM88	ENSG00000167874.6	chr17	7855065	7856099	+	p13.1			0.714286	1.61376
ABHD15	ENSG00000168792.4	chr17	29560547	29567137	-	q11.2			0.714286	1.92547
FLOT2	ENSG00000132589.14	chr17	28879335	28897679	-	q11.2			0.714286	1.90476
IFT20	ENSG00000109083.12	chr17	28328325	28335489	-	q11.2			0.714286	2.17687
KIAA0100	ENSG00000007202.13	chr17	28614440	28645454	-	q11.2			0.714286	1.93452
LYRM9	ENSG00000232859.8	chr17	27878314	27894752	-	q11.2			0.714286	2.11039
PROCA1	ENSG00000167525.12	chr17	28703197	28711854	-	q11.2			0.714286	1.65816
SSH2	ENSG00000141298.16	chr17	29625938	29930276	-	q11.2			0.714286	1.67582
TMEM97	ENSG00000109084.12	chr17	28319095	28328685	+	q11.2			0.714286	1.78571
TNFAIP1	ENSG00000109079.8	chr17	28335602	28347009	+	q11.2			0.714286	2.07792
DUSP14	ENSG00000276023.3	chr17	37489831	37513501	+	q12			0.714286	1.60714
MTRF1L	ENSG00000112031.14	chr6	152987362	153002685	-	q25.2			0.714286	1.89441
FDFT1	ENSG00000079459.11	chr8	11795573	11839309	+	p23.1			0.714286	1.67582
MICU3	ENSG00000155970.10	chr8	17027238	17122644	+	p22			0.714286	1.84524
DMTN	ENSG00000158856.16	chr8	22048995	22082527	+	p21.3			0.714286	2.38095
ENTPD4	ENSG00000197217.11	chr8	23385783	23457695	-	p21.3			0.714286	2.04082
RHOBTB2	ENSG00000008853.15	chr8	22987417	23020199	+	p21.3			0.714286	2.10714
ALDH3A2	ENSG00000072210.17	chr17	19648136	19677598	+	p11.2			0.705882	1.94958
EPN2	ENSG00000072134.14	chr17	19215615	19336715	+	p11.2			0.705882	1.86096
SGTB	ENSG00000197860.8	chr5	65665928	65723035	-	q12.3			0.705882	1.61029
WDR27	ENSG00000184465.14	chr6	169457212	169702048	-	q27			0.705882	1.68326
SETD1B	ENSG00000139718.9	chr12	121804180	121832584	+	q24.31	SET domain containing 1B	TSG	0.7	1.59444
LATS2	ENSG00000150457.8	chr13	20973032	21061547	-	q12.11	large tumor suppressor kinase 2	TSG	0.7	1.62581
NDNF	ENSG00000173376.12	chr4	121035613	121073021	-	q27			0.7	1.51667
TMEM161B	ENSG00000164180.12	chr5	88189633	88269476	-	q14.3			0.7	1.78889
VWDE	ENSG00000146530.10	chr7	12330885	12403941	-	p21.3			0.7	1.51351
SKA3	ENSG00000165480.14	chr13	21153595	21176602	-	q12.11			0.7	1.52727
SERTM1	ENSG00000180440.3	chr13	36673912	36697839	+	q13.3			0.7	1.5697
SMAD9	ENSG00000120693.12	chr13	36844831	36920765	-	q13.3			0.7	1.61875
MZT1	ENSG00000204899.5	chr13	72708357	72727687	-	q21.33			0.7	1.52353
PPA2	ENSG00000138777.18	chr4	105369077	105474081	-	q24			0.7	1.625
CASP6	ENSG00000138794.8	chr4	109688622	109703583	-	q25			0.7	1.51667
CFI	ENSG00000205403.11	chr4	109740694	109802179	-	q25			0.7	1.51667
COL25A1	ENSG00000188517.13	chr4	108810721	109302657	-	q25			0.7	1.56897
SPATA5	ENSG00000145375.7	chr4	122923074	123319450	+	q28.1			0.7	2.06818

## Sheet: d. OV (bBRCA2)
Gene Symbol	Ensemble ID	Chromosome	Start	End	Strand	Cytoband	COSMIC Gene Description	COSMIC Role in Cancer	TCS	Normalized TCS
ARID1A	ENSG00000117713.16	chr1	26696033	26782104	+	p36.11	AT rich interactive domain 1A (SWI-like)	TSG, fusion	1	2.25
NFKB2	ENSG00000077150.16	chr10	102394110	102402529	+	q24.32	nuclear factor of kappa light polypeptide gene enhancer in B-cells 2 (p49/p100)	oncogene, TSG, fusion	1	2.07895
NUP98	ENSG00000110713.14	chr11	3671083	3797792	-	p15.4	nucleoporin 98kDa	oncogene, fusion	1	2.5
NF1	ENSG00000196712.15	chr17	31094927	31382116	+	q11.2	neurofibromatosis type 1 gene	TSG, fusion	1	2.72727
ERBB2	ENSG00000141736.12	chr17	39687914	39730426	+	q12	v-erb-b2 erythroblastic leukemia viral oncogene homolog 2, neuro/glioblastoma derived oncogene homolog (avian)	oncogene, fusion	1	2.44
SMAD2	ENSG00000175387.14	chr18	47808957	47931146	-	q21.1	SMAD family member 2	TSG	1	2.73913
LATS1	ENSG00000131023.11	chr6	149658153	149718256	-	q25.1	large tumor suppressor kinase 1	TSG	1	2.44
PMS2	ENSG00000122512.13	chr7	5973239	6009125	-	p22.1	PMS2 postmeiotic segregation increased 2 (S. cerevisiae)	TSG	1	2.33333
RAC1	ENSG00000136238.16	chr7	6374523	6403977	+	p22.1	ras-related C3 botulinum toxin substrate 1 (rho family, small GTP binding protein Rac1)	oncogene	1	2.22857
AKR7A2	ENSG00000053371.11	chr1	19303965	19312146	-	p36.13			1	2.39394
ALDH4A1	ENSG00000159423.15	chr1	18871430	18902781	-	p36.13			1	2.54839
CAPZB	ENSG00000077549.16	chr1	19338776	19485539	-	p36.13			1	2.35294
EMC1	ENSG00000127463.12	chr1	19215664	19251552	-	p36.13			1	2.39394
MRTO4	ENSG00000053372.4	chr1	19251539	19260128	+	p36.13			1	2.39394
OTUD3	ENSG00000169914.5	chr1	19882513	19912945	+	p36.13			1	2.32353
ASAP3	ENSG00000088280.17	chr1	23428563	23484568	-	p36.12			1	2.35294
DDOST	ENSG00000244038.8	chr1	20651767	20661544	-	p36.12			1	2.42424
EIF4G3	ENSG00000075151.18	chr1	20806292	21176888	-	p36.12			1	2.39394
HP1BP3	ENSG00000127483.16	chr1	20742661	20787323	-	p36.12			1	2.32353
KDM1A	ENSG00000004487.14	chr1	23019448	23083689	+	p36.12			1	2.42424
LDLRAD2	ENSG00000187942.10	chr1	21812265	21825221	+	p36.12			1	2.16216
MUL1	ENSG00000090432.6	chr1	20499448	20508161	-	p36.12			1	2.22222
PINK1	ENSG00000158828.5	chr1	20633455	20651511	+	p36.12			1	2.28571
USP48	ENSG00000090686.14	chr1	21678298	21783606	-	p36.12			1	2.35294
ZBTB40	ENSG00000184677.15	chr1	22451851	22531157	+	p36.12			1	2.19444
AHDC1	ENSG00000126705.12	chr1	27534035	27604431	-	p36.11			1	2.34286
CNKSR1	ENSG00000142675.16	chr1	26177403	26189886	+	p36.11			1	2.25
DHDDS	ENSG00000117682.15	chr1	26432282	26471294	+	p36.11			1	2.28571
EXTL1	ENSG00000158008.8	chr1	26019884	26036464	+	p36.11			1	1.92857
GALE	ENSG00000117308.13	chr1	23795599	23800804	-	p36.11			1	2.31429
GPATCH3	ENSG00000198746.11	chr1	26890488	26900466	-	p36.11			1	2.31429
GPN2	ENSG00000142751.13	chr1	26876133	26890297	-	p36.11			1	2.38235
HMGCL	ENSG00000117305.13	chr1	23801885	23838620	-	p36.11			1	2.25
LDLRAP1	ENSG00000157978.10	chr1	25543580	25568886	+	p36.11			1	2.16216
LYPLA2	ENSG00000011009.9	chr1	23790970	23795539	+	p36.11			1	2.38235
NIPAL3	ENSG00000001461.15	chr1	24415794	24472976	+	p36.11			1	2.13158
NUDC	ENSG00000090273.12	chr1	26900238	26946862	+	p36.11			1	2.31429
PAFAH2	ENSG00000158006.12	chr1	25959767	25998157	-	p36.11			1	2.18919
PITHD1	ENSG00000057757.8	chr1	23778405	23788232	+	p36.11			1	2.38235
PNRC2	ENSG00000189266.10	chr1	23959109	23963462	+	p36.11			1	2.35294
RCAN3	ENSG00000117602.10	chr1	24502351	24541040	+	p36.11			1	2.5
RHCE	ENSG00000188672.15	chr1	25362249	25430192	-	p36.11			1	2.22222
SH3BGRL3	ENSG00000142669.12	chr1	26279176	26281522	+	p36.11			1	2.16216
SRRM1	ENSG00000133226.15	chr1	24631716	24673267	+	p36.11			1	2.42424
STPG1	ENSG00000001460.16	chr1	24356999	24416934	-	p36.11			1	2.16216
SYF2	ENSG00000117614.8	chr1	25222679	25232502	-	p36.11			1	2.16216
TMEM222	ENSG00000186501.13	chr1	27322145	27336400	+	p36.11			1	2.18919
WASF2	ENSG00000158195.9	chr1	27404226	27490158	-	p36.11			1	2.34286
WDTC1	ENSG00000142784.14	chr1	27234516	27308633	+	p36.11			1	2.18919
THEMIS2	ENSG00000130775.14	chr1	27872543	27886685	+	p35.3			1	2.05
ATAD1	ENSG00000138138.12	chr10	87751512	87841343	-	q23.31			1	1.95122
KIF20B	ENSG00000138182.13	chr10	89701610	89774939	+	q23.31			1	1.975
PANK1	ENSG00000152782.15	chr10	89579497	89645572	-	q23.31			1	2.10526
RPP30	ENSG00000148688.12	chr10	90871716	90908553	+	q23.31			1	2.13514
TNKS2	ENSG00000107854.5	chr10	91798312	91865276	+	q23.32			1	2.10526
PDLIM1	ENSG00000107438.7	chr10	95237572	95291024	-	q23.33			1	2.22857
EXOSC1	ENSG00000171311.11	chr10	97436142	97446017	-	q24.1			1	2.25
LCOR	ENSG00000196233.10	chr10	96832260	96981043	+	q24.1			1	2.25
MMS19	ENSG00000155229.19	chr10	97458324	97498794	-	q24.1			1	2.45455
TCTN3	ENSG00000119977.19	chr10	95663396	95694143	-	q24.1			1	2.25
TM9SF3	ENSG00000077147.13	chr10	96518109	96587452	-	q24.1			1	2.07692
ZDHHC16	ENSG00000171307.17	chr10	97446131	97457370	+	q24.1			1	2.07692
AVPI1	ENSG00000119986.6	chr10	97677424	97687323	-	q24.2			1	2.05128
COX15	ENSG00000014919.11	chr10	99711844	99732100	-	q24.2			1	2.25
CUTC	ENSG00000119929.11	chr10	99702558	99756134	+	q24.2			1	2.07692
LOXL4	ENSG00000138131.3	chr10	98247690	98268250	-	q24.2			1	2.05128
PI4K2A	ENSG00000155252.13	chr10	97640686	97676434	+	q24.2			1	2.16216
R3HCC1L	ENSG00000166024.12	chr10	98134624	98244897	+	q24.2			1	2.16216
SFRP5	ENSG00000120057.4	chr10	97766751	97771952	-	q24.2			1	2.10526
UBTD1	ENSG00000165886.4	chr10	97498868	97571209	+	q24.2			1	2.16216
ZFYVE27	ENSG00000155256.16	chr10	97737121	97760907	+	q24.2			1	2
BLOC1S2	ENSG00000196072.10	chr10	100273280	100286712	-	q24.31			1	2.13158
CHUK	ENSG00000213341.9	chr10	100188298	100229619	-	q24.31			1	2.13158
ERLIN1	ENSG00000107566.12	chr10	100150094	100188334	-	q24.31			1	2.25
HIF1AN	ENSG00000166135.12	chr10	100529072	100559998	+	q24.31			1	2.25
LZTS2	ENSG00000107816.16	chr10	100996618	101007836	+	q24.31			1	2.25
MRPL43	ENSG00000055950.15	chr10	100969458	100987515	-	q24.31			1	2.13158
SEMA4G	ENSG00000095539.14	chr10	100969518	100985871	+	q24.31			1	2.13158
ACTR1A	ENSG00000138107.10	chr10	102479229	102502711	-	q24.32			1	2.16216
BTRC	ENSG00000166167.16	chr10	101354033	101557321	+	q24.32			1	2.025
CNNM2	ENSG00000148842.16	chr10	102918293	103090221	+	q24.32			1	2.13158
CUEDC2	ENSG00000107874.9	chr10	102423245	102432661	-	q24.32			1	2.02564
DPCD	ENSG00000166171.11	chr10	101570560	101609668	+	q24.32			1	2.18919
FBXW4	ENSG00000107829.12	chr10	101610664	101695295	-	q24.32			1	2.13158
GBF1	ENSG00000107862.4	chr10	102245532	102382899	+	q24.32			1	2.07692
HPS6	ENSG00000166189.7	chr10	102065390	102068038	+	q24.32			1	2.10526
LDB1	ENSG00000198728.9	chr10	102107560	102120453	-	q24.32			1	2.22222
POLL	ENSG00000166169.15	chr10	101578882	101588270	-	q24.32			1	2.18919
TRIM8	ENSG00000171206.12	chr10	102644496	102658407	+	q24.32			1	2.25
SLK	ENSG00000065613.12	chr10	103967201	104029233	+	q24.33			1	2.025
IQCE	ENSG00000106012.16	chr7	2558972	2614734	+	p22.3			1	2.22857
SIGIRR	ENSG00000185187.11	chr11	405716	417455	-	p15.5			1	2.25
TALDO1	ENSG00000177156.9	chr11	747329	765024	+	p15.5			1	2.48276
TMEM80	ENSG00000177042.13	chr11	695428	705028	+	p15.5			1	2.32258
TOLLIP	ENSG00000078902.14	chr11	1274371	1309654	-	p15.5			1	2.60714
CTR9	ENSG00000198730.6	chr11	10750987	10779743	+	p15.4			1	2.3125
FAM220A	ENSG00000178397.11	chr7	6329409	6348981	-	p22.1			1	2.2
PGAP2	ENSG00000148985.18	chr11	3797724	3826371	+	p15.4			1	2.67857
MICU2	ENSG00000165487.12	chr13	21492691	21604214	-	q12.11			1	2.36667
RFXAP	ENSG00000133111.3	chr13	36819224	36829104	+	q13.3			1	2.46667
SUPT20H	ENSG00000102710.18	chr13	37009312	37059713	-	q13.3			1	2.55172
CCDC122	ENSG00000151773.11	chr13	43823909	43879727	-	q14.11			1	2.66667
COG6	ENSG00000133103.15	chr13	39655627	39791665	+	q14.11			1	2.51724
MRPS31	ENSG00000102738.7	chr13	40729135	40771173	-	q14.11			1	2.48276
VWA8	ENSG00000102763.14	chr13	41566837	41961120	-	q14.11			1	2.57143
GPALPP1	ENSG00000133114.16	chr13	44989529	45037669	+	q14.12			1	2.7037
NUFIP1	ENSG00000083635.7	chr13	44939249	44989483	-	q14.12			1	2.80769
COG3	ENSG00000136152.13	chr13	45464898	45536630	+	q14.13			1	2.7037
GTF2F2	ENSG00000188342.10	chr13	45120515	45284909	+	q14.13			1	2.60714
CDADC1	ENSG00000102543.13	chr13	49247925	49293485	+	q14.2			1	2.43333
ALG11	ENSG00000253710.2	chr13	52012398	52029664	+	q14.3			1	2.35484
INTS6	ENSG00000102786.13	chr13	51354077	51454264	-	q14.3			1	2.4
SUGT1	ENSG00000165416.13	chr13	52652709	52700909	+	q14.3			1	2.60714
UTP14C	ENSG00000253797.2	chr13	52024691	52033600	+	q14.3			1	2.51724
DIS3	ENSG00000083520.13	chr13	72752169	72782096	-	q21.33			1	2.3125
KLF12	ENSG00000118922.15	chr13	73686089	74133905	-	q22.1			1	2.34375
PIBF1	ENSG00000083535.14	chr13	72782059	73016461	+	q22.1			1	2.3125
COMMD6	ENSG00000188243.11	chr13	75525219	75549439	-	q22.2			1	2.27273
FBXL3	ENSG00000005812.9	chr13	76992598	77027195	-	q22.3			1	2.27273
NDFIP2	ENSG00000102471.12	chr13	79481124	79556075	+	q31.1			1	2.20588
RBM26	ENSG00000139746.14	chr13	79311824	79406477	-	q31.1			1	2.17143
COQ9	ENSG00000088682.12	chr16	57447425	57461275	+	q21			1	2.28571
ALOX15B	ENSG00000179593.14	chr17	8039017	8049134	+	p13.1			1	2.22222
DNAH2	ENSG00000183914.13	chr17	7717354	7833744	+	p13.1			1	2.34615
SOX15	ENSG00000129194.6	chr17	7588178	7590170	-	p13.1			1	2.17857
FAM222B	ENSG00000173065.12	chr17	28755978	28855232	-	q11.2			1	3.09524
PGAP3	ENSG00000161395.11	chr17	39671122	39696797	-	q12			1	3.05
PIK3C3	ENSG00000078142.10	chr18	41955206	42087830	+	q12.3			1	2.6
CXXC1	ENSG00000154832.13	chr18	50282343	50288304	-	q21.1			1	2.77273
DYM	ENSG00000141627.12	chr18	49041474	49461347	-	q21.1			1	2.78261
HDHD2	ENSG00000167220.10	chr18	47107403	47150520	-	q21.1			1	2.44
MBD1	ENSG00000141644.16	chr18	50266882	50281774	-	q21.1			1	2.65217
CDK7	ENSG00000134058.9	chr5	69234795	69277430	+	q13.2			1	2.66667
MCCC2	ENSG00000131844.14	chr5	71587288	71658704	+	q13.2			1	2.4
CCNH	ENSG00000134480.12	chr5	87391494	87413019	-	q14.3			1	2.46429
FAM172A	ENSG00000113391.15	chr5	93618069	94111699	-	q15			1	2.55556
LTV1	ENSG00000135521.8	chr6	143843344	143863812	+	q24.2			1	3.26316
TULP4	ENSG00000130338.11	chr6	158232236	158511828	+	q25.3			1	2.13793
MAP3K4	ENSG00000085511.18	chr6	160991727	161117385	+	q26			1	2.86364
BRAT1	ENSG00000106009.14	chr7	2537877	2555727	-	p22.3			1	2.4375
CHST12	ENSG00000136213.9	chr7	2403560	2448483	+	p22.3			1	2.16667
COX19	ENSG00000240230.4	chr7	898778	975599	-	p22.3			1	2.26471
EIF3B	ENSG00000106263.16	chr7	2354086	2380745	+	p22.3			1	2.36364
GPER1	ENSG00000164850.13	chr7	1082208	1093815	+	p22.3			1	2.2
INTS1	ENSG00000164880.14	chr7	1470277	1504367	-	p22.3			1	2.65517
MAFK	ENSG00000198517.8	chr7	1530714	1543043	+	p22.3			1	2.13889
PSMG3	ENSG00000157778.7	chr7	1567330	1571005	-	p22.3			1	2.40625
SUN1	ENSG00000164828.16	chr7	816615	896435	+	p22.3			1	2.48387
TMEM184A	ENSG00000164855.14	chr7	1542235	1560821	-	p22.3			1	2.2
AP5Z1	ENSG00000242802.5	chr7	4775622	4794312	+	p22.1			1	2.40625
C7orf26	ENSG00000146576.11	chr7	6590017	6608726	+	p22.1			1	2.6
DAGLB	ENSG00000164535.13	chr7	6409126	6484190	-	p22.1			1	2.16667
EIF2AK1	ENSG00000086232.11	chr7	6022244	6059230	-	p22.1			1	2.40625
FBXL18	ENSG00000155034.17	chr7	5431335	5513798	-	p22.1			1	2.75
FOXK1	ENSG00000164916.10	chr7	4682309	4771443	+	p22.1			1	2.26471
RBAK	ENSG00000146587.16	chr7	5045821	5069488	+	p22.1			1	2.2
RNF216	ENSG00000011275.17	chr7	5620047	5781739	-	p22.1			1	2.40625
TNRC18	ENSG00000182095.13	chr7	5306790	5425414	-	p22.1			1	2.40625
USP42	ENSG00000106346.10	chr7	6104884	6161564	+	p22.1			1	2.33333
WIPI2	ENSG00000157954.13	chr7	5190188	5233826	+	p22.1			1	2.33333
ZDHHC4	ENSG00000136247.13	chr7	6577434	6589374	+	p22.1			1	2.16667
ZNF12	ENSG00000164631.17	chr7	6688433	6706923	-	p22.1			1	2.29412
ICA1	ENSG00000003147.16	chr7	8113184	8262687	-	p21.3			1	2.10526
PHF14	ENSG00000106443.13	chr7	10973872	11169623	+	p21.3			1	2.10526
CCDC25	ENSG00000147419.15	chr8	27733311	27772653	-	p21.1			1	3.38889
INTS9	ENSG00000104299.13	chr8	28767661	28890242	-	p21.1			1	4.61538
XPO7	ENSG00000130227.15	chr8	21919671	22006585	+	p21.3			0.916667	3.4375
MTMR9	ENSG00000104643.8	chr8	11284416	11328146	+	p23.1			0.909091	2.52066
TNKS	ENSG00000173273.14	chr8	9555914	9782346	+	p23.1			0.909091	2.45059
VPS37A	ENSG00000155975.8	chr8	17246571	17302427	+	p22			0.909091	3.13131
BIN3	ENSG00000147439.10	chr8	22620418	22669148	-	p21.3			0.909091	3.40909
ENTPD4	ENSG00000197217.11	chr8	23385783	23457695	-	p21.3			0.909091	2.87081
TNFRSF10B	ENSG00000120889.11	chr8	23020133	23069179	-	p21.3			0.909091	2.87081
KCTD9	ENSG00000104756.14	chr8	25427847	25458476	-	p21.2			0.909091	2.87081
PPP2R2A	ENSG00000221914.7	chr8	26291491	26372680	+	p21.2			0.909091	3.0303
SLC25A37	ENSG00000147454.12	chr8	23528805	23575463	+	p21.2			0.909091	3.0303
TRIM35	ENSG00000104228.11	chr8	27284887	27311319	-	p21.2			0.909091	2.72727
FGFR1OP	ENSG00000213066.10	chr6	166999182	167052713	+	q27	FGFR1 oncogene partner (FOP)	fusion	0.9	2.53636
ZC3H13	ENSG00000123200.15	chr13	45954465	46052759	-	q14.13			0.9	2.19
CAB39L	ENSG00000102547.17	chr13	49308650	49444126	-	q14.2			0.9	2.19
ESD	ENSG00000139684.12	chr13	46771256	46797232	-	q14.2			0.9	2.26552
FNDC3A	ENSG00000102531.15	chr13	48975912	49209779	+	q14.2			0.9	2.19
ITM2B	ENSG00000136156.11	chr13	48233158	48270357	+	q14.2			0.9	2.26552
MED4	ENSG00000136146.13	chr13	48053323	48095131	-	q14.2			0.9	2.34643
RCBTB1	ENSG00000136144.10	chr13	49531946	49585583	-	q14.2			0.9	2.19
SETDB2	ENSG00000136169.15	chr13	49444374	49495003	+	q14.2			0.9	1.99091
SPRYD7	ENSG00000123178.13	chr13	49912706	49936490	-	q14.2			0.9	2.31429
SUCLA2	ENSG00000136143.12	chr13	47936487	48001326	-	q14.2			0.9	2.26552
IQGAP2	ENSG00000145703.14	chr5	76403249	76708132	+	q13.3			0.9	2.1
RASA1	ENSG00000145715.13	chr5	87267888	87391931	+	q14.3			0.9	2.3
MRPL18	ENSG00000112110.8	chr6	159789812	159798436	+	q25.3			0.9	2.835
TCP1	ENSG00000120438.10	chr6	159778498	159789749	-	q25.3			0.9	2.98421
SFT2D1	ENSG00000198818.8	chr6	166319728	166342591	-	q27			0.9	2.79
CLN8	ENSG00000182372.6	chr8	1755778	1786572	+	p23.3			0.9	2.84211
ELP3	ENSG00000134014.15	chr8	28089673	28191156	+	p21.1			0.9	3
FZD3	ENSG00000104290.9	chr8	28494205	28574268	+	p21.1			0.9	2.57143
HMBOX1	ENSG00000147421.16	chr8	28890394	29064764	+	p21.1			0.9	3.17647
ZNF395	ENSG00000186918.12	chr8	28345585	28402701	-	p21.1			0.9	3.17647
ZMYM2	ENSG00000121741.15	chr13	19958670	20091829	+	q12.11	zinc finger protein 198	fusion	0.888889	2.2069
BRCA2	ENSG00000139618.13	chr13	32315474	32400266	+	q13.1	familial breast/ovarian cancer gene 2	TSG	0.888889	2.23755
FOXO1	ENSG00000150907.6	chr13	40555667	40666597	-	q14.11	forkhead box O1	oncogene, TSG, fusion	0.888889	2.2069
ZFHX3	ENSG00000140836.13	chr16	72782885	73059698	-	q22.3	zinc finger homeobox 3	TSG	0.888889	2.14815
EZR	ENSG00000092820.16	chr6	158765741	158819412	-	q25.3	ezrin	fusion	0.888889	2.24
TXNL1	ENSG00000091164.11	chr18	56597208	56651600	-	q21.31			0.888889	2.42424
MPHOSPH8	ENSG00000196199.12	chr13	19633681	19673459	+	q12.11			0.888889	1.88235
PSPC1	ENSG00000121390.16	chr13	19674752	19783019	-	q12.11			0.888889	2.06452
SAP18	ENSG00000150459.11	chr13	21140514	21149084	+	q12.11			0.888889	2.13333
XPO4	ENSG00000132953.15	chr13	20777329	20903048	-	q12.11			0.888889	2.06452
ZMYM5	ENSG00000132950.17	chr13	19823482	19863636	-	q12.11			0.888889	1.93939
N4BP2L2	ENSG00000244754.7	chr13	32432417	32538885	-	q13.1			0.888889	2.02778
EXOSC8	ENSG00000120699.11	chr13	36998816	37009613	+	q13.3			0.888889	2.05556
NHLRC3	ENSG00000188811.11	chr13	39038306	39050109	+	q13.3			0.888889	2.02778
UFM1	ENSG00000120686.10	chr13	38349849	38363619	+	q13.3			0.888889	2.23755
AKAP11	ENSG00000023516.8	chr13	42272153	42323267	+	q14.11			0.888889	2
KBTBD6	ENSG00000165572.7	chr13	41127569	41132746	-	q14.11			0.888889	2.28571
KBTBD7	ENSG00000120696.8	chr13	41189833	41194566	-	q14.11			0.888889	2.56
MTRF1	ENSG00000120662.14	chr13	41216369	41263577	-	q14.11			0.888889	2.2069
WBP4	ENSG00000120688.8	chr13	41061274	41084006	+	q14.11			0.888889	2.28571
DHRS12	ENSG00000102796.9	chr13	51767993	51804157	-	q14.3			0.888889	2.2069
VPS36	ENSG00000136100.11	chr13	52412602	52450628	-	q14.3			0.888889	2.23755
DDX19B	ENSG00000157349.14	chr16	70289663	70335283	+	q22.1			0.888889	2.71111
NFATC3	ENSG00000072736.17	chr16	68084751	68229259	+	q22.1			0.888889	2.28019
PDF	ENSG00000258429.1	chr16	69328621	69330595	-	q22.1			0.888889	2.66667
VAC14	ENSG00000103043.13	chr16	70687439	70801161	-	q22.1			0.888889	2.66667
DHX38	ENSG00000140829.10	chr16	72093562	72112912	+	q22.2			0.888889	2.28019
CFDP1	ENSG00000153774.7	chr16	75293698	75433485	-	q23.1			0.888889	2.53968
GLG1	ENSG00000090863.10	chr16	74447427	74607144	-	q23.1			0.888889	2.42424
ZNRF1	ENSG00000186187.10	chr16	74999030	75110994	+	q23.1			0.888889	2.31884
NEDD4L	ENSG00000049759.15	chr18	58044367	58401540	+	q21.31			0.888889	2.35749
SEC11C	ENSG00000166562.7	chr18	59139477	59158836	+	q21.32			0.888889	2.35749
PIGN	ENSG00000197563.8	chr18	62043567	62187118	-	q21.33			0.888889	2.35749
ANKRA2	ENSG00000164331.8	chr5	73552335	73565686	-	q13.2			0.888889	2.25397
PTCD2	ENSG00000049883.13	chr5	72320367	72368395	+	q13.2			0.888889	2.2069
GFM2	ENSG00000164347.16	chr5	74721204	74767371	-	q13.3			0.888889	2.00717
TMEM167A	ENSG00000174695.8	chr5	83052846	83077863	-	q14.2			0.888889	2.07407
XRCC4	ENSG00000152422.14	chr5	83077498	83353787	+	q14.2			0.888889	2.14559
MBLAC2	ENSG00000176055.9	chr5	90458203	90474768	-	q14.3			0.888889	2.08429
TMEM161B	ENSG00000164180.12	chr5	88189633	88269476	-	q14.3			0.888889	2.2716
ARSK	ENSG00000164291.15	chr5	95555074	95605064	+	q15			0.888889	2.30453
SNX9	ENSG00000130340.13	chr6	157700387	157945077	+	q25.3			0.888889	2.50505
TMEM181	ENSG00000146433.8	chr6	158536436	158635428	+	q25.3			0.888889	2.2963
MAP2K4	ENSG00000065559.13	chr17	12020824	12143830	+	p12	mitogen-activated protein kinase kinase 4	oncogene, TSG	0.875	2.30682
NCOR1	ENSG00000141027.19	chr17	16029157	16218185	-	p11.2	nuclear receptor corepressor 1	TSG	0.875	2.07812
SMAD4	ENSG00000141646.12	chr18	51028394	51085045	+	q21.2	SMAD family member 4	TSG	0.875	2.32065
ARID1B	ENSG00000049618.20	chr6	156777929	157210779	+	q25.3	AT rich interactive domain 1B	TSG	0.875	2.3587
PIP4K2B	ENSG00000276293.3	chr17	38765689	38800126	-	q12			0.875	2.26042
TDRD3	ENSG00000083544.12	chr13	60396457	60573878	+	q21.2			0.875	2.06048
DACH1	ENSG00000276644.3	chr13	71437966	71867192	-	q21.33			0.875	2.02344
KLF5	ENSG00000102554.12	chr13	73054976	73077542	+	q22.1			0.875	1.96212
CLN5	ENSG00000102805.12	chr13	76990660	77002517	+	q22.3			0.875	2.08871
EDNRB	ENSG00000136160.13	chr13	77895481	77919768	-	q22.3			0.875	1.70513
NUDT7	ENSG00000140876.10	chr16	77722492	77742260	+	q23.1			0.875	2.135
HSBP1	ENSG00000230989.5	chr16	83807843	83819737	+	q23.3			0.875	2.11458
MBTPS1	ENSG00000140943.15	chr16	84053761	84116906	-	q23.3			0.875	2.67105
KLHL36	ENSG00000135686.11	chr16	84648525	84667686	+	q24.1			0.875	2.11458
PIGL	ENSG00000108474.15	chr17	16217191	16351797	+	p11.2			0.875	2.625
RAI1	ENSG00000108557.16	chr17	17681473	17811453	+	p11.2			0.875	2.13043
WSB1	ENSG00000109046.13	chr17	27294076	27315926	+	q11.1			0.875	2.10648
ALDOC	ENSG00000109107.12	chr17	28573115	28577264	-	q11.2			0.875	1.95417
ERAL1	ENSG00000132591.10	chr17	28854938	28861067	+	q11.2			0.875	2.15385
NUFIP2	ENSG00000108256.7	chr17	29255836	29294118	-	q11.2			0.875	1.87069
SUPT6H	ENSG00000109111.13	chr17	28662091	28702684	+	q11.2			0.875	1.96121
TAOK1	ENSG00000160551.8	chr17	29390464	29551904	+	q11.2			0.875	2.3587
TMEM199	ENSG00000244045.9	chr17	28357581	28363683	+	q11.2			0.875	2.43478
TRAF4	ENSG00000076604.13	chr17	28743984	28750958	+	q11.2			0.875	2.625
UNC119	ENSG00000109103.10	chr17	28546707	28552668	-	q11.2			0.875	2.22115
CWC25	ENSG00000273559.3	chr17	38800434	38825481	-	q12			0.875	2.17
TADA2A	ENSG00000276234.3	chr17	37406874	37479730	+	q12			0.875	2.29688
ZNF830	ENSG00000198783.5	chr17	34961530	34963775	+	q12			0.875	2.58333
POLI	ENSG00000101751.9	chr18	54269404	54321266	+	q21.2			0.875	2.5
VPS4B	ENSG00000119541.8	chr18	63389190	63422483	-	q21.33			0.875	2.00926
CWC27	ENSG00000153015.14	chr5	64768930	65018763	+	q12.3			0.875	2.28125
SREK1	ENSG00000153914.14	chr5	66139971	66183615	+	q12.3			0.875	1.99609
SLC30A5	ENSG00000145740.17	chr5	69093646	69131069	+	q13.2			0.875	2.17241
RIOK2	ENSG00000058729.9	chr5	97160867	97183260	-	q15			0.875	2.1875
FBXO25	ENSG00000147364.15	chr8	406428	477967	+	p23.3			0.875	2.7125
ZNF596	ENSG00000172748.11	chr8	232137	247342	+	p23.3			0.875	2.54545
PER1	ENSG00000179094.12	chr17	8140472	8156506	-	p13.1	period homolog 1 (Drosophila)	TSG, fusion	0.857143	1.93651
SETBP1	ENSG00000152217.15	chr18	44680173	45068510	+	q12.3	SET binding protein 1	oncogene, fusion	0.857143	1.86207
ESR1	ENSG00000091831.20	chr6	151656691	152129619	+	q25.1	estrogen receptor 1	oncogene, TSG, fusion	0.857143	2
CTC1	ENSG00000178971.12	chr17	8224821	8248044	-	p13.1			0.857143	2.17857
EPG5	ENSG00000152223.11	chr18	45847609	45967274	-	q21.1			0.857143	1.79724
ZC3H18	ENSG00000158545.14	chr16	88570381	88631966	+	q24.2			0.857143	2.25974
ACSF3	ENSG00000176715.14	chr16	89088375	89155846	+	q24.3			0.857143	1.80952
ANKRD11	ENSG00000167522.13	chr16	89267627	89490561	-	q24.3			0.857143	1.95429
ZNF594	ENSG00000180626.9	chr17	5179536	5191883	-	p13.2			0.857143	1.96825
ACADVL	ENSG00000072778.18	chr17	7217125	7225273	+	p13.1			0.857143	1.97802
CHRNB1	ENSG00000170175.9	chr17	7445061	7457707	+	p13.1			0.857143	2.37662
CLDN7	ENSG00000181885.17	chr17	7259903	7263983	-	p13.1			0.857143	2.14286
DLG4	ENSG00000132535.17	chr17	7189890	7219702	-	p13.1			0.857143	1.97802
DVL2	ENSG00000004975.10	chr17	7225341	7234545	-	p13.1			0.857143	2.57143
EIF4A1	ENSG00000161960.13	chr17	7572706	7579005	+	p13.1			0.857143	2.09143
GABARAP	ENSG00000170296.8	chr17	7240014	7242770	-	p13.1			0.857143	2.33766
NEURL4	ENSG00000215041.8	chr17	7315628	7329393	-	p13.1			0.857143	2.37662
SAT2	ENSG00000141504.10	chr17	7626234	7627876	-	p13.1			0.857143	2.4898
SLC13A5	ENSG00000141485.14	chr17	6684713	6713567	-	p13.1			0.857143	1.87302
TMEM102	ENSG00000181284.2	chr17	7435443	7437679	+	p13.1			0.857143	2.09143
TNK1	ENSG00000174292.11	chr17	7380534	7389774	+	p13.1			0.857143	2.4898
ZBTB4	ENSG00000174282.10	chr17	7459366	7484263	-	p13.1			0.857143	2.01099
FBXL20	ENSG00000108306.10	chr17	39252644	39402523	-	q12			0.857143	2.09143
PNMT	ENSG00000141744.3	chr17	39667981	39670475	+	q12			0.857143	2.01099
STARD3	ENSG00000131748.14	chr17	39637065	39663484	+	q12			0.857143	2.09143
ACAA2	ENSG00000167315.16	chr18	49782167	49813960	-	q21.1			0.857143	2.12571
CTIF	ENSG00000134030.12	chr18	48539046	48863217	+	q21.1			0.857143	1.71429
KATNAL2	ENSG00000167216.15	chr18	46917492	47102243	+	q21.1			0.857143	1.80296
MYO5B	ENSG00000167306.17	chr18	49822813	50195093	-	q21.1			0.857143	1.86735
PIAS2	ENSG00000078043.14	chr18	46803224	46920160	-	q21.1			0.857143	1.89163
ZBTB7C	ENSG00000184828.8	chr18	48026673	48410752	-	q21.1			0.857143	1.63636
METTL14	ENSG00000145388.13	chr4	118685368	118715433	+	q26			0.857143	1.74107
UGT8	ENSG00000174607.9	chr4	114598455	114678224	+	q26			0.857143	1.71429
KIAA1109	ENSG00000138688.14	chr4	122152333	122362758	+	q27			0.857143	1.74107
INTU	ENSG00000164066.11	chr4	127623271	127726737	+	q28.1			0.857143	2.02041
SPATA5	ENSG00000145375.7	chr4	122923074	123319450	+	q28.1			0.857143	1.9898
LARP1B	ENSG00000138709.16	chr4	128061268	128222931	+	q28.2			0.857143	2.06349
PGRMC2	ENSG00000164040.15	chr4	128269237	128288829	-	q28.2			0.857143	2.06349
DIMT1	ENSG00000086189.8	chr5	62387254	62403939	-	q12.1			0.857143	1.8961
ELOVL7	ENSG00000164181.12	chr5	60751791	60844389	-	q12.1			0.857143	1.7381
ERCC8	ENSG00000049167.12	chr5	60873831	60945073	-	q12.1			0.857143	1.95536
SMIM15	ENSG00000188725.6	chr5	61157709	61162474	-	q12.1			0.857143	2.01843
AIG1	ENSG00000146416.15	chr6	143060496	143340304	+	q24.2			0.857143	2.27329
HIVEP2	ENSG00000010818.7	chr6	142751467	142945201	-	q24.2			0.857143	2.01099
PEX3	ENSG00000034693.13	chr6	143450807	143490010	+	q24.2			0.857143	2.61429
FBXO30	ENSG00000118496.4	chr6	145793502	145814753	-	q24.3			0.857143	2.14286
GINM1	ENSG00000055211.11	chr6	149566294	149591748	+	q25.1			0.857143	2.31056
PPIL4	ENSG00000131013.3	chr6	149504733	149546038	-	q25.1			0.857143	2.53061
RMND1	ENSG00000155906.15	chr6	151404763	151452181	-	q25.1			0.857143	2.09143
PTEN	ENSG00000171862.8	chr10	87863113	87971930	+	q23.31	phosphatase and tensin homolog gene	TSG	0.833333	1.75439
TP53	ENSG00000141510.14	chr17	7661779	7687550	-	p13.1	tumor protein p53	oncogene, TSG, fusion	0.833333	2.06667
TET2	ENSG00000168769.11	chr4	105145875	105279816	+	q24	tet oncogene family member 2	TSG	0.833333	1.80556
FAM160A2	ENSG00000051009.9	chr11	6211335	6234711	-	p15.4			0.833333	1.98925
ZNF195	ENSG00000005801.15	chr11	3339261	3379222	-	p15.4			0.833333	1.68919
RNLS	ENSG00000184719.10	chr10	88273864	88584530	-	q23.31			0.833333	1.8018
IFITM10	ENSG00000244242.1	chr11	1732410	1750591	-	p15.5			0.833333	1.76471
ARFIP2	ENSG00000132254.11	chr11	6474683	6481479	-	p15.4			0.833333	1.84343
CDKN1C	ENSG00000129757.11	chr11	2883213	2885881	-	p15.4			0.833333	2.0977
DNHD1	ENSG00000179532.11	chr11	6497260	6593758	+	p15.4			0.833333	1.71296
EIF3F	ENSG00000175390.11	chr11	7970251	8001862	+	p15.4			0.833333	1.89394
IPO7	ENSG00000205339.8	chr11	9384622	9448126	+	p15.4			0.833333	1.89394
PPFIBP2	ENSG00000166387.10	chr11	7513298	7657127	+	p15.4			0.833333	1.71296
RHOG	ENSG00000177105.9	chr11	3826978	3840983	-	p15.4			0.833333	1.68919
RNF141	ENSG00000110315.5	chr11	10511678	10541230	-	p15.4			0.833333	1.71296
RPL27A	ENSG00000166441.11	chr11	8682411	8714759	+	p15.4			0.833333	1.71296
RRP8	ENSG00000132275.9	chr11	6595075	6603620	-	p15.4			0.833333	1.92708
SBF2	ENSG00000133812.13	chr11	9778667	10294207	-	p15.4			0.833333	1.89394
ST5	ENSG00000166444.16	chr11	8693351	8910951	-	p15.4			0.833333	1.86869
TMEM9B	ENSG00000175348.9	chr11	8947294	8965011	-	p15.4			0.833333	1.92708
TRIM21	ENSG00000132109.9	chr11	4384897	4393696	-	p15.4			0.833333	1.64414
TRIM5	ENSG00000132256.17	chr11	5663557	5938619	-	p15.4			0.833333	1.66667
CCDC102A	ENSG00000135736.5	chr16	57512178	57536599	-	q21			0.833333	1.90476
DOK4	ENSG00000125170.9	chr16	57471922	57487327	-	q21			0.833333	2.05128
CENPBD1	ENSG00000177946.5	chr16	89969791	89972534	-	q24.3			0.833333	2.23485
DBNDD1	ENSG00000003249.12	chr16	90004865	90020128	-	q24.3			0.833333	1.89103
CHD3	ENSG00000170004.15	chr17	7884806	7912760	+	p13.1			0.833333	1.78571
KCNAB3	ENSG00000170049.8	chr17	7921859	7929803	-	p13.1			0.833333	1.78571
KDM6B	ENSG00000132510.9	chr17	7839904	7854796	+	p13.1			0.833333	2.11806
BDH2	ENSG00000164039.13	chr4	103079435	103099883	-	q24			0.833333	2.00617
DDIT4L	ENSG00000145358.5	chr4	100185870	100190782	-	q24			0.833333	1.93452
NFKB1	ENSG00000109320.10	chr4	102501329	102617302	+	q24			0.833333	1.86782
PPA2	ENSG00000138777.18	chr4	105369077	105474081	-	q24			0.833333	1.93452
PPP3CA	ENSG00000138814.15	chr4	101023409	101348278	-	q24			0.833333	2.25694
TBCK	ENSG00000145348.15	chr4	106041599	106321495	-	q24			0.833333	1.80556
SEC24B	ENSG00000138802.10	chr4	109433772	109540896	+	q25			0.833333	1.80556
JADE1	ENSG00000077684.14	chr4	128809623	128875224	+	q28.2			0.833333	1.86782
SDK1	ENSG00000146555.17	chr7	3301448	4269000	+	p22.2			0.833333	1.75676
NAT1	ENSG00000171428.12	chr8	18170477	18223689	+	p22			0.833333	2.11806
SH2D4A	ENSG00000104611.10	chr8	19313617	19396218	+	p21.3			0.833333	2.03333
PCM1	ENSG00000078674.16	chr8	17922840	18029944	+	p22	pericentriolar material 1 (PTC4)	fusion	0.818182	2.2686
NEIL2	ENSG00000154328.14	chr8	11769639	11787346	+	p23.1			0.818182	2.49545
ASAH1	ENSG00000104763.16	chr8	18056425	18084985	-	p22			0.818182	2.16996
CCAR2	ENSG00000158941.15	chr8	22604632	22621514	+	p21.3			0.818182	3.27273
CHMP7	ENSG00000147457.12	chr8	23243637	23262000	+	p21.3			0.818182	2.8877
FAM160B2	ENSG00000158863.20	chr8	22089159	22104898	+	p21.3			0.818182	2.45455
FGF17	ENSG00000158815.9	chr8	22042398	22048809	+	p21.3			0.818182	2.58373
BNIP3L	ENSG00000104765.13	chr8	26382898	26505636	+	p21.2			0.818182	2.33766
DOCK5	ENSG00000147459.16	chr8	25184723	25418082	+	p21.2			0.818182	1.72403
PTK2B	ENSG00000120899.16	chr8	27311482	27459391	+	p21.2			0.818182	2.04545
ARHGEF10L	ENSG00000074964.15	chr1	17539835	17697874	+	p36.13	Rho guanine nucleotide exchange factor 10 like	TSG	0.8	1.80571
SUFU	ENSG00000107882.10	chr10	102503987	102633535	+	q24.32	suppressor of fused homolog (Drosophila)	TSG	0.8	1.70526
NT5C2	ENSG00000076685.17	chr10	103088017	103193306	-	q24.33	5'-nucleotidase, cytosolic II	oncogene	0.8	1.66154
RB1	ENSG00000139687.12	chr13	48303751	48481986	+	q14.2	retinoblastoma gene	TSG	0.8	1.92
PLA2G2D	ENSG00000117215.13	chr1	20111939	20119566	-	p36.12			0.8	1.52381
MTFR1L	ENSG00000117640.16	chr1	25818640	25832942	+	p36.11			0.8	1.77778
CCNJ	ENSG00000107443.14	chr10	96043394	96060870	+	q24.1			0.8	1.62
ELOVL3	ENSG00000119915.4	chr10	102226328	102229589	+	q24.32			0.8	1.58049
PTDSS2	ENSG00000174915.10	chr11	448268	491399	+	p15.5			0.8	1.85806
MAD1L1	ENSG00000002822.14	chr7	1815793	2233243	-	p22.3			0.8	1.68649
AGPAT4	ENSG00000026652.12	chr6	161129979	161274061	-	q26			0.8	1.93846
RCC2	ENSG00000179051.12	chr1	17406760	17439724	-	p36.13			0.8	1.88235
TMCO4	ENSG00000162542.12	chr1	19682213	19799945	-	p36.13			0.8	1.975
UBR4	ENSG00000127481.13	chr1	19074506	19210276	-	p36.13			0.8	1.66316
ALPL	ENSG00000162551.12	chr1	21509372	21578412	+	p36.12			0.8	1.72973
CDC42	ENSG00000070831.14	chr1	22052627	22092946	+	p36.12			0.8	1.77778
E2F2	ENSG00000007968.6	chr1	23506430	23531220	-	p36.12			0.8	1.70526
ECE1	ENSG00000117298.13	chr1	21217247	21345504	-	p36.12			0.8	1.975
EPHB2	ENSG00000133216.15	chr1	22710839	22921500	+	p36.12			0.8	1.56098
HSPG2	ENSG00000142798.15	chr1	21822245	21937297	-	p36.12			0.8	1.72973
KIF17	ENSG00000117245.11	chr1	20664014	20718017	-	p36.12			0.8	1.62051
RAP1GAP	ENSG00000076864.18	chr1	21596215	21669363	-	p36.12			0.8	1.72973
TCEA3	ENSG00000204219.8	chr1	23381061	23424740	-	p36.12			0.8	1.88235
UBXN10	ENSG00000162543.5	chr1	20186085	20196048	+	p36.12			0.8	1.72973
CD164L2	ENSG00000174950.9	chr1	27379176	27383380	-	p36.11			0.8	1.68421
FUCA1	ENSG00000179163.11	chr1	23845077	23868294	-	p36.11			0.8	1.85143
GRHL3	ENSG00000158055.14	chr1	24319322	24364482	+	p36.11			0.8	1.68421
IFNLR1	ENSG00000185436.10	chr1	24154157	24187959	-	p36.11			0.8	1.68421
PAQR7	ENSG00000182749.5	chr1	25861210	25871253	-	p36.11			0.8	1.82857
PDIK1L	ENSG00000175087.8	chr1	26111165	26125543	+	p36.11			0.8	1.62
PIGV	ENSG00000060642.9	chr1	26787472	26798398	+	p36.11			0.8	1.70526
SRSF10	ENSG00000188529.13	chr1	23964804	23980927	-	p36.11			0.8	1.82857
TMEM50A	ENSG00000183726.9	chr1	25337917	25362361	+	p36.11			0.8	1.77778
UBXN11	ENSG00000158062.19	chr1	26281328	26318363	-	p36.11			0.8	1.77778
ZDHHC18	ENSG00000204160.10	chr1	26826710	26857602	+	p36.11			0.8	1.8
ZNF593	ENSG00000142684.7	chr1	26169871	26172060	+	p36.11			0.8	1.8
FAM76A	ENSG00000009780.14	chr1	27725979	27763122	+	p35.3			0.8	1.64
PPP1R8	ENSG00000117751.16	chr1	27830778	27851676	+	p35.3			0.8	1.68205
IFIT2	ENSG00000119922.8	chr10	89301955	89309276	+	q23.31			0.8	1.54146
LIPA	ENSG00000107798.16	chr10	89213569	89414557	-	q23.31			0.8	1.56098
BTAF1	ENSG00000095564.12	chr10	91923769	92030325	+	q23.32			0.8	1.64103
PPP1R3C	ENSG00000119938.8	chr10	91628442	91633054	-	q23.32			0.8	1.77778
CEP55	ENSG00000138180.14	chr10	93496632	93529092	+	q23.33			0.8	1.56098
FRA10AC1	ENSG00000148690.11	chr10	93667883	93702572	-	q23.33			0.8	1.68421
IDE	ENSG00000119912.14	chr10	92451684	92574076	-	q23.33			0.8	1.56098
KIF11	ENSG00000138160.5	chr10	92593286	92655395	+	q23.33			0.8	1.56098
NOC3L	ENSG00000173145.10	chr10	94333226	94362959	-	q23.33			0.8	1.64103
RBP4	ENSG00000138207.11	chr10	93591687	93601744	-	q23.33			0.8	1.6
SLC35G1	ENSG00000176273.13	chr10	93893973	93956062	+	q23.33			0.8	1.93939
TBC1D12	ENSG00000108239.8	chr10	94402504	94535930	+	q23.33			0.8	1.50476
ALDH18A1	ENSG00000059573.7	chr10	95605929	95656706	-	q24.1			0.8	1.70526
ARHGAP19	ENSG00000213390.9	chr10	97222173	97292673	-	q24.1			0.8	1.64103
FRAT1	ENSG00000165879.8	chr10	97319267	97321915	+	q24.1			0.8	1.64103
FRAT2	ENSG00000181274.6	chr10	97332497	97334709	-	q24.1			0.8	1.68421
RRP12	ENSG00000052749.12	chr10	97356358	97426076	-	q24.1			0.8	1.72973
DNMBP	ENSG00000107554.14	chr10	99875577	100009919	-	q24.2			0.8	1.75135
GOT1	ENSG00000120053.10	chr10	99396870	99430624	-	q24.2			0.8	1.66154
HPS1	ENSG00000107521.17	chr10	98416198	98446947	-	q24.2			0.8	1.88235
MORN4	ENSG00000171160.16	chr10	97614553	97633500	-	q24.2			0.8	1.56098
PYROXD2	ENSG00000119943.9	chr10	98383565	98415184	-	q24.2			0.8	1.77778
SLC25A28	ENSG00000155287.9	chr10	99610522	99620609	-	q24.2			0.8	1.58049
KAZALD1	ENSG00000107821.13	chr10	101061841	101068131	+	q24.31			0.8	1.75135
NDUFB8	ENSG00000166136.14	chr10	100523740	100530000	-	q24.31			0.8	1.75135
SEC31B	ENSG00000075826.15	chr10	100486642	100519864	-	q24.31			0.8	1.66154
ARL3	ENSG00000138175.8	chr10	102673731	102714407	-	q24.32			0.8	1.58049
FBXL15	ENSG00000107872.11	chr10	102419189	102423136	+	q24.32			0.8	1.62051
NOLC1	ENSG00000166197.15	chr10	102152176	102163871	+	q24.32			0.8	1.70526
PPRC1	ENSG00000148840.9	chr10	102132994	102150331	+	q24.32			0.8	1.75135
PSD	ENSG00000059915.15	chr10	102402617	102421539	-	q24.32			0.8	1.70811
WBP1L	ENSG00000166272.15	chr10	102743970	102816267	+	q24.32			0.8	1.66154
INA	ENSG00000148798.8	chr10	103277163	103290351	+	q24.33			0.8	1.70526
NEURL1	ENSG00000107954.9	chr10	103493979	103592552	+	q24.33			0.8	1.64103
PDCD11	ENSG00000148843.12	chr10	103396648	103446292	+	q24.33			0.8	1.75135
TAF5	ENSG00000148835.10	chr10	103367967	103389065	+	q24.33			0.8	1.62
GSTO2	ENSG00000065621.13	chr10	104268873	104304945	+	q25.1			0.8	1.68421
SFR1	ENSG00000156384.13	chr10	104122058	104126385	+	q25.1			0.8	1.64103
ANO9	ENSG00000185101.11	chr11	417933	442011	-	p15.5			0.8	1.8
B4GALNT4	ENSG00000182272.10	chr11	369796	382116	+	p15.5			0.8	1.74545
CD151	ENSG00000177697.16	chr11	832843	839831	+	p15.5			0.8	1.7697
CHID1	ENSG00000177830.16	chr11	867860	915058	-	p15.5			0.8	1.94667
DEAF1	ENSG00000177030.15	chr11	644233	706715	-	p15.5			0.8	2.05714
EPS8L2	ENSG00000177106.13	chr11	694438	727727	+	p15.5			0.8	1.8
LRRC56	ENSG00000161328.10	chr11	537527	554916	+	p15.5			0.8	1.85806
PHRF1	ENSG00000070047.10	chr11	576486	612222	+	p15.5			0.8	1.8
PKP3	ENSG00000184363.8	chr11	392614	404908	+	p15.5			0.8	1.8
PNPLA2	ENSG00000177666.14	chr11	818902	825573	+	p15.5			0.8	1.92
RASSF7	ENSG00000099849.13	chr11	560404	564021	+	p15.5			0.8	2.05714
SLC25A22	ENSG00000177542.9	chr11	790475	798333	-	p15.5			0.8	1.92
TSC22D1	ENSG00000102804.13	chr13	44432143	44577147	-	q14.11			0.8	1.88387
EBPL	ENSG00000123179.12	chr13	49660723	49691475	-	q14.2			0.8	1.98621
PHF11	ENSG00000136147.15	chr13	49495610	49528987	+	q14.2			0.8	1.71765
TRIM13	ENSG00000204977.8	chr13	49995888	50020481	+	q14.2			0.8	1.98621
AP3B1	ENSG00000132842.12	chr5	78000525	78294755	-	q14.1			0.8	1.86667
JMY	ENSG00000152409.8	chr5	79236189	79327215	+	q14.1			0.8	1.84
MTX3	ENSG00000177034.13	chr5	79976731	79991262	-	q14.1			0.8	2
IGF2R	ENSG00000197081.11	chr6	159969099	160113507	+	q25.3			0.8	2.1
WTAP	ENSG00000146457.13	chr6	159725585	159756319	+	q25.3			0.8	2.8
FAM120B	ENSG00000112584.12	chr6	170290703	170407065	+	q27			0.8	2.016
WDR27	ENSG00000184465.14	chr6	169457212	169702048	-	q27			0.8	1.90769
ADAP1	ENSG00000105963.12	chr7	897901	955407	-	p22.3			0.8	1.62105
C7orf50	ENSG00000146540.13	chr7	996986	1138260	-	p22.3			0.8	1.81176
GET4	ENSG00000239857.5	chr7	876552	896436	+	p22.3			0.8	1.925
MICALL2	ENSG00000164877.17	chr7	1428465	1459502	-	p22.3			0.8	1.54
NUDT1	ENSG00000106268.14	chr7	2242222	2251146	+	p22.3			0.8	1.68649
ZNF853	ENSG00000236609.3	chr7	6615617	6624290	+	p22.1			0.8	1.83529
C1GALT1	ENSG00000106392.9	chr7	7156934	7248651	+	p21.3			0.8	1.56
GLCCI1	ENSG00000106415.11	chr7	7968794	8094272	+	p21.3			0.8	1.66316
MIOS	ENSG00000164654.14	chr7	7566872	7608929	+	p21.3			0.8	1.66316
NDUFA4	ENSG00000189043.8	chr7	10931951	10940256	-	p21.3			0.8	1.72973
RPA3	ENSG00000106399.10	chr7	7636518	7718607	-	p21.3			0.8	1.70811
ERICH1	ENSG00000104714.12	chr8	614746	738106	-	p23.3			0.8	2.12174
MFHAS1	ENSG00000147324.9	chr8	8783354	8893645	-	p23.1			0.8	1.83704
ESCO2	ENSG00000171320.13	chr8	27771949	27812640	+	p21.1			0.8	1.80741
FBXO16	ENSG00000214050.6	chr8	28348287	28490318	-	p21.1			0.8	2.18182
WDR59	ENSG00000103091.13	chr16	74871367	75000173	-	q23.1			0.777778	2.22222
LMAN1	ENSG00000074695.5	chr18	59327823	59359962	-	q21.32			0.777778	1.97685
GJA3	ENSG00000121743.3	chr13	20138255	20161049	-	q12.11			0.777778	1.64706
IFT88	ENSG00000032742.16	chr13	20567069	20691437	+	q12.11			0.777778	1.75
FRY	ENSG00000073910.18	chr13	32031300	32299122	+	q13.1			0.777778	1.62222
N4BP2L1	ENSG00000139597.15	chr13	32400723	32428178	-	q13.1			0.777778	1.62222
PDS5B	ENSG00000083642.17	chr13	32586427	32778019	+	q13.1			0.777778	1.77431
RFC3	ENSG00000133119.11	chr13	33818049	33966558	+	q13.2			0.777778	1.83154
PROSER1	ENSG00000120685.18	chr13	39009866	39038076	-	q13.3			0.777778	1.89259
ELF1	ENSG00000120690.12	chr13	40931920	41061440	-	q14.11			0.777778	1.75
NAA16	ENSG00000172766.17	chr13	41311205	41377030	+	q14.11			0.777778	1.80645
ATP7B	ENSG00000123191.12	chr13	51932673	52011494	-	q14.3			0.777778	1.72054
NEK3	ENSG00000136098.15	chr13	52132639	52159861	-	q14.3			0.777778	1.77431
WDFY2	ENSG00000139668.8	chr13	51584455	51767707	+	q14.3			0.777778	1.64706
C16orf70	ENSG00000125149.10	chr16	67109958	67148539	+	q22.1			0.777778	1.94444
CENPT	ENSG00000102901.11	chr16	67828157	67847811	-	q22.1			0.777778	1.94444
COG8	ENSG00000213380.12	chr16	69320140	69339667	-	q22.1			0.777778	2.22222
DUS2	ENSG00000167264.16	chr16	67987746	68079320	+	q22.1			0.777778	1.91204
ELMO3	ENSG00000102890.13	chr16	67199111	67204029	+	q22.1			0.777778	1.6092
EXOSC6	ENSG00000223496.2	chr16	70246778	70251930	-	q22.1			0.777778	2.0628
NOL3	ENSG00000140939.13	chr16	67170154	67175735	+	q22.1			0.777778	2.45614
PDPR	ENSG00000090857.12	chr16	70113626	70162537	+	q22.1			0.777778	1.86667
PLEKHG4	ENSG00000196155.11	chr16	67277510	67289499	+	q22.1			0.777778	1.6092
PRMT7	ENSG00000132600.15	chr16	68310974	68358563	+	q22.1			0.777778	1.91204
SLC7A6	ENSG00000103064.12	chr16	68264516	68301823	+	q22.1			0.777778	1.99517
ST3GAL2	ENSG00000157350.11	chr16	70375978	70439237	-	q22.1			0.777778	1.97685
TMEM208	ENSG00000168701.17	chr16	67227103	67229278	+	q22.1			0.777778	2.12121
DHODH	ENSG00000102967.10	chr16	72008588	72027664	+	q22.2			0.777778	1.7284
ATP8B1	ENSG00000081923.9	chr18	57646426	57803101	-	q21.31			0.777778	1.7284
ZNF532	ENSG00000074657.12	chr18	58862600	58986480	+	q21.32			0.777778	1.82479
BTF3	ENSG00000145741.14	chr5	73498408	73505635	+	q13.2			0.777778	2.04527
FCHO2	ENSG00000157107.12	chr5	72955981	73090522	+	q13.2			0.777778	1.64706
MRPS27	ENSG00000113048.15	chr5	72219409	72320646	-	q13.2			0.777778	1.93103
UTP15	ENSG00000164338.8	chr5	73565443	73583377	+	q13.2			0.777778	1.97222
POC5	ENSG00000152359.13	chr5	75674124	75717481	-	q13.3			0.777778	1.94444
ATG10	ENSG00000152348.14	chr5	81972025	82276857	+	q14.2			0.777778	1.81481
ARRDC3	ENSG00000113369.7	chr5	91368724	91383359	-	q14.3			0.777778	1.76296
CETN3	ENSG00000153140.7	chr5	90392261	90409786	-	q14.3			0.777778	1.70609
LYSMD3	ENSG00000176018.11	chr5	90515611	90529584	-	q14.3			0.777778	1.70609
POLR3G	ENSG00000113356.9	chr5	90471748	90514553	+	q14.3			0.777778	1.76296
TTC37	ENSG00000198677.9	chr5	95463895	95555007	-	q15			0.777778	1.75627
SYNJ2	ENSG00000078269.12	chr6	157981887	158099176	+	q25.3			0.777778	1.72222
SYTL3	ENSG00000164674.14	chr6	158650014	158764876	+	q25.3			0.777778	1.72222
TMEM242	ENSG00000215712.9	chr6	157289386	157323601	-	q25.3			0.777778	2.2963
SUZ12	ENSG00000178691.9	chr17	31937018	32001045	+	q11.2	suppressor of zeste 12 homolog (Drosophila)	oncogene, TSG, fusion	0.75	1.90625
TAF15	ENSG00000270647.4	chr17	35713791	35864615	+	q12	TAF15 RNA polymerase II, TATA box binding protein (TBP)-associated factor, 68kDa	oncogene, fusion	0.75	1.72222
BCL2	ENSG00000171791.11	chr18	63123346	63320128	-	q21.33	B-cell CLL/lymphoma 2	oncogene, fusion	0.75	1.69444
KDSR	ENSG00000119537.14	chr18	63327726	63367510	-	q21.33	3-ketodihydrosphingosine reductase	fusion	0.75	2.21429
RAD17	ENSG00000152942.17	chr5	69369293	69414801	+	q13.2	RAD17 checkpoint clamp loader component	TSG	0.75	1.86207
LMO7	ENSG00000136153.18	chr13	75620434	75859870	+	q22.2			0.75	1.65441
NLK	ENSG00000087095.11	chr17	28041737	28196381	+	q11.2			0.75	1.95
DIAPH3	ENSG00000139734.16	chr13	59665583	60163987	-	q21.2			0.75	1.65909
TBC1D4	ENSG00000136111.11	chr13	75284665	75482114	-	q22.2			0.75	1.52027
SCEL	ENSG00000136155.15	chr13	77535674	77645263	+	q22.3			0.75	1.5
NAE1	ENSG00000159593.13	chr16	66802875	66873256	-	q22.1			0.75	2.04545
ADAT1	ENSG00000065457.9	chr16	75596981	75623300	-	q23.1			0.75	1.875
WWOX	ENSG00000186153.15	chr16	78099413	79212667	+	q23.1			0.75	1.63393
MLYCD	ENSG00000103150.5	chr16	83899126	83927026	+	q23.3			0.75	1.74
SCO1	ENSG00000133028.9	chr17	10672474	10698375	-	p13.1			0.75	2.01136
ADORA2B	ENSG00000170425.3	chr17	15944917	15975746	+	p12			0.75	2
TTC19	ENSG00000011295.14	chr17	15999380	16045015	+	p12			0.75	2.25
ALKBH5	ENSG00000091542.8	chr17	18183078	18209954	+	p11.2			0.75	1.90909
PEMT	ENSG00000133027.16	chr17	17505563	17591708	-	p11.2			0.75	2.33333
SMCR8	ENSG00000176994.10	chr17	18315310	18328055	+	p11.2			0.75	1.90909
TOM1L2	ENSG00000175662.16	chr17	17843511	17972422	-	p11.2			0.75	1.90909
ABHD15	ENSG00000168792.4	chr17	29560547	29567137	-	q11.2			0.75	1.9375
CRLF3	ENSG00000176390.11	chr17	30769388	30824776	-	q11.2			0.75	1.90625
FLOT2	ENSG00000132589.14	chr17	28879335	28897679	-	q11.2			0.75	1.92
GOSR1	ENSG00000108587.13	chr17	30477362	30527592	+	q11.2			0.75	2.04545
KIAA0100	ENSG00000007202.13	chr17	28614440	28645454	-	q11.2			0.75	1.80556
LYRM9	ENSG00000232859.8	chr17	27878314	27894752	-	q11.2			0.75	2.21591
NEK8	ENSG00000160602.12	chr17	28725897	28743455	+	q11.2			0.75	1.83333
NSRP1	ENSG00000126653.14	chr17	30115521	30186475	+	q11.2			0.75	1.63393
PSMD11	ENSG00000108671.8	chr17	32444261	32483318	+	q11.2			0.75	1.73077
RAB11FIP4	ENSG00000131242.14	chr17	31391624	31538217	+	q11.2			0.75	1.95652
RAB34	ENSG00000109113.16	chr17	28714281	28718429	-	q11.2			0.75	2.0625
RHOT1	ENSG00000126858.15	chr17	32142454	32253374	+	q11.2			0.75	2.64706
SPAG5	ENSG00000076382.15	chr17	28577565	28599279	-	q11.2			0.75	1.675
UTP6	ENSG00000108651.8	chr17	31860899	31901765	-	q11.2			0.75	2.07955
ZNF207	ENSG00000010244.15	chr17	32350117	32381886	+	q11.2			0.75	1.95652
AATF	ENSG00000275700.3	chr17	36948875	37056871	+	q12			0.75	1.71429
DDX52	ENSG00000278053.3	chr17	37609739	37643464	-	q12			0.75	1.72222
GGNBP2	ENSG00000278311.3	chr17	36544888	36589848	+	q12			0.75	1.575
MRM1	ENSG00000278619.3	chr17	36601572	36608971	+	q12			0.75	1.89
SOCS7	ENSG00000274211.3	chr17	38352228	38405593	+	q12			0.75	1.83
SYNRG	ENSG00000275066.3	chr17	37514797	37609496	-	q12			0.75	1.86
C18orf54	ENSG00000166845.12	chr18	54357917	54385218	+	q21.2			0.75	1.95652
ME2	ENSG00000082212.10	chr18	50879049	50954257	+	q21.2			0.75	1.75962
SERPINB5	ENSG00000206075.12	chr18	63476761	63505085	+	q21.33			0.75	1.86
DSEL	ENSG00000171451.13	chr18	67506582	67516980	-	q22.1			0.75	1.52419
TMX3	ENSG00000166479.8	chr18	68673688	68715298	-	q22.1			0.75	1.62931
ANKRD50	ENSG00000151458.10	chr4	124664052	124712732	-	q28.1			0.75	1.95
NLN	ENSG00000123213.21	chr5	65722196	65871725	+	q12.3			0.75	1.825
PPWD1	ENSG00000113593.10	chr5	65563236	65587549	+	q12.3			0.75	1.825
TRIM23	ENSG00000113595.13	chr5	65589680	65625975	-	q12.3			0.75	1.65909
CCDC125	ENSG00000183323.11	chr5	69280175	69332809	-	q13.2			0.75	1.6875
CCNB1	ENSG00000134057.13	chr5	69167010	69178245	+	q13.2			0.75	1.54286
CENPH	ENSG00000153044.8	chr5	69189548	69210357	+	q13.2			0.75	1.6875
MARVELD2	ENSG00000152939.13	chr5	69415112	69444330	+	q13.2			0.75	1.74194
OCLN	ENSG00000197822.9	chr5	69492292	69558104	+	q13.2			0.75	1.63636
CHD1	ENSG00000153922.9	chr5	98853985	98928957	-	q15			0.75	1.69355
RGMB	ENSG00000174136.10	chr5	98768650	98798643	+	q15			0.75	1.59091
SCAF8	ENSG00000213079.8	chr6	154733325	154834244	+	q25.2			0.75	1.89
PNMA2	ENSG00000240694.7	chr8	26504686	26514092	-	p21.2			0.727273	1.86561
FAM86B1	ENSG00000186523.13	chr8	12182096	12194133	-	p23.1			0.727273	1.87879
LONRF1	ENSG00000154359.11	chr8	12721894	12756073	-	p23.1			0.727273	1.80364
C8orf48	ENSG00000164743.4	chr8	13566843	13568287	+	p22			0.727273	1.87879
CNOT7	ENSG00000198791.10	chr8	17224964	17246878	-	p22			0.727273	2.25455
MICU3	ENSG00000155970.10	chr8	17027238	17122644	+	p22			0.727273	1.87879
ZDHHC2	ENSG00000104219.11	chr8	17156029	17224799	+	p22			0.727273	2.04959
POLR3D	ENSG00000168495.11	chr8	22245104	22254600	+	p21.3			0.727273	2.42424
R3HCC1	ENSG00000104679.9	chr8	23270120	23296279	+	p21.3			0.727273	2.42424
REEP4	ENSG00000168476.10	chr8	22138020	22141951	-	p21.3			0.727273	1.98347
TNFRSF10A	ENSG00000104689.8	chr8	23190452	23225126	-	p21.3			0.727273	1.89723
NKX3-1	ENSG00000167034.9	chr8	23678693	23682927	-	p21.2			0.727273	1.55844
EPHX2	ENSG00000120915.12	chr8	27490779	27545564	+	p21.1			0.727273	2.33493
CDK12	ENSG00000167258.12	chr17	39461511	39564907	+	q12	cyclin-dependent kinase 12	TSG	0.714286	1.55612
NDEL1	ENSG00000166579.14	chr17	8413131	8490411	+	p13.1			0.714286	1.91558
YBX2	ENSG00000006047.11	chr17	7288252	7294615	-	p13.1			0.714286	1.64835
MSL1	ENSG00000188895.10	chr17	40122298	40136916	+	q21.1			0.714286	1.89441
ORMDL3	ENSG00000172057.8	chr17	39921041	39927601	-	q21.1			0.714286	1.89441
SMARCAD1	ENSG00000163104.16	chr4	94207611	94291292	+	q22.3			0.714286	1.75824
CCDC113	ENSG00000103021.8	chr16	58231157	58283836	+	q21			0.714286	1.60714
CSNK2A2	ENSG00000070770.7	chr16	58157907	58197920	-	q21			0.714286	1.8
MMP15	ENSG00000102996.4	chr16	58025566	58046901	+	q21			0.714286	1.7033
ZNF319	ENSG00000166188.2	chr16	57994668	58000453	-	q21			0.714286	1.60714
MTHFSD	ENSG00000103248.16	chr16	86530176	86555235	-	q24.1			0.714286	1.65714
BANP	ENSG00000172530.18	chr16	87949244	88118422	+	q24.2			0.714286	1.59341
FBXO31	ENSG00000103264.14	chr16	87326987	87392142	-	q24.2			0.714286	1.65714
JPH3	ENSG00000154118.11	chr16	87601835	87698156	+	q24.2			0.714286	1.59341
KLHDC4	ENSG00000104731.12	chr16	87696485	87765992	-	q24.2			0.714286	1.53439
CDK10	ENSG00000185324.20	chr16	89680737	89696364	+	q24.3			0.714286	1.53439
CTU2	ENSG00000174177.11	chr16	88706463	88715386	+	q24.3			0.714286	1.88312
RNF166	ENSG00000158717.9	chr16	88696495	88706421	-	q24.3			0.714286	1.53439
SPG7	ENSG00000197912.12	chr16	89490917	89557768	+	q24.3			0.714286	1.59341
SPIRE2	ENSG00000204991.9	chr16	89818179	89871319	+	q24.3			0.714286	1.72619
TCF25	ENSG00000141002.17	chr16	89873586	89911384	+	q24.3			0.714286	1.65714
TRAPPC2L	ENSG00000167515.9	chr16	88856220	88862686	+	q24.3			0.714286	1.85065
ZNF276	ENSG00000158805.10	chr16	89720400	89740903	+	q24.3			0.714286	1.53439
C17orf107	ENSG00000205710.3	chr17	4899418	4902932	+	p13.2			0.714286	1.74286
CHRNE	ENSG00000108556.7	chr17	4897774	4903074	-	p13.2			0.714286	1.81548
CYB5D2	ENSG00000167740.8	chr17	4143168	4187310	+	p13.2			0.714286	1.61376
ENO3	ENSG00000108515.16	chr17	4948092	4957131	+	p13.2			0.714286	1.61376
GLTPD2	ENSG00000182327.7	chr17	4788959	4790390	+	p13.2			0.714286	1.5873
ITGAE	ENSG00000083457.10	chr17	3714628	3801243	-	p13.2			0.714286	1.74286
MED11	ENSG00000161920.8	chr17	4731428	4733610	+	p13.2			0.714286	2.04082
MINK1	ENSG00000141503.14	chr17	4833388	4898061	+	p13.2			0.714286	1.61376
NUP88	ENSG00000108559.10	chr17	5360963	5420160	-	p13.2			0.714286	1.77143
PELP1	ENSG00000141456.13	chr17	4669774	4704337	-	p13.2			0.714286	1.98052
RNF167	ENSG00000108523.14	chr17	4940008	4945222	+	p13.2			0.714286	1.81548
RPAIN	ENSG00000129197.13	chr17	5419641	5432876	+	p13.2			0.714286	1.74286
SHPK	ENSG00000197417.7	chr17	3608262	3636322	-	p13.2			0.714286	1.81548
UBE2G1	ENSG00000132388.11	chr17	4269259	4366628	-	p13.2			0.714286	2.07483
ZZEF1	ENSG00000074755.13	chr17	4004445	4143020	-	p13.2			0.714286	1.74286
ATP1B2	ENSG00000129244.7	chr17	7646627	7657768	+	p13.1			0.714286	1.58163
CTDNEP1	ENSG00000175826.10	chr17	7243591	7252491	-	p13.1			0.714286	2.25564
FXR2	ENSG00000129245.10	chr17	7591230	7614871	-	p13.1			0.714286	2.07483
GPS2	ENSG00000132522.14	chr17	7311324	7315564	-	p13.1			0.714286	1.67582
PHF23	ENSG00000040633.11	chr17	7235028	7239722	-	p13.1			0.714286	1.78571
PITPNM3	ENSG00000091622.14	chr17	6451264	6556494	-	p13.1			0.714286	1.68571
POLR2A	ENSG00000181222.13	chr17	7484366	7514618	+	p13.1			0.714286	1.61376
SLC16A13	ENSG00000174327.6	chr17	7036075	7040121	+	p13.1			0.714286	1.71429
SLC2A4	ENSG00000181856.13	chr17	7281667	7288257	+	p13.1			0.714286	1.64835
TMEM107	ENSG00000179029.13	chr17	8173237	8176399	-	p13.1			0.714286	1.81548
TNFSF13	ENSG00000161955.15	chr17	7558292	7561608	+	p13.1			0.714286	1.67582
GRB7	ENSG00000141738.12	chr17	39737927	39747291	+	q12			0.714286	1.81548
MED1	ENSG00000125686.10	chr17	39404285	39451286	-	q12			0.714286	1.61376
IKZF3	ENSG00000161405.15	chr17	39757715	39864188	-	q21.1			0.714286	1.50246
MED24	ENSG00000008838.16	chr17	40019097	40061215	-	q21.1			0.714286	1.81548
SIGLEC15	ENSG00000197046.10	chr18	45825512	45844080	+	q12.3			0.714286	1.57635
C18orf25	ENSG00000152242.9	chr18	46173553	46266991	+	q21.1			0.714286	1.60099
SMAD7	ENSG00000101665.7	chr18	48919853	48950711	-	q21.1			0.714286	1.57635
ADH5	ENSG00000197894.9	chr4	99070978	99088801	-	q23			0.714286	1.65816
PDE4D	ENSG00000113448.15	chr5	58969038	60522120	-	q12.1			0.714286	1.53361
EPM2A	ENSG00000112425.12	chr6	145501583	145736024	-	q24.3			0.714286	1.94805
KATNA1	ENSG00000186625.12	chr6	149594873	149648972	-	q25.1			0.714286	2.01299
MTHFD1L	ENSG00000120254.14	chr6	150865549	151101887	+	q25.1			0.714286	2.01299
NUP43	ENSG00000120253.12	chr6	149724315	149749665	-	q25.1			0.714286	1.74286
PCMT1	ENSG00000120265.15	chr6	149749443	149811420	+	q25.1			0.714286	1.98052
UST	ENSG00000111962.7	chr6	148747328	149076990	+	q25.1			0.714286	1.5
MTRF1L	ENSG00000112031.14	chr6	152987362	153002685	-	q25.2			0.714286	1.74286
LRCH1	ENSG00000136141.13	chr13	46553168	46753040	+	q14.13			0.7	1.50294
KPNA3	ENSG00000102753.8	chr13	49699307	49792921	-	q14.2			0.7	1.68
NUDT15	ENSG00000136159.3	chr13	48037567	48047222	+	q14.2			0.7	1.64839
RNASEH2B	ENSG00000136104.17	chr13	50909678	50973745	+	q14.3			0.7	1.50606
AGGF1	ENSG00000164252.11	chr5	77029251	77065234	+	q13.3			0.7	1.61
PDE8B	ENSG00000113231.12	chr5	77210449	77429807	+	q13.3			0.7	1.58065
WDR41	ENSG00000164253.11	chr5	77425970	77620611	-	q13.3			0.7	1.58065
ZBED3	ENSG00000132846.5	chr5	77072072	77087323	-	q13.3			0.7	1.78889
BHMT2	ENSG00000132840.8	chr5	79069717	79089466	+	q14.1			0.7	1.53125
ZCCHC9	ENSG00000131732.10	chr5	81301590	81313297	+	q14.1			0.7	1.725
COX7C	ENSG00000127184.9	chr5	86617904	86620962	+	q14.3			0.7	1.725
SOD2	ENSG00000112096.15	chr6	159669057	159762529	-	q25.3			0.7	1.63333
PACRG	ENSG00000112530.10	chr6	162727132	163315492	+	q26			0.7	1.55
ERMARD	ENSG00000130023.14	chr6	169751622	169781584	+	q27			0.7	1.80833
PHF10	ENSG00000130024.13	chr6	169703905	169725566	-	q27			0.7	1.97273
TBP	ENSG00000112592.11	chr6	170554302	170572870	+	q27			0.7	2.32105
TCTE3	ENSG00000184786.5	chr6	169740114	169751587	-	q27			0.7	1.80833
TDRP	ENSG00000180190.10	chr8	489792	545781	-	p23.3			0.7	1.708
ERI1	ENSG00000104626.13	chr8	9002147	9116746	+	p23.1			0.7	1.80833
MCPH1	ENSG00000147316.11	chr8	6406592	6648504	+	p23.1			0.7	1.69615
EXTL3	ENSG00000012232.7	chr8	28600469	28755599	+	p21.1			0.7	1.82609

## Sheet: e. ER+ BCs (bBRCA2)
Gene Symbol	Ensemble ID	Chromosome	Start	End	Strand	Cytoband	COSMIC Gene Description	COSMIC Role in Cancer	TCS	Normalized TCS
MGMT	ENSG00000170430.9	chr10	129467184	129768007	+	q26.3	O-6-methylguanine-DNA methyltransferase	TSG	1	2.25325
BAP1	ENSG00000163930.8	chr3	52401013	52410350	-	p21.1	BRCA1 associated protein-1 (ubiquitin carboxy-terminal hydrolase)	TSG	1	2.51799
FOXP1	ENSG00000114861.17	chr3	70954693	71583989	-	p13	forkhead box P1	oncogene, fusion	1	2.27389
FAM204A	ENSG00000165669.12	chr10	118297930	118342328	-	q26.11			1	2.38621
LRRC27	ENSG00000148814.16	chr10	132332154	132379918	+	q26.3			1	2.3557
PAOX	ENSG00000148832.13	chr10	133379234	133391694	+	q26.3			1	2.20755
PWWP2B	ENSG00000171813.12	chr10	132397168	132417863	+	q26.3			1	2.26452
TUBGCP2	ENSG00000130640.12	chr10	133278630	133312337	-	q26.3			1	2.4375
AP2A2	ENSG00000183020.12	chr11	924894	1012245	+	p15.5			1	2.35948
CD151	ENSG00000177697.16	chr11	832843	839831	+	p15.5			1	2.33117
DEAF1	ENSG00000177030.15	chr11	644233	706715	-	p15.5			1	2.34211
POLR2L	ENSG00000177700.5	chr11	837356	842545	-	p15.5			1	2.24375
TOLLIP	ENSG00000078902.14	chr11	1274371	1309654	-	p15.5			1	2.35948
AKIP1	ENSG00000166452.10	chr11	8911139	8920084	+	p15.4			1	2.17751
CTR9	ENSG00000198730.6	chr11	10750987	10779743	+	p15.4			1	2.22424
DENND5A	ENSG00000184014.6	chr11	9138825	9265390	-	p15.4			1	2.18452
EIF3F	ENSG00000175390.11	chr11	7970251	8001862	+	p15.4			1	2.25767
FAM160A2	ENSG00000051009.9	chr11	6211335	6234711	-	p15.4			1	2.21818
ILK	ENSG00000166333.12	chr11	6603708	6610874	+	p15.4			1	2.17964
MRPL17	ENSG00000158042.8	chr11	6680782	6683401	-	p15.4			1	2.15882
RPL27A	ENSG00000166441.11	chr11	8682411	8714759	+	p15.4			1	2.12069
RRP8	ENSG00000132275.9	chr11	6595075	6603620	-	p15.4			1	2.2956
SLC22A18	ENSG00000110628.12	chr11	2899721	2925246	+	p15.4			1	2.27044
STIM1	ENSG00000167323.8	chr11	3854527	4093210	+	p15.4			1	2.12791
SWAP70	ENSG00000133789.13	chr11	9664077	9752991	+	p15.4			1	2.1716
TAF10	ENSG00000166337.8	chr11	6606296	6612667	-	p15.4			1	2.31847
TMEM41B	ENSG00000166471.9	chr11	9280654	9314780	-	p15.4			1	2.2439
TMEM9B	ENSG00000175348.9	chr11	8947294	8965011	-	p15.4			1	2.21687
TPP1	ENSG00000166340.13	chr11	6612763	6619461	-	p15.4			1	2.16667
TRIM5	ENSG00000132256.17	chr11	5663557	5938619	-	p15.4			1	2.13372
ZBED5	ENSG00000236287.6	chr11	10812074	10858796	-	p15.4			1	2.25767
ZNF195	ENSG00000005801.15	chr11	3339261	3379222	-	p15.4			1	2.27044
USP47	ENSG00000170242.16	chr11	11841423	11959323	+	p15.3			1	2.2638
NARS2	ENSG00000137513.8	chr11	78435961	78574874	-	q14.1			1	2.41429
TMEM126A	ENSG00000171202.5	chr11	85647967	85656547	+	q14.1			1	3.18681
POMP	ENSG00000132963.7	chr13	28659104	28678925	+	q12.3			1	2.43077
SLC7A1	ENSG00000139514.11	chr13	29509410	29595688	-	q12.3			1	2.26812
ALG5	ENSG00000120697.7	chr13	36949775	37000261	-	q13.3			1	3.08511
EXOSC8	ENSG00000120699.11	chr13	36998816	37009613	+	q13.3			1	2.98969
NHLRC3	ENSG00000188811.11	chr13	39038306	39050109	+	q13.3			1	2.96875
KBTBD7	ENSG00000120696.8	chr13	41189833	41194566	-	q14.11			1	2.72816
MRPS31	ENSG00000102738.7	chr13	40729135	40771173	-	q14.11			1	3.40964
WBP4	ENSG00000120688.8	chr13	41061274	41084006	+	q14.11			1	3.42683
GTF2F2	ENSG00000188342.10	chr13	45120515	45284909	+	q14.13			1	3.08791
MED4	ENSG00000136146.13	chr13	48053323	48095131	-	q14.2			1	3.36585
SUGT1	ENSG00000165416.13	chr13	52652709	52700909	+	q14.3			1	3.03261
ATP6V1D	ENSG00000100554.10	chr14	67294371	67360265	-	q23.3			1	2.37415
FNTB	ENSG00000257365.6	chr14	64986720	65062652	+	q23.3			1	2.33333
PLEKHG3	ENSG00000126822.14	chr14	64704102	64750247	+	q23.3			1	2.36486
DCAF5	ENSG00000139990.16	chr14	69050881	69153150	-	q24.1			1	2.49275
SLC39A9	ENSG00000029364.10	chr14	69398015	69462388	+	q24.1			1	2.37241
PSEN1	ENSG00000080815.17	chr14	73136418	73223691	+	q24.2			1	2.46043
ACOT2	ENSG00000119673.13	chr14	73567620	73575658	+	q24.3			1	2.32653
ACOT4	ENSG00000177465.4	chr14	73591706	73596496	+	q24.3			1	2.35862
ALDH6A1	ENSG00000119711.11	chr14	74056850	74084493	-	q24.3			1	2.44286
ALKBH1	ENSG00000100601.8	chr14	77672404	77708020	-	q24.3			1	2.44681
CIPC	ENSG00000198894.6	chr14	77098097	77117287	+	q24.3			1	2.40559
COQ6	ENSG00000119723.14	chr14	73949926	73963670	+	q24.3			1	2.55224
DLST	ENSG00000119689.13	chr14	74881891	74903745	+	q24.3			1	2.48551
EIF2B2	ENSG00000119718.9	chr14	75002911	75012366	+	q24.3			1	2.45
GSTZ1	ENSG00000100577.17	chr14	77320884	77331597	+	q24.3			1	2.55556
JDP2	ENSG00000140044.11	chr14	75427716	75474111	+	q24.3			1	2.27815
MLH3	ENSG00000119684.14	chr14	75013764	75051532	-	q24.3			1	2.40845
VIPAS39	ENSG00000151445.14	chr14	77426675	77457952	-	q24.3			1	2.53676
TTC8	ENSG00000165533.17	chr14	88824153	88881078	+	q31.3			1	2.38095
ZC3H14	ENSG00000100722.17	chr14	88562909	88627596	+	q31.3			1	2.38095
NRDE2	ENSG00000119720.16	chr14	90267856	90332137	-	q32.11			1	2.42069
DDX24	ENSG00000089737.14	chr14	94048291	94081245	-	q32.12			1	2.38776
EVL	ENSG00000196405.11	chr14	99971449	100144236	+	q32.2			1	2.3268
SETD3	ENSG00000183576.11	chr14	99397746	99480889	-	q32.2			1	2.36
SLC25A29	ENSG00000197119.11	chr14	100291111	100306547	-	q32.2			1	2.225
WDR25	ENSG00000176473.12	chr14	100376418	100530303	+	q32.2			1	2.41216
YY1	ENSG00000100811.9	chr14	100238298	100282792	+	q32.2			1	2.28205
MOK	ENSG00000080823.20	chr14	102224500	102305200	-	q32.31			1	2.21605
WDR20	ENSG00000140153.16	chr14	102139503	102224847	+	q32.31			1	2.43537
ZNF839	ENSG00000022976.14	chr14	102317377	102342702	+	q32.31			1	2.37748
METTL16	ENSG00000127804.11	chr17	2405562	2511891	-	p13.3			1	4.6
VPS53	ENSG00000141252.18	chr17	508668	721717	-	p13.3			1	4.52941
TRAK1	ENSG00000182606.13	chr3	42013802	42225889	+	p22.1			1	2.26087
ZNF619	ENSG00000177873.11	chr3	40477113	40490236	+	p22.1			1	2.27329
APEH	ENSG00000164062.11	chr3	49674002	49683963	+	p21.31			1	2.47143
CCDC71	ENSG00000177352.9	chr3	49162535	49166321	-	p21.31			1	2.58955
CYB561D2	ENSG00000114395.9	chr3	50350695	50358460	+	p21.31			1	2.43357
DAG1	ENSG00000173402.10	chr3	49468703	49535618	+	p21.31			1	2.46099
FYCO1	ENSG00000163820.13	chr3	45917899	45995824	-	p21.31			1	2.43448
KIAA1143	ENSG00000163807.5	chr3	44737661	44761662	-	p21.31			1	2.38926
LAMB2	ENSG00000172037.12	chr3	49121114	49133118	-	p21.31			1	2.4539
LZTFL1	ENSG00000163818.15	chr3	45823316	45916042	-	p21.31			1	2.50355
PTPN23	ENSG00000076201.13	chr3	47381011	47413441	+	p21.31			1	2.45775
QRICH1	ENSG00000198218.9	chr3	49029707	49094363	-	p21.31			1	2.62121
RBM5	ENSG00000003756.15	chr3	50088908	50119021	+	p21.31			1	2.43357
TCAIM	ENSG00000179152.17	chr3	44338119	44409451	+	p21.31			1	2.43836
USP19	ENSG00000172046.17	chr3	49108046	49120938	-	p21.31			1	2.52555
USP4	ENSG00000114316.11	chr3	49277831	49340712	-	p21.31			1	2.57037
ZNF35	ENSG00000169981.9	chr3	44648727	44660791	+	p21.31			1	2.42177
CISH	ENSG00000114737.14	chr3	50606490	50611831	-	p21.2			1	2.37415
MAPKAPK3	ENSG00000114738.9	chr3	50611520	50649297	+	p21.2			1	2.42361
TEX264	ENSG00000164081.11	chr3	51662693	51704323	+	p21.2			1	2.48227
ACTR8	ENSG00000113812.12	chr3	53867066	53882202	-	p21.1			1	2.46154
CHDH	ENSG00000016391.9	chr3	53812335	53846390	-	p21.1			1	2.44444
NEK4	ENSG00000114904.11	chr3	52708449	52770949	-	p21.1			1	2.45775
PHF7	ENSG00000010318.18	chr3	52410561	52423641	+	p21.1			1	2.53623
RFT1	ENSG00000163933.8	chr3	53088483	53130462	-	p21.1			1	2.41096
SPCS1	ENSG00000114902.12	chr3	52704955	52711146	+	p21.1			1	2.39041
FLNB	ENSG00000136068.13	chr3	58008400	58172251	+	p14.3			1	2.43151
PDHB	ENSG00000168291.11	chr3	58427630	58433857	-	p14.3			1	2.47552
ARL6IP5	ENSG00000144746.6	chr3	69084944	69106066	+	p14.1			1	2.33766
PSMD6	ENSG00000163636.9	chr3	64010549	64024010	-	p14.1			1	2.43537
SLC25A26	ENSG00000144741.16	chr3	66133610	66388116	+	p14.1			1	2.42568
SHQ1	ENSG00000144736.12	chr3	72749277	72861914	-	p13			1	2.37333
MAST4	ENSG00000069020.17	chr5	66596361	67169595	+	q12.3			1	2.19298
NLN	ENSG00000123213.21	chr5	65722196	65871725	+	q12.3			1	2.10615
AGGF1	ENSG00000164252.11	chr5	77029251	77065234	+	q13.3			1	2.18497
F2RL1	ENSG00000164251.4	chr5	76818933	76835315	+	q13.3			1	2.09392
HEXB	ENSG00000049860.12	chr5	74640023	74722647	+	q13.3			1	2.21893
POC5	ENSG00000152359.13	chr5	75674124	75717481	-	q13.3			1	2.23077
FAM151B	ENSG00000152380.8	chr5	80487969	80542563	+	q14.1			1	2.1105
ZCCHC9	ENSG00000131732.10	chr5	81301590	81313297	+	q14.1			1	2.13408
ATP6AP1L	ENSG00000205464.10	chr5	82279462	82386977	+	q14.2			1	2.18966
TMEM167A	ENSG00000174695.8	chr5	83052846	83077863	-	q14.2			1	2.13966
CCNH	ENSG00000134480.12	chr5	87391494	87413019	-	q14.3			1	2.16384
COX7C	ENSG00000127184.9	chr5	86617904	86620962	+	q14.3			1	2.15169
EDIL3	ENSG00000164176.11	chr5	83940554	84384793	-	q14.3			1	2.07027
RIOK2	ENSG00000058729.9	chr5	97160867	97183260	-	q15			1	2.1875
C5orf30	ENSG00000181751.8	chr5	103258702	103278660	+	q21.1			1	2.13889
FAM174A	ENSG00000174132.8	chr5	100535305	100586741	+	q21.1			1	2.1875
EPB41L4A	ENSG00000129595.11	chr5	112142441	112419316	-	q22.2			1	2.13889
COMMD10	ENSG00000145781.7	chr5	116084991	116412762	+	q23.1			1	2.16201
HSD17B4	ENSG00000133835.13	chr5	119452443	119637199	+	q23.1			1	2.10326
SRFBP1	ENSG00000151304.5	chr5	121961961	122075570	+	q23.1			1	2.12022
ALDH7A1	ENSG00000164904.14	chr5	126541841	126595418	-	q23.2			1	2.11413
C5orf63	ENSG00000164241.12	chr5	127042558	127073492	-	q23.2			1	2.14286
PRRC1	ENSG00000164244.19	chr5	127517609	127555089	+	q23.2			1	2.12568
C5orf15	ENSG00000113583.7	chr5	133955502	133968787	-	q31.1			1	2.12155
CAMLG	ENSG00000164615.4	chr5	134738501	134752160	+	q31.1			1	2.14286
DDX46	ENSG00000145833.14	chr5	134758771	134855133	+	q31.1			1	2.10811
PPP2CA	ENSG00000113575.8	chr5	134194334	134226142	-	q31.1			1	2.11413
SAR1B	ENSG00000152700.12	chr5	134601144	134649271	-	q31.1			1	2.13115
SKP1	ENSG00000113558.17	chr5	134148935	134177038	-	q31.1			1	2.18539
UQCRQ	ENSG00000164405.9	chr5	132866560	132868031	+	q31.1			1	2.13736
VDAC1	ENSG00000213585.9	chr5	133971915	134005133	-	q31.1			1	2.00518
BRD8	ENSG00000112983.16	chr5	138139766	138178986	-	q31.2			1	2.14754
CTNNA1	ENSG00000044115.19	chr5	138610967	138935034	+	q31.2			1	2.1413
HSPA9	ENSG00000113013.11	chr5	138554882	138575444	-	q31.2			1	2.06283
KIF20A	ENSG00000112984.10	chr5	138178719	138187715	+	q31.2			1	1.95522
SIL1	ENSG00000120725.11	chr5	138946720	139293557	-	q31.2			1	2.11828
FCHSD1	ENSG00000197948.9	chr5	141639302	141651419	-	q31.3			1	2.13115
WDR55	ENSG00000120314.17	chr5	140664676	140674124	+	q31.3			1	2.0914
CCNG1	ENSG00000113328.17	chr5	163437569	163446151	+	q34			1	2.14674
PANK3	ENSG00000120137.6	chr5	168548495	168579600	-	q34			1	2.0625
WWC1	ENSG00000113645.12	chr5	168291651	168472303	+	q34			1	2.08947
CREBRF	ENSG00000164463.11	chr5	173056352	173139284	+	q35.1			1	2.12234
FBXW11	ENSG00000072803.16	chr5	171861549	172006873	-	q35.1			1	2.06218
FOXI1	ENSG00000168269.8	chr5	170105897	170109725	+	q35.1			1	2.03077
STK10	ENSG00000072786.11	chr5	172042073	172188386	-	q35.1			1	1.995
UBTD2	ENSG00000168246.5	chr5	172209640	172284071	-	q35.1			1	2.0567
CLTB	ENSG00000175416.11	chr5	176392455	176416569	-	q35.2			1	2.13978
CPEB4	ENSG00000113742.11	chr5	173888280	173961976	+	q35.2			1	2.07292
FAF2	ENSG00000113194.11	chr5	176447628	176510074	+	q35.2			1	2.10053
KIAA1191	ENSG00000122203.13	chr5	176346061	176361968	-	q35.2			1	2.13978
MSX2	ENSG00000120149.8	chr5	174724533	174730893	+	q35.2			1	2.03077
RNF44	ENSG00000146083.10	chr5	176526697	176538025	-	q35.2			1	2.08947
THOC3	ENSG00000051596.8	chr5	175917873	176034680	-	q35.2			1	2.0359
TSPAN17	ENSG00000048140.16	chr5	176647387	176659054	+	q35.2			1	2.1016
ZNF346	ENSG00000113761.10	chr5	177022696	177081189	+	q35.2			1	2.07292
AK3	ENSG00000147853.15	chr9	4709559	4742043	-	p24.1			1	2.51145
CDC37L1	ENSG00000106993.10	chr9	4679559	4708398	+	p24.1			1	2.65323
PLGRKT	ENSG00000107020.8	chr9	5357973	5437878	-	p24.1			1	2.44444
RANBP6	ENSG00000137040.9	chr9	6011043	6015625	-	p24.1			1	2.56589
CAAP1	ENSG00000120159.10	chr9	26840685	26892804	-	p21.2			1	2.45985
IFT74	ENSG00000096872.14	chr9	26947039	27062930	+	p21.2			1	2.51111
TUSC1	ENSG00000198680.4	chr9	25676389	25678440	-	p21.2			1	2.35915
VWA8	ENSG00000102763.14	chr13	41566837	41961120	-	q14.11			0.941176	2.55204
CRK	ENSG00000167193.7	chr17	1420689	1463162	-	p13.3			0.941176	3.95294
PITPNA	ENSG00000174238.13	chr17	1517718	1562816	-	p13.3			0.941176	4.00871
BRCA2	ENSG00000139618.13	chr13	32315474	32400266	+	q13.1	familial breast/ovarian cancer gene 2	TSG	0.9375	2.00223
PIH1D2	ENSG00000150773.9	chr11	112064010	112074274	-	q23.1			0.9375	3.35227
KBTBD6	ENSG00000165572.7	chr13	41127569	41132746	-	q14.11			0.9375	2.53305
ANKRD42	ENSG00000137494.12	chr11	83193739	83260694	+	q14.1			0.9375	2.67099
C11orf1	ENSG00000137720.6	chr11	111878935	111885975	+	q23.1			0.9375	3.56855
PROSER1	ENSG00000120685.18	chr13	39009866	39038076	-	q13.3			0.9375	2.52064
CCDC122	ENSG00000151773.11	chr13	43823909	43879727	-	q14.11			0.9375	2.63437
GPALPP1	ENSG00000133114.16	chr13	44989529	45037669	+	q14.12			0.9375	2.83266
COG3	ENSG00000136152.13	chr13	45464898	45536630	+	q14.13			0.9375	3.02802
CAMTA2	ENSG00000108509.19	chr17	4967992	4987652	-	p13.2			0.9375	3.67055
CYB5D2	ENSG00000167740.8	chr17	4143168	4187310	+	p13.2			0.9375	3.65466
DERL2	ENSG00000072849.9	chr17	5471251	5486811	-	p13.2			0.9375	4.20956
ZBTB4	ENSG00000174282.10	chr17	7459366	7484263	-	p13.1			0.9375	3.91226
TMEM25	ENSG00000149582.14	chr11	118531041	118547280	+	q23.3			0.933333	3.24
PHF11	ENSG00000136147.15	chr13	49495610	49528987	+	q14.2			0.933333	3.03059
SUCLA2	ENSG00000136143.12	chr13	47936487	48001326	-	q14.2			0.933333	2.91536
TMEM218	ENSG00000150433.8	chr11	125096545	125111763	-	q24.2			0.928571	3.6394
NFRKB	ENSG00000170322.13	chr11	129863636	129895590	-	q24.3			0.928571	3.61429
ST14	ENSG00000149418.9	chr11	130159562	130210376	+	q24.3			0.928571	3.2629
VPS26B	ENSG00000151502.9	chr11	134224645	134247792	+	q25			0.928571	4.15414
WDR6	ENSG00000178252.16	chr3	49007062	49015953	+	p21.31			0.916667	2.26548
ARIH2	ENSG00000177479.18	chr3	48918821	48986382	+	p21.31			0.916667	2.27202
ARIH2OS	ENSG00000221883.2	chr3	48917788	48919385	-	p21.31			0.916667	2.2
GMPPB	ENSG00000173540.11	chr3	49716844	49723951	-	p21.31			0.916667	2.15136
GNAI2	ENSG00000114353.15	chr3	50226292	50259355	+	p21.31			0.916667	2.11258
IP6K1	ENSG00000176095.10	chr3	49724294	49786542	-	p21.31			0.916667	2.27518
MON1A	ENSG00000164077.12	chr3	49908862	49930173	-	p21.31			0.916667	2.21528
MST1R	ENSG00000164078.11	chr3	49887002	49903873	-	p21.31			0.916667	2.14094
NDUFAF3	ENSG00000178057.13	chr3	49020459	49023495	+	p21.31			0.916667	2.18736
NICN1	ENSG00000145029.10	chr3	49422946	49429326	-	p21.31			0.916667	2.30495
RNF123	ENSG00000164068.14	chr3	49689499	49721529	+	p21.31			0.916667	2.25893
SEMA3F	ENSG00000001617.10	chr3	50155045	50189075	+	p21.31			0.916667	2.14094
APPL1	ENSG00000157500.9	chr3	57227737	57273468	+	p14.3			0.916667	2.18018
CCDC66	ENSG00000180376.15	chr3	56557161	56621818	+	p14.3			0.916667	2.28842
DENND6A	ENSG00000174839.11	chr3	57625457	57693089	-	p14.3			0.916667	2.24074
PDE12	ENSG00000174840.8	chr3	57556276	57566844	+	p14.3			0.916667	2.25641
SLMAP	ENSG00000163681.13	chr3	57755450	57929168	+	p14.3			0.916667	2.28842
GOLGA5	ENSG00000066455.11	chr14	92794231	92839963	+	q32.12	golgi autoantigen, golgin subfamily a, 5 (PTC5)	fusion	0.909091	2.24712
TRIP11	ENSG00000100815.11	chr14	91965991	92040896	-	q32.12	thyroid hormone receptor interactor 11	fusion	0.909091	2.07202
CACNA1D	ENSG00000157388.12	chr3	53494656	53813733	+	p21.1	calcium channel, voltage-dependent, L type, alpha 1D subunit	oncogene	0.909091	2.17687
RASSF7	ENSG00000099849.13	chr11	560404	564021	+	p15.5			0.909091	2.06138
TTLL5	ENSG00000119685.18	chr14	75633625	75955078	+	q24.3			0.909091	2.23377
ABHD14A	ENSG00000248487.7	chr3	51971426	51981199	+	p21.2			0.909091	2.13759
LRIG1	ENSG00000144749.12	chr3	66378797	66501263	-	p14.1			0.909091	2.19036
PKP3	ENSG00000184363.8	chr11	392614	404908	+	p15.5			0.909091	2.0498
PTDSS2	ENSG00000174915.10	chr11	448268	491399	+	p15.5			0.909091	2.05559
RIC8A	ENSG00000177963.11	chr11	207511	215113	+	p15.5			0.909091	2.11714
SIGIRR	ENSG00000185187.11	chr11	405716	417455	-	p15.5			0.909091	1.98653
SIRT3	ENSG00000142082.13	chr11	215458	236931	-	p15.5			0.909091	2.21869
ZFYVE1	ENSG00000165861.12	chr14	72969451	73027212	-	q24.2			0.909091	2.26941
ABCD4	ENSG00000119688.19	chr14	74285423	74303056	-	q24.3			0.909091	2.25955
ADCK1	ENSG00000063761.14	chr14	77800083	77935012	+	q24.3			0.909091	2.13574
BATF	ENSG00000156127.6	chr14	75522425	75547015	+	q24.3			0.909091	2.14197
ELMSAN1	ENSG00000156030.11	chr14	73715122	73790285	-	q24.3			0.909091	2.07273
FCF1	ENSG00000119616.10	chr14	74713144	74738620	+	q24.3			0.909091	2.18055
ISCA2	ENSG00000165898.12	chr14	74493720	74497106	+	q24.3			0.909091	2.18055
LIN52	ENSG00000205659.9	chr14	74084796	74201235	+	q24.3			0.909091	2.2861
NEK9	ENSG00000119638.11	chr14	75079353	75127344	-	q24.3			0.909091	2.20503
NUMB	ENSG00000133961.18	chr14	73275107	73463642	-	q24.3			0.909091	2.37335
POMT2	ENSG00000009830.10	chr14	77274956	77320884	-	q24.3			0.909091	2.17803
RPS6KL1	ENSG00000198208.10	chr14	74903954	74923396	-	q24.3			0.909091	1.9861
SAMD15	ENSG00000100583.4	chr14	77376689	77391497	+	q24.3			0.909091	2.1959
SLIRP	ENSG00000119705.8	chr14	77708071	77761104	+	q24.3			0.909091	2.09091
SNW1	ENSG00000100603.12	chr14	77717599	77761207	-	q24.3			0.909091	2.30615
SPTLC2	ENSG00000100596.5	chr14	77505997	77616773	-	q24.3			0.909091	2.14819
TMEM63C	ENSG00000165548.9	chr14	77116568	77259495	+	q24.3			0.909091	2.07706
EFCAB11	ENSG00000140025.14	chr14	89794669	89954777	-	q32.11			0.909091	2.09928
RPS6KA5	ENSG00000100784.8	chr14	90847862	91060636	-	q32.11			0.909091	1.98758
TDP1	ENSG00000042088.12	chr14	89954939	90044768	+	q32.11			0.909091	2.09928
ATXN3	ENSG00000066427.20	chr14	92038652	92106621	-	q32.12			0.909091	2.20063
TC2N	ENSG00000165929.11	chr14	91779751	91867536	-	q32.12			0.909091	2.0933
UBR7	ENSG00000012963.12	chr14	93207056	93229215	+	q32.12			0.909091	2.16216
CLMN	ENSG00000165959.10	chr14	95181940	95319906	-	q32.13			0.909091	2.08383
GLRX5	ENSG00000182512.4	chr14	95533503	95544724	+	q32.13			0.909091	2.07792
HEMK1	ENSG00000114735.8	chr3	50569152	50596168	+	p21.31			0.909091	2.25974
NME6	ENSG00000172113.7	chr3	48293264	48301685	-	p21.31			0.909091	2.20328
NPRL2	ENSG00000114388.11	chr3	50347330	50351091	-	p21.31			0.909091	2.19697
PLXNB1	ENSG00000164050.11	chr3	48403854	48430051	-	p21.31			0.909091	2.16687
TMEM115	ENSG00000126062.3	chr3	50354749	50359610	-	p21.31			0.909091	2.25974
TUSC2	ENSG00000114383.8	chr3	50320027	50328251	-	p21.31			0.909091	2.24371
UQCRC1	ENSG00000010256.9	chr3	48599002	48610976	-	p21.31			0.909091	2.17555
ALAS1	ENSG00000023330.13	chr3	52198086	52214327	+	p21.2			0.909091	2.04692
GLYCTK	ENSG00000168237.16	chr3	52287089	52293476	+	p21.2			0.909091	1.99543
PPM1M	ENSG00000164088.16	chr3	52245793	52250597	+	p21.2			0.909091	2.07368
RAD54L2	ENSG00000164080.12	chr3	51541144	51668667	+	p21.2			0.909091	2.13545
GLT8D1	ENSG00000016864.15	chr3	52694485	52706083	-	p21.1			0.909091	2.29908
NISCH	ENSG00000010322.14	chr3	52455118	52493071	+	p21.1			0.909091	2.2096
SFMBT1	ENSG00000163935.12	chr3	52903572	53046750	-	p21.1			0.909091	2.17687
SMIM4	ENSG00000168273.6	chr3	52534013	52579237	+	p21.1			0.909091	2.07202
ATXN7	ENSG00000163635.16	chr3	63864557	64003462	+	p14.1			0.909091	2.14931
PRICKLE2	ENSG00000163637.10	chr3	64093867	64445476	-	p14.1			0.909091	2.03409
SUCLG2	ENSG00000172340.13	chr3	67360460	67654614	-	p14.1			0.909091	2.16135
RAD51B	ENSG00000182185.17	chr14	67819779	68730218	+	q24.1	RAD51 paralog B	TSG, fusion	0.9	2.05629
SETD2	ENSG00000181555.18	chr3	47016429	47163967	-	p21.31	SET domain containing 2	TSG	0.9	2.2028
MPP5	ENSG00000072415.7	chr14	67241109	67335819	+	q23.3			0.9	2.00064
CHID1	ENSG00000177830.16	chr11	867860	915058	-	p15.5			0.9	2.01242
EPS8L2	ENSG00000177106.13	chr11	694438	727727	+	p15.5			0.9	2.10789
PHRF1	ENSG00000070047.10	chr11	576486	612222	+	p15.5			0.9	2.01509
PNPLA2	ENSG00000177666.14	chr11	818902	825573	+	p15.5			0.9	2.08052
EIF2S1	ENSG00000134001.11	chr14	67359997	67386516	+	q23.3			0.9	2.02645
RDH11	ENSG00000072042.11	chr14	67676801	67695814	-	q24.1			0.9	2.10201
VTI1B	ENSG00000100568.9	chr14	67647075	67674831	-	q24.1			0.9	2.11622
MED6	ENSG00000133997.10	chr14	70581257	70600690	-	q24.2			0.9	2.18028
AK7	ENSG00000140057.7	chr14	96392111	96489427	+	q32.2			0.9	1.97222
GSKIP	ENSG00000100744.13	chr14	96363452	96387288	+	q32.2			0.9	2.08824
DHX30	ENSG00000132153.13	chr3	47802909	47850195	+	p21.31			0.9	2.24357
KIF9	ENSG00000088727.11	chr3	47228026	47283451	-	p21.31			0.9	2.23404
KLHL18	ENSG00000114648.10	chr3	47282917	47346816	+	p21.31			0.9	2.1965
MAP4	ENSG00000047849.20	chr3	47850690	48089272	-	p21.31			0.9	2.1223
SACM1L	ENSG00000211456.9	chr3	45689056	45745424	+	p21.31			0.9	2.19724
FRMD4B	ENSG00000114541.13	chr3	69169990	69542583	-	p14.1			0.9	1.97561
TMF1	ENSG00000144747.13	chr3	69019827	69052303	-	p14.1			0.9	2.1745
UBA3	ENSG00000144744.15	chr3	69054730	69080408	-	p14.1			0.9	2.06369
KANK1	ENSG00000107104.17	chr9	470291	746106	+	p24.3			0.9	2.12143
SMARCA2	ENSG00000080503.18	chr9	2015219	2193624	+	p24.3			0.9	2.28462
ERMP1	ENSG00000099219.12	chr9	5765076	5833117	-	p24.1			0.9	2.12786
KIAA2026	ENSG00000183354.10	chr9	5881596	6007901	-	p24.1			0.9	2.3093
RCL1	ENSG00000120158.10	chr9	4792869	4885917	+	p24.1			0.9	2.19333
RLN2	ENSG00000107014.8	chr9	5299868	5304969	-	p24.1			0.9	2.02653
MOB2	ENSG00000182208.11	chr11	1469457	1501247	-	p15.5			0.888889	2.03094
MRPL23	ENSG00000214026.9	chr11	1947278	1984522	+	p15.5			0.888889	2
CCDC85C	ENSG00000205476.7	chr14	99500180	99604026	-	q32.2			0.888889	2.04906
CCNK	ENSG00000090061.16	chr14	99481169	99535044	+	q32.2			0.888889	2.01709
DEGS2	ENSG00000168350.7	chr14	100143957	100160163	-	q32.2			0.888889	1.96549
ANO10	ENSG00000160746.11	chr3	43354859	43691594	-	p22.1			0.888889	2.03255
SEC22C	ENSG00000093183.12	chr3	42547969	42601080	-	p22.1			0.888889	2.09524
SNRK	ENSG00000163788.12	chr3	43286512	43424764	+	p22.1			0.888889	1.9458
SS18L2	ENSG00000008324.9	chr3	42581840	42595114	+	p22.1			0.888889	1.99177
VIPR1	ENSG00000114812.11	chr3	42489299	42537573	+	p22.1			0.888889	1.96748
CLEC3B	ENSG00000163815.5	chr3	45001548	45036071	+	p21.31			0.888889	1.83979
EXOSC7	ENSG00000075914.11	chr3	44975241	45036066	+	p21.31			0.888889	2.08187
ZDHHC3	ENSG00000163812.12	chr3	44915257	44976185	-	p21.31			0.888889	2.06826
PDZRN3	ENSG00000121440.13	chr3	73382433	73624940	-	p13			0.888889	1.94038
PPP4R2	ENSG00000163605.13	chr3	72996785	73069199	+	p13			0.888889	2.09357
BUD13	ENSG00000137656.10	chr11	116748170	116772988	-	q23.3			0.882353	4.14706
CEP164	ENSG00000110274.13	chr11	117314557	117413268	+	q23.3			0.882353	3.12116
RNF214	ENSG00000167257.9	chr11	117232625	117286445	+	q23.3			0.882353	4.18235
MTRF1	ENSG00000120662.14	chr13	41216369	41263577	-	q14.11			0.882353	2.78586
C17orf97	ENSG00000187624.8	chr17	410327	431062	+	p13.3			0.882353	3.05531
GLOD4	ENSG00000167699.12	chr17	757097	783390	-	p13.3			0.882353	4.52941
INPP5K	ENSG00000132376.18	chr17	1494571	1516888	-	p13.3			0.882353	4.14166
MYO1C	ENSG00000197879.13	chr17	1464098	1492812	-	p13.3			0.882353	3.49899
RTN4RL1	ENSG00000185924.6	chr17	1934677	2025345	-	p13.3			0.882353	2.74245
TIMM22	ENSG00000177370.4	chr17	997117	1003671	+	p13.3			0.882353	3.93665
STX8	ENSG00000170310.13	chr17	9250471	9576591	-	p13.1			0.882353	4.43228
VAMP2	ENSG00000220205.7	chr17	8159149	8163546	-	p13.1			0.882353	3.40336
NUP98	ENSG00000110713.14	chr11	3671083	3797792	-	p15.4	nucleoporin 98kDa	oncogene, fusion	0.875	1.97685
TP53	ENSG00000141510.14	chr17	7661779	7687550	-	p13.1	tumor protein p53	oncogene, TSG, fusion	0.875	3.0625
BAG3	ENSG00000151929.8	chr10	119651370	119677819	+	q26.11			0.875	1.90409
NSMCE4A	ENSG00000107672.13	chr10	121957088	121975217	-	q26.13			0.875	2.09161
EIF3A	ENSG00000107581.11	chr10	119033670	119080823	-	q26.11			0.875	2.04561
PRDX3	ENSG00000165672.6	chr10	119167703	119178833	-	q26.11			0.875	2.02601
RGS10	ENSG00000148908.13	chr10	119499828	119542708	-	q26.11			0.875	1.95323
TIAL1	ENSG00000151923.16	chr10	119571802	119597029	-	q26.11			0.875	2.11101
SEC23IP	ENSG00000107651.11	chr10	119892711	119944658	+	q26.12			0.875	2.02417
BUB3	ENSG00000154473.16	chr10	123154277	123170467	+	q26.13			0.875	1.87347
IKZF5	ENSG00000095574.10	chr10	122990806	123008817	-	q26.13			0.875	1.95192
ECHS1	ENSG00000127884.4	chr10	133362480	133373689	-	q26.3			0.875	1.95621
ZNF511	ENSG00000198546.13	chr10	133308475	133313162	+	q26.3			0.875	1.9316
NAP1L4	ENSG00000205531.11	chr11	2944431	2992377	-	p15.4			0.875	2.01028
OSBPL5	ENSG00000021762.18	chr11	3087116	3166739	-	p15.4			0.875	1.97283
PGAP2	ENSG00000148985.18	chr11	3797724	3826371	+	p15.4			0.875	2.01415
TRIM21	ENSG00000132109.9	chr11	4384897	4393696	-	p15.4			0.875	1.825
TRIM68	ENSG00000167333.11	chr11	4598672	4608259	-	p15.4			0.875	1.87868
TMEM126B	ENSG00000171204.11	chr11	85628573	85636539	+	q14.1			0.875	2.88352
C11orf54	ENSG00000182919.13	chr11	93741591	93764749	+	q21			0.875	2.67416
MED17	ENSG00000042429.9	chr11	93784227	93814695	+	q21			0.875	3.20439
ACAT1	ENSG00000075239.12	chr11	108121516	108147776	+	q22.3			0.875	2.46029
TIMM8B	ENSG00000150779.10	chr11	112084800	112086798	-	q23.1			0.875	2.99275
SUPT20H	ENSG00000102710.18	chr13	37009312	37059713	-	q13.3			0.875	2.72849
COG6	ENSG00000133103.15	chr13	39655627	39791665	+	q14.11			0.875	2.49375
SLC25A15	ENSG00000102743.13	chr13	40789412	40810111	+	q14.11			0.875	2.17588
NUFIP1	ENSG00000083635.7	chr13	44939249	44989483	-	q14.12			0.875	2.53479
CINP	ENSG00000100865.13	chr14	102341102	102362916	-	q32.31			0.875	2.09417
DYNC1H1	ENSG00000197102.9	chr14	101964528	102050792	+	q32.31			0.875	1.87575
PPP2R5C	ENSG00000078304.18	chr14	101761798	101927989	+	q32.31			0.875	2.0551
RCOR1	ENSG00000089902.9	chr14	102592661	102730576	+	q32.31			0.875	1.96328
TECPR2	ENSG00000196663.14	chr14	102362963	102502481	+	q32.31			0.875	2.00637
CXCL16	ENSG00000161921.13	chr17	4733526	4739922	-	p13.2			0.875	2.67167
MED11	ENSG00000161920.8	chr17	4731428	4733610	+	p13.2			0.875	4.17448
PLD2	ENSG00000129219.12	chr17	4807096	4823434	+	p13.2			0.875	3.39792
PSMB6	ENSG00000142507.8	chr17	4796144	4798503	+	p13.2			0.875	3.23611
RNF167	ENSG00000108523.14	chr17	4940008	4945222	+	p13.2			0.875	4.2633
SLC25A11	ENSG00000108528.12	chr17	4937130	4940251	-	p13.2			0.875	3.28484
ZNF232	ENSG00000167840.12	chr17	5105541	5123116	-	p13.2			0.875	3.04924
ACADVL	ENSG00000072778.18	chr17	7217125	7225273	+	p13.1			0.875	4.31534
CTDNEP1	ENSG00000175826.10	chr17	7243591	7252491	-	p13.1			0.875	4.74688
ELP5	ENSG00000170291.13	chr17	7251416	7259940	+	p13.1			0.875	4.31534
TNFSF13	ENSG00000161955.15	chr17	7558292	7561608	+	p13.1			0.875	3.91927
EIF1B	ENSG00000114784.3	chr3	40309684	40312424	+	p22.1			0.875	2.00156
RPL14	ENSG00000188846.12	chr3	40457292	40468587	+	p22.1			0.875	1.95274
SLC25A38	ENSG00000144659.9	chr3	39383348	39397351	+	p22.1			0.875	2.00156
RB1	ENSG00000139687.12	chr13	48303751	48481986	+	q14.2	retinoblastoma gene	TSG	0.866667	2.39865
RAB30	ENSG00000137502.8	chr11	82973133	83071923	-	q14.1			0.866667	1.95323
HMBS	ENSG00000256269.5	chr11	119084866	119093549	+	q23.3			0.866667	3.05217
ESD	ENSG00000139684.12	chr13	46771256	46797232	-	q14.2			0.866667	2.68667
FNDC3A	ENSG00000102531.15	chr13	48975912	49209779	+	q14.2			0.866667	2.44966
NUDT15	ENSG00000136159.3	chr13	48037567	48047222	+	q14.2			0.866667	2.49167
RCBTB1	ENSG00000136144.10	chr13	49531946	49585583	-	q14.2			0.866667	2.46598
DHRS12	ENSG00000102796.9	chr13	51767993	51804157	-	q14.3			0.866667	2.87857
FAM53B	ENSG00000189319.12	chr10	124619292	124744269	-	q26.13			0.857143	1.90659
LHPP	ENSG00000107902.12	chr10	124461834	124617888	+	q26.13			0.857143	2.00192
GLRX3	ENSG00000108010.10	chr10	130136399	130184521	+	q26.3			0.857143	1.84127
INPP5A	ENSG00000068383.17	chr10	132537820	132783480	+	q26.3			0.857143	2.04305
DCPS	ENSG00000110063.7	chr11	126303752	126345749	+	q24.2			0.857143	3.42857
PUS3	ENSG00000110060.7	chr11	125893485	125903221	-	q24.2			0.857143	3.76531
RPUSD4	ENSG00000165526.7	chr11	126202094	126211692	-	q24.2			0.857143	4.05495
SIAE	ENSG00000110013.11	chr11	124633113	124695707	-	q24.2			0.857143	3.28125
SPA17	ENSG00000064199.5	chr11	124673798	124697518	+	q24.2			0.857143	2.8
TBRG1	ENSG00000154144.11	chr11	124622836	124635398	+	q24.2			0.857143	3.08824
ACAD8	ENSG00000151498.10	chr11	134253495	134265855	+	q25			0.857143	3.28785
THYN1	ENSG00000151500.13	chr11	134248279	134253370	-	q25			0.857143	3.12245
MTHFD1	ENSG00000100714.14	chr14	64388031	64463457	+	q23.3			0.857143	1.92308
PLAA	ENSG00000137055.13	chr9	26904083	26947463	-	p21.2			0.857143	2.0119
VPS36	ENSG00000136100.11	chr13	52412602	52450628	-	q14.3			0.846154	2.63248
AFF4	ENSG00000072364.11	chr5	132875379	132963634	-	q31.1	AF4/FMR2 family, member 4	oncogene, fusion	0.833333	1.80093
TDRD3	ENSG00000083544.12	chr13	60396457	60573878	+	q21.2			0.833333	2.41497
C3orf62	ENSG00000188315.6	chr3	49268602	49277909	-	p21.31			0.833333	2.15796
KLHDC8B	ENSG00000185909.13	chr3	49171611	49176486	+	p21.31			0.833333	1.91501
MST1	ENSG00000173531.14	chr3	49683947	49689501	-	p21.31			0.833333	2.00231
RBM6	ENSG00000004534.13	chr3	49940007	50100045	+	p21.31			0.833333	1.94072
ABHD6	ENSG00000163686.12	chr3	58237506	58295693	+	p14.3			0.833333	1.99887
ACOX2	ENSG00000168306.11	chr3	58505136	58537319	-	p14.3			0.833333	1.89103
PXK	ENSG00000168297.14	chr3	58332880	58426126	+	p14.3			0.833333	1.99324
HMGCR	ENSG00000113161.14	chr5	75336329	75362104	+	q13.3			0.833333	1.77495
ZBED3	ENSG00000132846.5	chr5	77072072	77087323	-	q13.3			0.833333	1.77966
AP3B1	ENSG00000132842.12	chr5	78000525	78294755	-	q14.1			0.833333	1.85897
MSH3	ENSG00000113318.9	chr5	80654648	80876460	+	q14.1			0.833333	1.85078
TBCA	ENSG00000171530.12	chr5	77691166	77868780	-	q14.1			0.833333	1.83723
RPS23	ENSG00000186468.11	chr5	82273358	82278577	-	q14.2			0.833333	1.79307
XRCC4	ENSG00000152422.14	chr5	83077498	83353787	+	q14.2			0.833333	1.78305
CETN3	ENSG00000153140.7	chr5	90392261	90409786	-	q14.3			0.833333	1.8032
TMEM161B	ENSG00000164180.12	chr5	88189633	88269476	-	q14.3			0.833333	1.81345
ELL2	ENSG00000118985.13	chr5	95885098	95962071	-	q15			0.833333	1.75319
FAM172A	ENSG00000113391.15	chr5	93618069	94111699	-	q15			0.833333	1.8032
GLRX	ENSG00000173221.12	chr5	95751319	95823005	-	q15			0.833333	1.73423
TTC37	ENSG00000198677.9	chr5	95463895	95555007	-	q15			0.833333	1.78241
GIN1	ENSG00000145723.15	chr5	103086000	103120151	-	q21.1			0.833333	1.84387
PAM	ENSG00000145730.19	chr5	102753981	103031105	+	q21.1			0.833333	1.72973
AP3S1	ENSG00000177879.13	chr5	115841481	115914081	+	q22.3			0.833333	1.73387
CCDC112	ENSG00000164221.11	chr5	115267188	115296831	-	q22.3			0.833333	1.79702
DTWD2	ENSG00000169570.8	chr5	118837322	118988545	-	q23.1			0.833333	1.7674
LOX	ENSG00000113083.11	chr5	122063195	122078285	-	q23.1			0.833333	1.6753
PRR16	ENSG00000184838.13	chr5	120464278	120687332	+	q23.1			0.833333	1.70635
PPIC	ENSG00000168938.5	chr5	123023250	123036741	-	q23.2			0.833333	1.74731
SNX2	ENSG00000205302.5	chr5	122774996	122830108	+	q23.2			0.833333	1.7663
SNX24	ENSG00000064652.9	chr5	122843439	123029354	+	q23.2			0.833333	1.74731
LYRM7	ENSG00000186687.14	chr5	131170810	131205426	+	q23.3			0.833333	1.7663
C5orf24	ENSG00000181904.8	chr5	134845680	134859737	+	q31.1			0.833333	1.77596
CCNI2	ENSG00000205089.6	chr5	132747445	132754403	+	q31.1			0.833333	1.71517
CDKN2AIPNL	ENSG00000237190.3	chr5	134402087	134411898	-	q31.1			0.833333	1.7663
FNIP1	ENSG00000217128.10	chr5	131641714	131797063	-	q31.1			0.833333	1.75676
FSTL4	ENSG00000053108.15	chr5	133196455	133612564	-	q31.1			0.833333	1.72043
GDF9	ENSG00000164404.7	chr5	132861181	132866884	-	q31.1			0.833333	1.71517
HSPA4	ENSG00000170606.12	chr5	133051962	133106449	+	q31.1			0.833333	1.75225
JADE2	ENSG00000043143.19	chr5	134524312	134583230	+	q31.1			0.833333	1.81564
LEAP2	ENSG00000164406.7	chr5	132872322	132875046	+	q31.1			0.833333	1.7714
P4HA2	ENSG00000072682.17	chr5	132191838	132295315	-	q31.1			0.833333	1.72872
PCBD2	ENSG00000132570.13	chr5	134904906	135007959	+	q31.1			0.833333	1.7663
RAD50	ENSG00000113522.12	chr5	132556019	132646344	+	q31.1			0.833333	1.79098
SHROOM1	ENSG00000164403.13	chr5	132822141	132830898	-	q31.1			0.833333	1.73351
SLC22A5	ENSG00000197375.11	chr5	132369752	132395614	+	q31.1			0.833333	1.79558
SOWAHA	ENSG00000198944.5	chr5	132813587	132816797	+	q31.1			0.833333	1.67962
UBE2B	ENSG00000119048.6	chr5	134371179	134391992	+	q31.1			0.833333	1.80093
ZCCHC10	ENSG00000155329.10	chr5	132996985	133026604	-	q31.1			0.833333	1.80093
C9orf72	ENSG00000147894.13	chr9	27546545	27573866	-	p21.2			0.833333	1.87638
RBM7	ENSG00000076053.9	chr11	114400030	114414203	+	q23.2			0.823529	3.0719
NAA16	ENSG00000172766.17	chr13	41311205	41377030	+	q14.11			0.823529	2.57124
ABR	ENSG00000159842.13	chr17	1003518	1229021	-	p13.3			0.823529	3.39706
DPH1	ENSG00000108963.16	chr17	2030110	2043430	+	p13.3			0.823529	3.80471
CTC1	ENSG00000178971.12	chr17	8224821	8248044	-	p13.1			0.823529	3.59059
NDEL1	ENSG00000166579.14	chr17	8413131	8490411	+	p13.1			0.823529	3.8373
RANGRF	ENSG00000108961.12	chr17	8288497	8290092	+	p13.1			0.823529	3.05683
TMEM107	ENSG00000179029.13	chr17	8173237	8176399	-	p13.1			0.823529	3.33987
DICER1	ENSG00000100697.13	chr14	95086228	95158010	-	q32.13	dicer 1, ribonuclease type III	TSG	0.818182	1.86862
PBRM1	ENSG00000163939.17	chr3	52545352	52685917	-	p21.1	polybromo 1	TSG	0.818182	1.92936
AHSA1	ENSG00000100591.6	chr14	77457870	77469474	+	q24.3			0.818182	1.83294
IFRD2	ENSG00000214706.9	chr3	50287732	50292918	-	p21.31			0.818182	1.95019
LRRC56	ENSG00000161328.10	chr11	537527	554916	+	p15.5			0.818182	1.79798
PSMD13	ENSG00000185627.16	chr11	236546	252984	+	p15.5			0.818182	1.78283
RNH1	ENSG00000023191.15	chr11	494512	507300	-	p15.5			0.818182	1.9055
RBM25	ENSG00000119707.12	chr14	73058436	73123898	+	q24.2			0.818182	1.87797
ANGEL1	ENSG00000013523.8	chr14	76786178	76826246	-	q24.3			0.818182	1.98207
AREL1	ENSG00000119682.15	chr14	74653437	74713115	-	q24.3			0.818182	1.96249
ENTPD5	ENSG00000187097.11	chr14	73958010	74019399	-	q24.3			0.818182	1.90353
FAM161B	ENSG00000156050.7	chr14	73931501	73950414	-	q24.3			0.818182	1.92978
PNMA1	ENSG00000176903.4	chr14	73711783	73714372	-	q24.3			0.818182	1.89066
TMED10	ENSG00000170348.7	chr14	75131470	75176631	-	q24.3			0.818182	1.96249
CCDC88C	ENSG00000015133.17	chr14	91271323	91417844	-	q32.11			0.818182	1.79588
PSMC1	ENSG00000100764.12	chr14	90256495	90275429	+	q32.11			0.818182	1.86482
IFI27L1	ENSG00000165948.9	chr14	94081282	94103846	+	q32.12			0.818182	1.81132
ITPK1	ENSG00000100605.15	chr14	92936914	93116320	-	q32.12			0.818182	1.78882
MOAP1	ENSG00000165943.4	chr14	93182196	93184928	-	q32.12			0.818182	1.82278
NDUFB1	ENSG00000183648.8	chr14	92116122	92121917	-	q32.12			0.818182	1.86482
C3orf18	ENSG00000088543.13	chr3	50558025	50571027	-	p21.31			0.818182	1.93692
CCDC51	ENSG00000164051.12	chr3	48432164	48440456	-	p21.31			0.818182	1.97727
IP6K2	ENSG00000068745.13	chr3	48688003	48740353	-	p21.31			0.818182	2.0783
PRKAR2A	ENSG00000114302.14	chr3	48744597	48847846	-	p21.31			0.818182	1.93692
RASSF1	ENSG00000068028.16	chr3	50329782	50340980	-	p21.31			0.818182	1.86096
ABHD14B	ENSG00000114779.18	chr3	51968510	51983409	-	p21.2			0.818182	1.93692
MANF	ENSG00000145050.14	chr3	51385047	51389397	+	p21.2			0.818182	1.79588
PARP3	ENSG00000041880.13	chr3	51942345	51948867	+	p21.2			0.818182	1.98864
RRP9	ENSG00000114767.6	chr3	51933430	51941941	-	p21.2			0.818182	1.90909
WDR82	ENSG00000164091.10	chr3	52254421	52288020	-	p21.2			0.818182	1.96928
DNAH1	ENSG00000114841.16	chr3	52316319	52400491	+	p21.1			0.818182	1.80725
GNL3	ENSG00000163938.15	chr3	52681156	52694492	+	p21.1			0.818182	1.92936
TNNC1	ENSG00000114854.6	chr3	52451102	52454070	-	p21.1			0.818182	1.87166
MAGI1	ENSG00000151276.22	chr3	65353525	66038834	-	p14.1			0.818182	1.83705
THOC7	ENSG00000163634.10	chr3	63833870	63863903	-	p14.1			0.818182	1.89669
EED	ENSG00000074266.16	chr11	86244544	86278813	+	q14.2	embryonic ectoderm development	TSG	0.8125	2.54348
SYTL2	ENSG00000137501.15	chr11	85694224	85811159	-	q14.1			0.8125	1.93135
RAB38	ENSG00000123892.10	chr11	88113242	88175467	-	q14.2			0.8125	2.06752
PANX1	ENSG00000110218.7	chr11	94128928	94181972	+	q21			0.8125	2.47443
DCUN1D5	ENSG00000137692.10	chr11	103062076	103092215	-	q22.3			0.8125	2.58149
FDXACB1	ENSG00000255561.5	chr11	111874056	111881243	-	q23.1			0.8125	3.36404
FRY	ENSG00000073910.18	chr13	32031300	32299122	+	q13.1			0.8125	1.9043
N4BP2L2	ENSG00000244754.7	chr13	32432417	32538885	-	q13.1			0.8125	2.33594
UFM1	ENSG00000120686.10	chr13	38349849	38363619	+	q13.3			0.8125	2.33188
ELF1	ENSG00000120690.12	chr13	40931920	41061440	-	q14.11			0.8125	2.05687
TSC22D1	ENSG00000102804.13	chr13	44432143	44577147	-	q14.11			0.8125	2.28313
SPRYD7	ENSG00000123178.13	chr13	49912706	49936490	-	q14.2			0.8125	2.49167
TRIM13	ENSG00000204977.8	chr13	49995888	50020481	+	q14.2			0.8125	2.63824
INTS6	ENSG00000102786.13	chr13	51354077	51454264	-	q14.3			0.8125	2.42003
C1QBP	ENSG00000108561.7	chr17	5432777	5448830	-	p13.2			0.8125	3.57812
CTNS	ENSG00000040531.13	chr17	3636468	3661542	+	p13.2			0.8125	3.04032
KIF1C	ENSG00000129250.10	chr17	4997948	5028401	+	p13.2			0.8125	3.22198
MINK1	ENSG00000141503.14	chr17	4833388	4898061	+	p13.2			0.8125	3.09016
NUP88	ENSG00000108559.10	chr17	5360963	5420160	-	p13.2			0.8125	3.72125
SPAG7	ENSG00000091640.6	chr17	4959226	4967872	-	p13.2			0.8125	3.23599
ZNF594	ENSG00000180626.9	chr17	5179536	5191883	-	p13.2			0.8125	2.66964
ZZEF1	ENSG00000074755.13	chr17	4004445	4143020	-	p13.2			0.8125	2.83144
CNTROB	ENSG00000170037.12	chr17	7932101	7949918	+	p13.1			0.8125	3.55875
CYB5D1	ENSG00000182224.10	chr17	7857746	7862282	+	p13.1			0.8125	3.03987
EIF5A	ENSG00000132507.16	chr17	7306999	7312463	+	p13.1			0.8125	2.54348
FXR2	ENSG00000129245.10	chr17	7591230	7614871	-	p13.1			0.8125	4.17857
KCTD11	ENSG00000213859.4	chr17	7351889	7354944	+	p13.1			0.8125	3.13393
MPDU1	ENSG00000129255.13	chr17	7583529	7592789	+	p13.1			0.8125	3.73404
PHF23	ENSG00000040633.11	chr17	7235028	7239722	-	p13.1			0.8125	3.83288
POLR2A	ENSG00000181222.13	chr17	7484366	7514618	+	p13.1			0.8125	2.44878
TMEM102	ENSG00000181284.2	chr17	7435443	7437679	+	p13.1			0.8125	3.65625
TMEM256	ENSG00000205544.3	chr17	7402975	7404137	-	p13.1			0.8125	2.50714
TNK1	ENSG00000174292.11	chr17	7380534	7389774	+	p13.1			0.8125	3.19091
TRAPPC1	ENSG00000170043.10	chr17	7930345	7932123	-	p13.1			0.8125	2.95208
NPM1	ENSG00000181163.12	chr5	171387116	171411137	+	q35.1	nucleophosmin (nucleolar phosphoprotein B23, numatrin)	oncogene, fusion	0.8	1.63299
TSPAN4	ENSG00000214063.9	chr11	842808	867116	+	p15.5			0.8	1.77284
SMPD1	ENSG00000166311.8	chr11	6390431	6394998	+	p15.4			0.8	1.7697
LIMD1	ENSG00000144791.8	chr3	45555394	45686338	+	p21.31			0.8	1.93197
RPL26L1	ENSG00000037241.6	chr5	172958729	172969771	+	q35.1			0.8	1.64124
UIMC1	ENSG00000087206.15	chr5	176905005	177022633	-	q35.2			0.8	1.63692
IRF7	ENSG00000185507.18	chr11	612553	615999	-	p15.5			0.8	1.74724
TALDO1	ENSG00000177156.9	chr11	747329	765024	+	p15.5			0.8	1.71566
TMEM80	ENSG00000177042.13	chr11	695428	705028	+	p15.5			0.8	1.74724
ADM	ENSG00000148926.8	chr11	10304680	10307397	+	p15.4			0.8	1.62652
ARFIP2	ENSG00000132254.11	chr11	6474683	6481479	-	p15.4			0.8	1.825
GALNT18	ENSG00000110328.5	chr11	11270876	11622005	-	p15.4			0.8	1.71696
IPO7	ENSG00000205339.8	chr11	9384622	9448126	+	p15.4			0.8	1.73176
LYVE1	ENSG00000133800.7	chr11	10556966	10611689	-	p15.4			0.8	1.6
RIC3	ENSG00000166405.13	chr11	8106093	8169055	-	p15.4			0.8	1.70173
RNF141	ENSG00000110315.5	chr11	10511678	10541230	-	p15.4			0.8	1.73176
SCUBE2	ENSG00000175356.11	chr11	9020391	9138114	-	p15.4			0.8	1.72706
TRIM66	ENSG00000166436.14	chr11	8612037	8671866	-	p15.4			0.8	1.72632
ZNF143	ENSG00000166478.8	chr11	9460319	9528524	+	p15.4			0.8	1.67771
ZNF214	ENSG00000149050.8	chr11	6999318	7020368	-	p15.4			0.8	1.73728
BTBD10	ENSG00000148925.9	chr11	13388001	13463297	-	p15.3			0.8	1.70057
MICALCL	ENSG00000133808.4	chr11	12276080	12359144	+	p15.3			0.8	1.68686
PARVA	ENSG00000197702.10	chr11	12377185	12530801	+	p15.3			0.8	1.74118
C2CD2L	ENSG00000172375.11	chr11	119102198	119118544	+	q23.3			0.8	2.66301
CCDC153	ENSG00000248712.6	chr11	119189638	119196769	-	q23.3			0.8	2.26977
HYOU1	ENSG00000149428.17	chr11	119044189	119057202	-	q23.3			0.8	2.29647
NLRX1	ENSG00000160703.14	chr11	119166568	119184016	+	q23.3			0.8	2.63784
OAF	ENSG00000184232.7	chr11	120210767	120230332	+	q23.3			0.8	1.83846
RNF26	ENSG00000173456.4	chr11	119334527	119337313	+	q23.3			0.8	2.73803
VWA5A	ENSG00000110002.14	chr11	124115362	124147721	+	q24.2			0.8	2.15385
UBL3	ENSG00000122042.9	chr13	29764371	29850684	-	q12.3			0.8	2.0032
USPL1	ENSG00000132952.10	chr13	30617693	30660770	+	q12.3			0.8	2.03279
CDADC1	ENSG00000102543.13	chr13	49247925	49293485	+	q14.2			0.8	2.3828
UTP14C	ENSG00000253797.2	chr13	52024691	52033600	+	q14.3			0.8	2.34947
PLEK2	ENSG00000100558.7	chr14	67386983	67412200	-	q23.3			0.8	1.76709
ARG2	ENSG00000081181.6	chr14	67619798	67651720	+	q24.1			0.8	1.78462
EXD2	ENSG00000081177.17	chr14	69191511	69244020	+	q24.1			0.8	1.89793
PIGH	ENSG00000100564.7	chr14	67581955	67600287	-	q24.1			0.8	1.83158
SRSF5	ENSG00000100650.14	chr14	69726900	69772005	+	q24.1			0.8	1.87211
TMEM229B	ENSG00000198133.7	chr14	67447084	67533739	-	q24.1			0.8	1.70244
ZFYVE26	ENSG00000072121.14	chr14	67727374	67816590	-	q24.1			0.8	1.80779
COX16	ENSG00000133983.13	chr14	70325081	70359731	-	q24.2			0.8	1.84698
MAP3K9	ENSG00000006432.14	chr14	70722526	70809534	-	q24.2			0.8	1.74177
SIPA1L1	ENSG00000197555.8	chr14	71320449	71741229	+	q24.2			0.8	1.93803
TTC9	ENSG00000133985.2	chr14	70641787	70675360	+	q24.2			0.8	1.75287
PAPOLA	ENSG00000090060.16	chr14	96501433	96567111	+	q32.2			0.8	1.83226
CCDC12	ENSG00000160799.10	chr3	46921726	46982010	-	p21.31			0.8	1.84211
ELP6	ENSG00000163832.14	chr3	47495640	47513761	-	p21.31			0.8	1.91233
NBEAL2	ENSG00000160796.15	chr3	46979683	47009703	+	p21.31			0.8	1.83007
PTH1R	ENSG00000160801.12	chr3	46877746	46903799	+	p21.31			0.8	1.6568
SCAP	ENSG00000114650.17	chr3	47413694	47477126	-	p21.31			0.8	1.89932
SMARCC1	ENSG00000173473.9	chr3	47585272	47782106	-	p21.31			0.8	1.91233
EIF4E3	ENSG00000163412.11	chr3	71675416	71754773	-	p13			0.8	1.87368
CWC27	ENSG00000153015.14	chr5	64768930	65018763	+	q12.3			0.8	1.80599
PPWD1	ENSG00000113593.10	chr5	65563236	65587549	+	q12.3			0.8	1.75349
SREK1	ENSG00000153914.14	chr5	66139971	66183615	+	q12.3			0.8	1.76374
SREK1IP1	ENSG00000153006.13	chr5	64718144	64768685	-	q12.3			0.8	1.73333
TRIM23	ENSG00000113595.13	chr5	65589680	65625975	-	q12.3			0.8	1.76374
EFNA5	ENSG00000184349.11	chr5	107376889	107670895	-	q21.3			0.8	1.73559
REEP5	ENSG00000129625.11	chr5	112876379	112922539	-	q22.2			0.8	1.68743
SRP19	ENSG00000153037.11	chr5	112861188	112869788	+	q22.2			0.8	1.70608
PITX1	ENSG00000069011.14	chr5	135027735	135034813	-	q31.1			0.8	1.61244
CDC23	ENSG00000094880.9	chr5	138187648	138213343	-	q31.2			0.8	1.66772
ETF1	ENSG00000120705.11	chr5	138506095	138543300	-	q31.2			0.8	1.6766
FAM53C	ENSG00000120709.9	chr5	138331935	138349729	+	q31.2			0.8	1.66772
KDM3B	ENSG00000120733.12	chr5	138352596	138437028	+	q31.2			0.8	1.73187
APBB3	ENSG00000113108.16	chr5	140558268	140593752	-	q31.3			0.8	1.68602
HARS2	ENSG00000112855.13	chr5	140691426	140699291	+	q31.3			0.8	1.71868
IK	ENSG00000113141.14	chr5	140647058	140662479	+	q31.3			0.8	1.71366
NDUFA2	ENSG00000131495.7	chr5	140638740	140647785	-	q31.3			0.8	1.68602
RELL2	ENSG00000164620.7	chr5	141636950	141641077	+	q31.3			0.8	1.6
SRA1	ENSG00000213523.8	chr5	140537340	140558310	-	q31.3			0.8	1.69946
CLINT1	ENSG00000113282.12	chr5	157785743	157859175	-	q33.3			0.8	1.62474
MED7	ENSG00000155868.7	chr5	157137412	157159019	-	q33.3			0.8	1.70378
THG1L	ENSG00000113272.12	chr5	157731197	157741448	+	q33.3			0.8	1.7224
TTC1	ENSG00000113312.9	chr5	160009113	160065543	+	q33.3			0.8	1.70811
NUDCD2	ENSG00000170584.9	chr5	163446526	163460140	-	q34			0.8	1.68984
SLIT3	ENSG00000184347.13	chr5	168661733	169301129	-	q34			0.8	1.62462
ATP6V0E1	ENSG00000113732.7	chr5	172983757	173035445	+	q35.1			0.8	1.68889
BNIP1	ENSG00000113734.16	chr5	173144442	173164387	+	q35.1			0.8	1.69787
ERGIC1	ENSG00000113719.14	chr5	172834275	172952685	+	q35.1			0.8	1.63692
FGF18	ENSG00000156427.7	chr5	171419656	171457623	+	q35.1			0.8	1.60812
GABRP	ENSG00000094755.15	chr5	170763350	170814047	+	q35.1			0.8	1.59196
KCNMB1	ENSG00000145936.7	chr5	170374671	170389677	-	q35.1			0.8	1.5801
RANBP17	ENSG00000204764.11	chr5	170861870	171300015	+	q35.1			0.8	1.62872
BOD1	ENSG00000145919.9	chr5	173607514	173616660	-	q35.2			0.8	1.68936
HIGD2A	ENSG00000146066.2	chr5	176388747	176389771	+	q35.2			0.8	1.70267
NOP16	ENSG00000048162.18	chr5	176383938	176388975	-	q35.2			0.8	1.61624
SFXN1	ENSG00000164466.11	chr5	175477062	175529742	+	q35.2			0.8	1.63282
STC2	ENSG00000113739.9	chr5	173314713	173329503	-	q35.2			0.8	1.69787
UNC5A	ENSG00000113763.9	chr5	176810477	176880895	+	q35.2			0.8	1.65
VLDLR	ENSG00000147852.14	chr9	2621834	2660053	+	p24.2			0.8	1.84615
FAM118B	ENSG00000197798.7	chr11	126211414	126262986	+	q24.2			0.785714	2.61197
FOXRED1	ENSG00000110074.9	chr11	126269055	126278131	+	q24.2			0.785714	2.5102
HYLS1	ENSG00000198331.9	chr11	125883614	125900648	+	q24.2			0.785714	2.35714
ST3GAL4	ENSG00000110080.17	chr11	126355640	126440344	+	q24.2			0.785714	2.07295
TIRAP	ENSG00000150455.12	chr11	126283065	126298845	+	q24.2			0.785714	2.52041
ARHGAP32	ENSG00000134909.17	chr11	128965060	129279324	-	q24.3			0.785714	2.11474
SNX19	ENSG00000120451.9	chr11	130875436	130916509	-	q24.3			0.785714	2.51627
TMEM45B	ENSG00000151715.6	chr11	129815819	129860003	+	q24.3			0.785714	2.10638
IGSF9B	ENSG00000080854.13	chr11	133908564	133956985	-	q25			0.785714	1.75917
CD81	ENSG00000110651.10	chr11	2376177	2397419	+	p15.5			0.777778	1.65163
DUSP8	ENSG00000184545.9	chr11	1554044	1571920	-	p15.5			0.777778	1.6713
MUC5B	ENSG00000117983.16	chr11	1223066	1262172	+	p15.5			0.777778	1.59091
TNNI2	ENSG00000130598.14	chr11	1838989	1841680	+	p15.5			0.777778	1.64706
HIGD1A	ENSG00000181061.12	chr3	42784298	42804531	-	p22.1			0.777778	1.72154
NKTR	ENSG00000114857.16	chr3	42600614	42648741	+	p22.1			0.777778	1.7428
POMGNT2	ENSG00000144647.5	chr3	43079232	43106076	-	p22.1			0.777778	1.72256
ZBTB47	ENSG00000114853.12	chr3	42653684	42665854	+	p22.1			0.777778	1.7064
ABHD5	ENSG00000011198.6	chr3	43690113	43734371	+	p21.33			0.777778	1.7849
CDCP1	ENSG00000163814.6	chr3	45082278	45146422	-	p21.31			0.777778	1.74754
TMEM158	ENSG00000249992.1	chr3	45224466	45226278	-	p21.31			0.777778	1.55119
TMEM42	ENSG00000169964.5	chr3	44861869	44865670	+	p21.31			0.777778	1.76362
ZNF197	ENSG00000186448.13	chr3	44584888	44648471	+	p21.31			0.777778	1.87087
ZNF445	ENSG00000185219.14	chr3	44439770	44477670	-	p21.31			0.777778	1.82164
UHRF2	ENSG00000147854.15	chr9	6413151	6507054	+	p24.1			0.777778	1.85212
SNAPC3	ENSG00000164975.14	chr9	15422704	15465953	+	p22.3			0.777778	1.92703
ZDHHC21	ENSG00000175893.10	chr9	14611071	14693471	-	p22.3			0.777778	1.87916
YWHAE	ENSG00000108953.15	chr17	1344272	1400378	-	p13.3	tyrosine 3-monooxygenase/tryptophan 5-monooxygenase activation protein, epsilon polypeptide (14-3-3 epsilon)	TSG, fusion	0.764706	3.2854
RILP	ENSG00000167705.10	chr17	1646145	1650077	-	p13.3			0.764706	1.81322
TTC12	ENSG00000149292.15	chr11	113314529	113383544	+	q23.2			0.764706	2.60443
USP28	ENSG00000048028.10	chr11	113797874	113875570	-	q23.2			0.764706	2.68218
SIDT2	ENSG00000149577.14	chr11	117178733	117197445	+	q23.3			0.764706	2.15756
AKAP11	ENSG00000023516.8	chr13	42272153	42323267	+	q14.11			0.764706	1.85903
MNT	ENSG00000070444.13	chr17	2384060	2401118	-	p13.3			0.764706	2.66488
PRPF8	ENSG00000174231.15	chr17	1650629	1684882	-	p13.3			0.764706	2.88332
SGSM2	ENSG00000141258.11	chr17	2337498	2381058	+	p13.3			0.764706	2.79178
SMG6	ENSG00000070366.12	chr17	2059839	2303771	-	p13.3			0.764706	2.65935
TLCD2	ENSG00000185561.9	chr17	1702790	1710438	-	p13.3			0.764706	2.41982
TSR1	ENSG00000167721.9	chr17	2322503	2337507	-	p13.3			0.764706	3.05882
MYH10	ENSG00000133026.11	chr17	8474205	8630761	-	p13.1			0.764706	2.3366
SCO1	ENSG00000133028.9	chr17	10672474	10698375	-	p13.1			0.764706	4.0056
SLC25A35	ENSG00000125434.9	chr17	8287763	8295343	-	p13.1			0.764706	2.57647
USP43	ENSG00000154914.15	chr17	9644698	9729691	+	p13.1			0.764706	2.7402
FGFR2	ENSG00000066468.19	chr10	121478334	121598458	-	q26.13	fibroblast growth factor receptor 2	oncogene, fusion	0.75	1.66614
PICALM	ENSG00000073921.16	chr11	85957684	86069882	-	q14.2	phosphatidylinositol binding clathrin assembly protein (CALM)	fusion	0.75	2.175
DDX10	ENSG00000178105.8	chr11	108665025	108940930	+	q22.3	DEAD (Asp-Glu-Ala-Asp) box polypeptide 10	TSG, fusion	0.75	2.46875
SDHD	ENSG00000204370.7	chr11	112086773	112120013	+	q23.1	succinate dehydrogenase complex, subunit D, integral membrane protein	TSG	0.75	3.21818
MAX	ENSG00000125952.17	chr14	65006174	65102695	-	q23.3	Myc associated factor X	TSG	0.75	1.73344
RABEP1	ENSG00000029725.15	chr17	5282265	5385812	+	p13.2	rabaptin, RAB GTPase binding effector protein 1	fusion	0.75	2.59091
CTNNB1	ENSG00000168036.15	chr3	41194837	41260096	+	p22.1	catenin (cadherin-associated protein), beta 1	oncogene, fusion	0.75	1.65549
FHIT	ENSG00000189283.8	chr3	59749310	61251459	-	p14.2	fragile histidine triad gene	TSG, fusion	0.75	1.77685
TAX1BP3	ENSG00000213977.6	chr17	3662896	3668682	-	p13.2			0.75	1.93333
NEURL4	ENSG00000215041.8	chr17	7315628	7329393	-	p13.1			0.75	3.11538
CACUL1	ENSG00000151893.13	chr10	118674167	118755249	-	q26.11			0.75	1.7774
INPP5F	ENSG00000198825.10	chr10	119726097	119829278	+	q26.11			0.75	1.58689
MCMBP	ENSG00000197771.11	chr10	119829404	119892556	-	q26.11			0.75	1.71217
SFXN4	ENSG00000183605.15	chr10	119140767	119165667	-	q26.11			0.75	1.64809
WDR11	ENSG00000120008.14	chr10	120851175	120909524	+	q26.12			0.75	1.69481
ACADSB	ENSG00000196177.11	chr10	123008979	123058311	+	q26.13			0.75	1.59604
ATE1	ENSG00000107669.16	chr10	121740421	121928801	-	q26.13			0.75	1.71569
CPXM2	ENSG00000121898.11	chr10	123706207	123940267	-	q26.13			0.75	1.60123
TACC2	ENSG00000138162.16	chr10	121989174	122254545	+	q26.13			0.75	1.6519
MTG1	ENSG00000148824.17	chr10	133394094	133421307	+	q26.3			0.75	1.61503
RHOG	ENSG00000177105.9	chr11	3826978	3840983	-	p15.4			0.75	1.60526
CREBZF	ENSG00000137504.12	chr11	85659708	85682908	-	q14.1			0.75	1.99541
PCF11	ENSG00000165494.9	chr11	83156988	83187451	+	q14.1			0.75	1.74808
ME3	ENSG00000151376.15	chr11	86441108	86672636	-	q14.2			0.75	1.71429
TMEM135	ENSG00000166575.15	chr11	87037844	87323758	+	q14.2			0.75	2.08252
ANKRD49	ENSG00000168876.7	chr11	94493629	94499583	+	q21			0.75	2.31977
CEP57	ENSG00000166037.9	chr11	95789965	95832693	+	q21			0.75	2.46835
YAP1	ENSG00000137693.12	chr11	102110461	102233423	+	q22.1			0.75	2.27744
CWF19L2	ENSG00000152404.14	chr11	107326345	107457844	-	q22.3			0.75	2.44257
FDX1	ENSG00000137714.2	chr11	110429883	110464881	+	q22.3			0.75	2.66418
KBTBD3	ENSG00000182359.13	chr11	106051098	106077765	-	q22.3			0.75	2.88095
PDS5B	ENSG00000083642.17	chr13	32586427	32778019	+	q13.1			0.75	1.91667
RFC3	ENSG00000133119.11	chr13	33818049	33966558	+	q13.2			0.75	1.68893
RFXAP	ENSG00000133111.3	chr13	36819224	36829104	+	q13.3			0.75	1.80123
ZC3H13	ENSG00000123200.15	chr13	45954465	46052759	-	q14.13			0.75	2.1075
CHURC1	ENSG00000258289.6	chr14	64914361	64944591	+	q23.3			0.75	1.69355
SPATA7	ENSG00000042317.15	chr14	88384924	88470350	+	q31.3			0.75	1.79795
ANKRD9	ENSG00000156381.7	chr14	102501760	102509799	-	q32.31			0.75	1.72596
DIO3	ENSG00000197406.7	chr14	101561351	101563452	+	q32.31			0.75	1.59431
CAMKK1	ENSG00000004660.13	chr17	3860315	3894891	-	p13.2			0.75	2.32
DHX33	ENSG00000005100.11	chr17	5440912	5469060	-	p13.2			0.75	2.96121
GGT6	ENSG00000167741.9	chr17	4556927	4560818	-	p13.2			0.75	2.1375
GLTPD2	ENSG00000182327.7	chr17	4788959	4790390	+	p13.2			0.75	2.26948
SHPK	ENSG00000197417.7	chr17	3608262	3636322	-	p13.2			0.75	2.52174
UBE2G1	ENSG00000132388.11	chr17	4269259	4366628	-	p13.2			0.75	2.61364
ZMYND15	ENSG00000141497.12	chr17	4740015	4746119	+	p13.2			0.75	2.18354
CHD3	ENSG00000170004.15	chr17	7884806	7912760	+	p13.1			0.75	2.725
CLDN7	ENSG00000181885.17	chr17	7259903	7263983	-	p13.1			0.75	2.13158
KDM6B	ENSG00000132510.9	chr17	7839904	7854796	+	p13.1			0.75	2.3587
RNASEK	ENSG00000219200.9	chr17	7012417	7014532	+	p13.1			0.75	2.85526
TXNDC17	ENSG00000129235.9	chr17	6640758	6644541	+	p13.1			0.75	2.125
ENTPD3	ENSG00000168032.7	chr3	40387156	40428619	+	p22.1			0.75	1.55085
RPSA	ENSG00000168028.12	chr3	39406689	39412542	+	p22.1			0.75	1.62426
ZNF621	ENSG00000172888.10	chr3	40524878	40574685	+	p22.1			0.75	1.7217
DALRD3	ENSG00000178149.15	chr3	49015488	49022293	-	p21.31			0.75	1.78966
IMPDH2	ENSG00000178035.10	chr3	49024325	49029408	-	p21.31			0.75	1.81469
P4HTM	ENSG00000178467.16	chr3	48989886	49007154	+	p21.31			0.75	1.78966
TCTA	ENSG00000145022.4	chr3	49412206	49416475	+	p21.31			0.75	1.65764
ARHGEF3	ENSG00000163947.10	chr3	56727418	57079329	-	p14.3			0.75	1.67675
WNT5A	ENSG00000114251.12	chr3	55465715	55490539	-	p14.3			0.75	1.64531
BCL9L	ENSG00000186174.11	chr11	118893875	118925608	-	q23.3	B-cell CLL/lymphoma 9-like	oncogene, TSG	0.733333	2.0567
EBPL	ENSG00000123179.12	chr13	49660723	49691475	-	q14.2			0.733333	2.06531
DPAGT1	ENSG00000172269.15	chr11	119096503	119108331	-	q23.3			0.733333	2.92131
HINFP	ENSG00000172273.11	chr11	119121587	119136044	+	q23.3			0.733333	2.94536
IFT46	ENSG00000118096.6	chr11	118544528	118572970	-	q23.3			0.733333	2.50986
POU2F3	ENSG00000137709.8	chr11	120236640	120319944	+	q23.3			0.733333	2.32544
ZNF202	ENSG00000166261.9	chr11	123724177	123741675	-	q24.1			0.733333	2.94536
STARD13	ENSG00000133121.19	chr13	33103135	33350630	-	q13.1			0.733333	1.96877
ARL11	ENSG00000152213.3	chr13	49628299	49633872	+	q14.2			0.733333	1.58125
ITM2B	ENSG00000136156.11	chr13	48233158	48270357	+	q14.2			0.733333	2.22418
SETDB2	ENSG00000136169.15	chr13	49444374	49495003	+	q14.2			0.733333	2.024
WDFY2	ENSG00000139668.8	chr13	51584455	51767707	+	q14.3			0.733333	2.11684
NCKIPSD	ENSG00000213672.6	chr3	48673844	48686364	-	p21.31	NCK interacting protein with SH3 domain	fusion	0.727273	1.7335
BET1L	ENSG00000177951.16	chr11	167784	207428	-	p15.5			0.727273	1.72852
ACYP1	ENSG00000119640.7	chr14	75053221	75069483	-	q24.3			0.727273	1.58425
DNAL1	ENSG00000119661.13	chr14	73644875	73703732	+	q24.3			0.727273	1.61511
IRF2BPL	ENSG00000119669.4	chr14	77024543	77028699	-	q24.3			0.727273	1.63518
PTGR2	ENSG00000140043.10	chr14	73851844	73886827	+	q24.3			0.727273	1.73935
TMED8	ENSG00000100580.7	chr14	77335021	77377109	-	q24.3			0.727273	1.68395
ZC2HC1C	ENSG00000119703.13	chr14	75064170	75079987	+	q24.3			0.727273	1.65818
STON2	ENSG00000140022.8	chr14	81260656	81436465	-	q31.1			0.727273	1.59815
CATSPERB	ENSG00000133962.6	chr14	91580696	91780707	-	q32.12			0.727273	1.58554
IFI27L2	ENSG00000119632.3	chr14	94127779	94130253	-	q32.12			0.727273	1.56098
OTUB2	ENSG00000089723.8	chr14	94026329	94048930	+	q32.12			0.727273	1.58636
TMEM251	ENSG00000153485.5	chr14	93184951	93187089	+	q32.12			0.727273	1.68421
GSC	ENSG00000133937.4	chr14	94768216	94770230	-	q32.13			0.727273	1.54711
SERPINA1	ENSG00000197249.11	chr14	94376747	94390693	-	q32.13			0.727273	1.58025
SERPINA11	ENSG00000186910.3	chr14	94442464	94452790	-	q32.13			0.727273	1.62025
CELSR3	ENSG00000008300.13	chr3	48636469	48662915	-	p21.31			0.727273	1.57273
HYAL2	ENSG00000068001.12	chr3	50317790	50322906	-	p21.31			0.727273	1.59177
SLC25A20	ENSG00000178537.8	chr3	48856931	48898993	-	p21.31			0.727273	1.68727
SLC26A6	ENSG00000225697.9	chr3	48625723	48635493	-	p21.31			0.727273	1.68242
TMA7	ENSG00000232112.3	chr3	48440257	48444208	+	p21.31			0.727273	1.6761
ACY1	ENSG00000243989.6	chr3	51983340	51989197	+	p21.2			0.727273	1.7335
RBM15B	ENSG00000259956.1	chr3	51391268	51397908	+	p21.2			0.727273	1.76263
TWF2	ENSG00000247596.7	chr3	52228610	52239260	-	p21.2			0.727273	1.57651
PRKCD	ENSG00000163932.12	chr3	53156009	53192717	+	p21.1			0.727273	1.6
CTBP2	ENSG00000175029.15	chr10	124984317	125161170	-	q26.13			0.714286	1.63399
OAT	ENSG00000065154.10	chr10	124397303	124418976	-	q26.13			0.714286	1.56783
ZRANB1	ENSG00000019995.6	chr10	124942123	124988189	+	q26.13			0.714286	1.6129
CCDC15	ENSG00000149548.13	chr11	124954121	125041489	+	q24.2			0.714286	1.98864
STT3A	ENSG00000134910.11	chr11	125591712	125625215	+	q24.2			0.714286	2.58403
PHAX	ENSG00000164902.12	chr5	126600268	126627252	+	q23.2			0.714286	1.52669
NNMT	ENSG00000166741.6	chr11	114257787	114313285	+	q23.2			0.705882	1.71013
REXO2	ENSG00000076043.8	chr11	114439386	114450279	+	q23.2			0.705882	2.63305
ZW10	ENSG00000086827.7	chr11	113733187	113773811	-	q23.2			0.705882	2.67552
SIK3	ENSG00000160584.14	chr11	116843402	117098437	-	q23.3			0.705882	1.81074
DGKH	ENSG00000102780.15	chr13	42040036	42256578	+	q14.11			0.705882	1.74613
CLUH	ENSG00000132361.15	chr17	2689386	2712663	-	p13.3			0.705882	2.21434
GEMIN4	ENSG00000179409.9	chr17	744414	753999	-	p13.3			0.705882	3.01961
RAP1GAP2	ENSG00000132359.12	chr17	2777056	3037739	+	p13.3			0.705882	1.94755
SLC43A2	ENSG00000167703.13	chr17	1569267	1628886	-	p13.3			0.705882	1.76471
SRR	ENSG00000167720.11	chr17	2303383	2325260	+	p13.3			0.705882	2.59944
PFAS	ENSG00000178921.12	chr17	8247618	8270491	+	p13.1			0.705882	2.69969
JAK2	ENSG00000096968.11	chr9	4985033	5128183	+	p24.1	Janus kinase 2	oncogene, fusion	0.7	1.63
ERH	ENSG00000100632.9	chr14	69380123	69398627	-	q24.1			0.7	1.62703
SLC25A22	ENSG00000177542.9	chr11	790475	798333	-	p15.5			0.7	1.5575
ATG2B	ENSG00000066739.10	chr14	96279202	96363870	-	q32.2			0.7	1.57278
ALS2CL	ENSG00000178038.15	chr3	46668997	46693704	-	p21.31			0.7	1.54528
GLIS3	ENSG00000107249.20	chr9	3824127	4348392	-	p24.2			0.7	1.51513
RFX3	ENSG00000080298.14	chr9	3218297	3526004	-	p24.2			0.7	1.66187
