# Supplementary material for: Large-scale copy number alterations are enriched for synthetic viability in BRCA1/BRCA2 tumors
Source: Genome Med. 2024 Aug 28;16:108. doi: 10.1186/s13073-024-01371-y (PMC11351199; doi:10.1186/s13073-024-01371-y)
Supplement: Supplementary file 6 — Additional file 6: Table S5. Bayes factor scores of CRISPR/Cas9 screens. [file 13073_2024_1371_MOESM6_ESM.xlsx]

## Sheet: Table S5
Table S5. Bayes factor scores of CRISPR/Cas9 screens.
Gene	DLD1 WT BF score (this work)	DLD1 BRCA2 BF score (this work)	DLD1 WT BF score (Alvarez-Quilon et al.)	DLD1 BRCA2 BF score (Alvarez-Quilon et al.)	RPE1 WT BF score (Alvarez-Quilon et al.)	RPE1 BRCA1 BF score (Alvarez-Quilon et al.)
EZH2	-11.055	-25.828	5.219	0.9005	-22.366	-21.578
TNKS	-25.746	-42.022	-37.5725	-28.671	-19.359	-28.6115
A1BG	-29.592	-29.417	-20.941	-14.2615	-26.504	-14.765
A1CF	-27.637	-20.56	-13.293	-6.395	-32.1785	-22.986
A2M	-33.853	-28.911	-17.5355	-12.779	-18.6085	-10.351
A2ML1	-30.102	-44.963	-32.5045	-22.1325	-25.1465	-21.5045
A3GALT2	-14.08	-16.953	-24.173	-20.489	-16.338	-8.8485
A4GALT	-17.394	-41.787	-17.6535	-12.1825	-15.3725	-18.9525
A4GNT	-20.399	-43.064	-28.004	-10.3905	-31.601	-26.6015
AAAS	-17.865	-13.558	-8.434	0.073	31.261	-8.5125
AACS	-23.642	-23.449	-26.016	-19.7425	-29.081	-30.2765
AADAC	-23.744	-31.601	-28.296	-25.4925	-43.37	-32.9005
AADACL2	-9.539	-26.911	-28.803	-9.1005	-27.2545	-30.455
AADACL3	-17.726	-37.811	-30.5685	-14.4695	-14.1065	-7.6625
AADACL4	-27.986	-14.124	-27.174	-18.522	-15.61	-7.547
AADAT	-24.534	-14.455	-19.668	-21.865	-31.977	-31.251
AAGAB	-42.894	-36.09	-24.22	-2.848	-17.8905	-11.5805
AAK1	-28.76	-25.868	-18.4555	-23.6555	-23.339	-14.26
AAMDC	-28.221	-14.717	-39.669	-16.4565	-25.3025	-14.5415
AAMP	53.08	46.276	90.1085	33.249	27.6275	16.316
AANAT	-29.617	-16.499	-23.366	-7.4795	-20.6345	-18.3205
AAR2	-19.581	-26.302	-21.1685	-22.0835	-26.766	-30.0385
AARD	-12.244	-21.955	-23.78	-6.6195	-33.359	-26.0505
AARS2	27.58	26.103	-21.1585	-12.4115	3.78	-27.8435
AARSD1	-27.447	-29.23	-9.125	-5.9475	-16.356	-8.7075
AASDH	-38.053	-31.47	-42.1115	-18.0225	-38.176	-8.617
AASDHPPT	23.712	10.142	74.534	25.713	57.7825	28.721
AASS	-39.118	-25.837	-24.656	-18.2295	-36.468	-30.684
AATF	43.128	33.638	32.5035	21.078	26.7535	18.629
AATK	-17.399	-11.939	-15.1995	-6.375	-38.8025	-27.643
ABAT	-19.418	-15.708	-38.2815	-12.594	-38.197	-25.1045
ABCA1	-21.051	-3.338	-25.6345	-18.331	-28.1375	-26.3195
ABCA10	-32.909	-29.083	-36.914	-20.6315	-36.31	-19.289
ABCA12	-31.996	-31.078	-24.493	-18.818	-17.7865	-22.0915
ABCA13	-23.076	-23.799	-26.9745	-15.5705	-32.1005	-13.2425
ABCA2	-42.249	-36.547	-35.537	-6.756	-24.5835	-16.1595
ABCA3	-25.727	-24.37	-26.137	-11.426	-22.9635	-21.453
ABCA4	-14.608	-19.171	-35.92	-9.128	-27.255	-31.3995
ABCA5	-16.673	-54.18	-38.103	-15.063	-27.2815	-27.2465
ABCA6	-43.032	-25.362	-40.2135	-25.102	-36.113	-28.1795
ABCA7	-32.529	-18.302	-18.02	-7.737	-38.2575	-17.2455
ABCA8	-35.015	-13.361	-32.327	-19.063	-29.5645	-26.675
ABCA9	-33.7	-30.455	-31.6175	-18.1155	-44.178	-31.527
ABCB1	-14.664	-38.027	-30.0445	-23.142	-18.431	-26.4585
ABCB10	-22.944	-39.088	-29.7365	-16.0675	-33.5425	-10.225
ABCB11	-25.031	-14.847	-30.849	-11.9335	-32.4105	-24.0575
ABCB4	-22.885	-13.5	-24.5245	-19.6655	-34.386	-26.4985
ABCB5	-9.418	-56.005	-21.381	-20.2855	-35.474	-18.8535
ABCB6	-29.726	-23.125	-31.658	-18.8415	-26.8965	-19.187
ABCB7	54.353	38.985	59.4765	24.336	43.971	28.098
ABCB8	-41.711	-38.865	-32.4575	-11.2275	-44.874	-27.0515
ABCB9	-28.506	-15.205	-25.847	-14.6235	-35.17	-29.332
ABCC1	-16.044	-22.501	-32.5945	-12.2145	-29.3565	-21.558
ABCC10	-22.336	-38.432	-48.3495	-24.396	-23.56	-14.783
ABCC11	-23.504	-13.305	-22.205	-10.0775	-21	-12.0525
ABCC12	-31.441	-32.285	-33.81	-19.423	-22.8175	-10.961
ABCC2	-47.196	-43.74	-24.647	-17.2175	-19.159	-14.2835
ABCC3	-8.535	-28.031	-26.095	-11.015	-34.5755	-34.2515
ABCC4	-37.496	-46.813	-31.6985	-13.735	-30.76	-30.813
ABCC5	-17.873	-21.44	-22.5775	3.561	-35.1465	-21.243
ABCC6	-31.555	-22.272	12.6245	17.2345	-13.465	-15.887
ABCC8	-33.523	-24.846	-29.9845	-18.493	-49.6155	-36.2535
ABCC9	-32.707	-23.473	-25.1115	-16.203	-32.0795	-25.5045
ABCD1	-34.62	-30.192	-24.8025	-10.9655	-22.9225	-11.168
ABCD2	-34.501	-34.02	-32.162	-24.9795	-43.225	-29.6855
ABCD3	-13.744	-22.496	-17.6985	-11.3285	-14.335	-10.768
ABCD4	-17.995	-37.854	-19.257	-15.43	-11.843	-12.4555
ABCE1	57.866	39.08	91.6245	44.8315	123.038	40.02
ABCF1	44.004	48.565	37.398	12.259	15.0575	0.0425
ABCF2	-25.953	-30.993	-24.246	-25.3325	-30.2975	-19.4945
ABCF3	-27.96	-26.071	-36.7095	-19.2645	-31.976	-15.968
ABCG1	-28.987	-30.676	-28.3475	-8.1185	-39.2035	-21.725
ABCG2	-23.64	-33.34	-26.62	-22.1475	-50.9885	-27.968
ABCG4	-24.422	-27.4	-52.212	-21.9635	-24.27	-19.3285
ABCG5	-8.961	-26.678	-23.042	-5.3435	-24.1725	-13.1205
ABCG8	-18.543	-27.559	-37.3645	-18.702	-27.545	-18.563
ABHD1	-18.048	-14.23	-23.435	-26.4345	-35.675	-17.749
ABHD10	-17.903	-36.512	-25.306	-20.201	-25.465	-18.34
ABHD11	-17.621	-29.614	2.9205	2.5205	-9.9605	-22.1325
ABHD12	-10.706	-31.654	-38.3005	-13.697	-35.0455	-21.424
ABHD12B	-23.3	-32.118	-31.592	-15.445	-33.2795	-30.5365
ABHD13	-36.125	-31.569	-32.8225	-11.718	-27.6685	-34.794
ABHD14A	-31.168	-19.72	-25.5645	-14.8635	-23.4845	-35.107
ABHD14B	-22.758	-19.474	-5.7665	-9.9835	-31.774	-25.396
ABHD15	-5.743	17.541	-25.203	-23.017	-35.1355	-11.1635
ABHD16A	-29.764	-32.549	-26.1595	-12.745	-36.711	-22.944
ABHD17A	0.957	10.396	-17.323	-4.4805	-22.372	-16.519
ABHD17B	-38.318	-27.82	-31.957	-20.9495	-36.2955	-20.651
ABHD17C	-30.304	-14.518	-35.3145	-18.4795	-48.2715	-32.3125
ABHD2	-24.613	-25.707	-27.37	-27.235	-50.699	-29.1655
ABHD3	-23.607	-33.033	-23.3655	-9.362	-34.3135	-30.378
ABHD4	-23.908	-32.812	-27.607	-21.444	-32.5855	-22.612
ABHD5	-29.647	1.638	-34.71	-14.262	-35.96	-26.8695
ABHD6	-32.994	-20.806	-28.027	-13.341	-34.234	-30.916
ABHD8	-21.007	-19.8	-27.9775	-8.3875	-19.8725	-21.186
ABI1	-22.117	-27.224	-17.284	-11.2255	-15.701	-4.8005
ABI2	-24.76	-28.577	-34.755	-18.4075	-12.7945	-16.1285
ABI3	-21.819	-28.898	-22.7935	-6.9785	-21.5425	-18.3855
ABI3BP	-29.733	-36.515	-36.017	-18.1475	-19.866	-23.7745
ABL1	-22.533	-18.112	-21.502	-11.1145	-36.1335	-23.07
ABL2	-35.125	-21.82	-34.6185	-18.789	-37.176	-35.342
ABLIM1	-32.856	-41.612	-28.8015	-15.923	-30.575	-21.2875
ABLIM2	-27.181	-37.873	-39.482	-16.6965	-40.474	-24.26
ABLIM3	-30.164	-32.027	-41.3835	-19.963	-33.6905	-23.877
ABR	-34.046	-31.549	-33.038	-21.4495	-32.681	-18.7005
ABRA	-29.956	-17.985	-34.2115	-22.32	-32.563	-26.494
ABRACL	-23.529	-31.236	-42.9375	-18.693	-40.9565	-31.004
ABT1	51.834	39.356	64.5235	28.1055	46.9265	20.3905
ABTB1	-19.295	-1.851	-29.9765	-13.8445	-18.647	-34.0605
ABTB2	-26.154	-22.046	-26.4565	-14.7145	-42.019	-26.5425
ACAA1	-16.391	2.517	-19.245	-27.682	-31.7085	-17.1105
ACAA2	-25.438	-33.031	-28.8295	-17.6905	-28.376	-23.4155
ACACA	23.222	-9.561	15.6625	-7.6405	0.344	-9.116
ACACB	-36.023	-24.745	-35.949	-19.4205	-36.673	-27.0175
ACAD10	-27.117	-29.96	-35.9055	-10.222	-41.973	-31.1135
ACAD11	-32.646	-30.871	-27.3845	-15.0015	-32.202	-24.818
ACAD8	-29.887	-26.049	-27.6545	-0.866	-18.835	-21.798
ACAD9	-6.659	-26.757	27.3775	-1.7665	-25.576	-30.0095
ACADL	-23.746	-21.439	-28.566	-14.1615	-26.965	-25.339
ACADM	-29.709	-19.063	-18.992	-14.508	-13.2775	-17.5175
ACADS	-32.821	-24.631	-25.5075	-20.8745	-36.95	-22.636
ACADSB	-14.398	-23.899	-26.011	-16.69	-15.1005	-7.668
ACADVL	-7.251	-25.535	-31.136	-18.9	-17.4445	-13.638
ACAN	-33.957	-31.042	-48.731	-19.597	-34.306	-15.5775
ACAP1	-25.159	-21.507	-27.2475	-2.732	-33.1035	-26.003
ACAP2	-30.38	-15.492	-36.3485	-20.113	-19.828	-24.001
ACAP3	-28.083	-34.255	-16.809	-10.2455	-16.2635	-17.664
ACAT1	-31.718	-16.972	-17.1885	-24.854	-38.6	-30.0625
ACAT2	-26.266	-32.505	-32.7405	-9.3855	-24.0475	-27.2675
ACBD3	-27.072	-36.146	-36.4445	-21.678	-38.663	-26.7095
ACBD4	-22.363	-17.372	-22.6955	-16.196	-23.3535	-24.0235
ACBD5	-36.665	-8.995	-26.944	-24.003	-40.081	-33.5795
ACBD7	-35.616	-21.422	-34.34	-12.136	-9.066	-14.1225
ACCS	-20.014	-23.065	-34.0875	-24.457	-27.2	-22.7475
ACCSL	-26.503	-37.467	-21.95	-10.7935	-25.1825	-17.557
ACD	-12.044	-6.873	-15.875	-19.9755	-12.6515	-16.8545
ACE	-34.789	-14.336	-26.106	-6.7815	-45.2825	-23.722
ACE2	-40.555	-21.873	-27.621	-22.7275	-41.5885	-16.43
ACER1	-17.866	-11.788	-22.8525	-16.756	-35.874	-21.1175
ACER2	-28.32	-25.375	-24.022	-10.455	-27.5855	-2.256
ACER3	-33.979	-52.929	-14.518	-18.706	-29.948	-26.9765
ACHE	-28.024	-12.569	-17.21	-5.2665	-37.089	-15.346
ACIN1	-27.25	-34.414	-29.3985	-28.5835	-11.171	-20.113
ACKR2	-29.401	-24.647	-35.4025	-8.234	-30.2735	-25.6915
ACKR3	-34.594	-15.072	-27.616	-14.6935	-35.8445	-20.6305
ACKR4	-33.988	-27.675	-32.329	-10.135	-28.1125	-22.8875
ACLY	8.532	-5.068	9.627	3.452	-22.5025	-17.134
ACMSD	-19.651	-25.693	-26.946	-16.088	-28.5665	-11.941
ACO1	-23.679	-23.33	-32.6535	-27.6185	-39.8215	-31.2615
ACO2	-28.958	-30.15	77.406	26.55	-24.049	-11.524
ACOT11	-28.118	-21.77	-41.789	-22.0355	-37.374	-26.386
ACOT12	-38.508	-24.269	-46.7065	-26.735	-18.765	-22.8595
ACOT13	-20.691	-25.993	-31.6475	-15.9435	-17.145	-25.6045
ACOT2	-19.732	-14.68	-35.0705	-23.9005	-34.491	-22.524
ACOT4	-10.662	-26.931	-16.122	-15.1685	-24.908	-11.851
ACOT6	-32.96	-36.231	-16.062	-18.9195	-31.2835	-17.747
ACOT7	-20.478	-18.753	-21.562	-19.673	-24.865	-22.7905
ACOT8	-25.651	-20.281	-27.676	-18.599	-25.693	-17.836
ACOT9	-31.48	-33.508	-32.483	-23.769	-21.322	-24.943
ACOX1	-17.764	-2.914	-7.02	-15.95	-39.5245	-18.026
ACOX2	-21.687	-29.379	-16.1315	-10.567	-18.6435	-19.359
ACOX3	-18.326	-41.196	-22.4115	-14.1665	-29.8735	-17.259
ACOXL	-23.044	-49.878	-11.73	-14.342	-41.756	-17.1395
ACP1	-21.749	-31.853	-38.616	-25.7635	-32.3925	-27.14
ACP2	-20.824	-13.008	-36.889	-17.578	-23.053	-2.2905
ACP5	-32.36	-28.235	-26.915	-15.0595	-25.8455	-23.7585
ACP6	-18.298	-32.387	-21.934	-8.5665	-10.717	-0.1205
ACPP	-34.814	-30.234	-26.509	-17.4305	-17.727	-39.6095
ACR	-39.098	-31.072	-5.6	-7.4185	-16.1355	-14.2975
ACRBP	-29.614	-23.337	-29.4935	-14.217	-24.708	-26.867
ACRV1	-26.79	-35.537	-29.3325	-15.7255	-19.2395	-10.0185
ACSBG1	-33.337	-40.862	-32.862	-16.204	-46.1345	-21.2355
ACSBG2	-35.917	-2.933	-17.613	-18.181	-29.3125	-26.732
ACSF2	-26.885	-37.709	-34.64	-20.212	-15.102	-19.8255
ACSF3	-29.288	-31.175	-28.7415	-21.047	-27.428	-30.143
ACSL1	-20.468	-33.243	-31.964	-16.9885	-33.879	-31.561
ACSL3	-30.1	-4.939	-32.439	-12.8725	14.179	-18.0305
ACSL4	-33.138	-32.028	-25.673	-20.8755	-15.915	-22.3075
ACSL5	-35.735	-15.942	-27.095	-19.1655	-38.2395	-18.637
ACSL6	-17.628	-26.365	-22.158	-20.118	-27.9605	-18.4055
ACSM1	-42.046	-55.038	-15.7315	-15.534	-32.5965	-11.5155
ACSM2A	-27.821	-27.11	-12.8015	-5.0745	-28.0395	-11.826
ACSM2B	-11.51	-26.379	-28.6585	-24.3785	-32.565	-25.082
ACSM3	-20.8	-27.674	-23.0165	-14.698	-41.998	-13.395
ACSM4	-35.293	-30.951	-39.028	-9.7365	-29.728	-5.0025
ACSM5	-19.234	-17.354	-27.234	-6.353	-27.698	-17.8015
ACSS1	-36.991	-18.857	-29.485	-15.6485	-23.8855	-25.3185
ACSS2	-34.603	-18.383	-25.9365	-20.7975	-34.1395	-26.3685
ACSS3	-37.776	-24.679	-44.5	-27.4425	-33.691	-32.8465
ACTA1	-1.368	-17.45	-33.1775	-4.453	-31.8065	-20.334
ACTA2	-31.584	-12.699	-39.54	-9.415	-34.2115	-27.8775
ACTB	75.98	38.455	34.946	32.965	-59.407	-18.0335
ACTBL2	-30.019	-30.151	-28.546	-22.852	-37.1645	-30.4945
ACTC1	-34.151	-25.657	-40.685	-24.355	-38.028	-21.432
ACTG1	3.407	-25.445	14.0185	18.385	-43.4645	-10.9255
ACTG2	-40.489	-35.231	-27.723	-12.757	-30.06	-23.291
ACTL10	-24.906	-14.625	-26.9635	-5.7835	-21.458	-10.9525
ACTL6A	22.271	36.108	45.212	31.3975	64.2025	26.347
ACTL6B	-25.464	-41.46	-21.427	-7.742	-36.687	-24.132
ACTL7A	-27.265	-31.529	-36.522	-18.631	-22.052	-17.9695
ACTL7B	-15.15	-28.857	-24.031	-7.862	-38.6075	-23.1195
ACTL8	-25.397	-16.649	-50.7245	-16.6255	-32.7535	-21.885
ACTL9	-29.571	-23.613	-21.2	-15.8495	-39.562	-25.873
ACTN1	-36.146	-26.775	-35.082	-17.2915	-7.9145	-25.3725
ACTN2	-10.575	-23.589	-24.7005	-5.4775	-29.0805	-32.6245
ACTN4	-20.836	-7.569	-22.9675	-14.265	-7.184	-8.982
ACTR10	31.194	40.915	60.79	30.57	122.704	51.5085
ACTR1A	-17.199	-20.396	-23.683	-10.1695	35.7745	2.5675
ACTR1B	-20.86	-27.885	-9.002	1.9915	-23.191	-19.157
ACTR2	-4.459	-6.237	45.3475	16.434	155.175	52.3315
ACTR3	-28.075	-8.338	28.473	5.8245	73.502	27.343
ACTR3B	-30.343	-39.53	-22.407	-19.7755	-26.283	-24.3745
ACTR3C	-31.434	-29.486	-16.728	-10.0355	-10.7845	-12.427
ACTR5	-15.301	-15.463	2.196	19.53	15.3235	-0.1625
ACTR6	-6.272	-13.566	65.2585	30.259	10.386	24.0295
ACTR8	-25.597	-12.172	29.7055	16.84	-0.3645	-8.992
ACTRT1	-39.994	-26.951	-28.803	-28.0865	-25.486	-17.614
ACTRT2	-37.35	-25.46	-29.4575	-21.508	-30.0325	-33.529
ACTRT3	-11.731	-33.174	-26.709	-11.78	-24.443	-10.058
ACVR1	-36.611	-24.894	-36.4945	-23.305	-30.12	-25.62
ACVR1B	-15.384	-38.179	-29.3925	-10.157	-57.8765	-24.8495
ACVR1C	-21.839	-26.536	-27.3065	-21.289	-33.6235	-28.9635
ACVR2A	-22.38	-28.489	-30.7055	-20.737	-40.547	-33.732
ACVR2B	-21.419	-19.442	-20.737	-16.3815	-35.1875	-26.2325
ACVRL1	-32.721	-19.399	-13.706	-7.012	-38.2445	-28.512
ACY1	-29.841	-20.008	-15.936	-21.8095	-24.7445	-24.5595
ACY3	-7.411	-36.824	-18.5435	-11.6755	-17.437	-12.0045
ACYP1	-31.15	-20.767	-30.2375	-23.4325	-28.3845	-20.632
ACYP2	-30.215	-40.558	-26.5225	-13.0675	-38.315	-30.7995
ADA	-29.346	-12.061	-27.7455	-8.376	-29.2725	-11.955
ADAD1	-33.088	-25.81	-41.2315	-28.4165	-49.3175	-29.4325
ADAD2	-21.501	-20.765	-29.1905	-16.513	-40.594	-18.358
ADAL	-33.738	-13.453	-24.9675	-21.467	-43.7145	-27.025
ADAM10	-13.951	-14.172	-21.6185	-12.6075	-43.5155	-29.792
ADAM11	-29.241	-25.045	-23.836	-15.2225	-12.8785	-6.342
ADAM12	-36.801	-23.998	-28.508	-16.235	-28.1375	-25.5475
ADAM15	-34.748	-35.154	-17.958	-12.5805	-23.914	-30.784
ADAM17	-33.947	-39.456	-51.2425	-9.7835	-41.3005	-23.436
ADAM18	-38.614	-19.572	-30.9345	-19.832	-46.79	-28.3775
ADAM19	-28.095	-19.348	-20.8825	-18.004	-25.339	-34.199
ADAM2	-26.798	-27.27	-31.517	-20.8495	-35.818	-20.7325
ADAM20	-28.537	-26.127	-31.134	-10.6435	-41.925	-17.4445
ADAM21	-28.361	-10.193	-20.1665	-19.4145	-36.7305	-23.2905
ADAM22	-35.562	-56.879	-26.143	-22.4335	-33.7185	-27.6065
ADAM23	-37.214	-31.257	-27.9495	-20.2255	-49.0595	-15.536
ADAM28	-29.621	-38.411	-27.832	-16.3515	-38.388	-37.547
ADAM29	-27.944	-12.684	-37.2765	-24.023	-45.9095	-23.611
ADAM30	-12.829	-22.625	-24.0995	-19.409	-18.8975	-17.992
ADAM32	-30.809	-19.42	-37.0685	-24.073	-38.409	-28.954
ADAM33	-23.627	-4.765	-17.3025	-5.304	-30.0905	-16.3155
ADAM7	-32.994	-25.734	-34.227	-17.648	-34.36	-33.6295
ADAM8	-19.649	-18.554	-25.9725	-9.417	-11.982	-27.033
ADAM9	-25.127	-22.668	-29.058	-26.639	-41.555	-21.039
ADAMDEC1	-40.377	-24.572	-28.8205	-1.991	-48.5	-20.276
ADAMTS1	-41.518	-34.587	-24.7395	-16.1545	-32.8785	-12.4155
ADAMTS10	-31.249	-17.164	-23.9585	-8.3955	-33.127	-24.65
ADAMTS12	-17.678	-44.875	-49.12	-27.937	-20.8565	-11.0085
ADAMTS13	-26.825	-16.124	-26.7085	-17.2245	-24.9165	-15.347
ADAMTS14	-27.021	-27.332	-30.226	-13.328	-30.425	-15.51
ADAMTS15	-28.804	-27.894	-27.999	-20.221	-30.7915	-27.5135
ADAMTS16	-32.34	-21.697	-26.468	-21.6585	-34.254	-30.031
ADAMTS17	-32.133	-40.144	-34.379	-8.8955	-33.4855	-19.474
ADAMTS18	-31.523	-26.926	-27.4265	-16.6345	-28.7545	-24.754
ADAMTS19	-20.283	-42.694	-31.839	-10.522	-28.355	-25.1025
ADAMTS2	-25.27	-28.623	-21.2905	-21.668	-29.008	-29.4615
ADAMTS20	-16.209	-12.042	-42.6865	-22.761	-48.178	-26.774
ADAMTS3	-30.907	-13.274	-29.6165	-16.96	-38.027	-26.3055
ADAMTS4	-20.054	-23.479	-8.82	-15.9125	-26.31	-29.0385
ADAMTS5	-28.487	-15.965	-23.131	-24.041	-38.7535	-22.755
ADAMTS7	-23.643	-7.79	-35.6945	-4.0725	-36.3385	-23.958
ADAMTS8	-11.52	-20.333	-35.729	-12.099	-26.541	-29.677
ADAMTS9	-28.768	-19.594	-25.202	-16.242	-29.2565	-28.4185
ADAMTSL1	-28.694	-22.315	-34.319	-16.162	-30.795	-25.148
ADAMTSL2	-25.542	-31.9	-28.605	-16.808	-26.1555	-33.4385
ADAMTSL3	-15.24	-51.879	-32.771	-10.4365	-29.8315	-23.5635
ADAMTSL4	-22.008	-23.225	-26.2915	-4.258	-21.739	-6.3355
ADAMTSL5	-17.42	-7.245	-14.4745	-8.7525	-37.3205	-13.8585
ADAP1	-23.77	-21.951	-18.8105	-30.0355	-24.938	-14.8405
ADAP2	-17.585	-9.594	-24.4255	-18.1875	-29.9015	-12.516
ADAR	45.022	-3.597	-3.208	-9.628	-22.27	-8.3725
ADARB1	-40.097	-35.733	-34.494	-16.933	-51.014	-33.2615
ADARB2	-29.391	-37.534	-35.29	-21.3165	-44.045	-23.9575
ADAT1	-33.722	-26.078	-27.104	-14.556	-31.163	-25.5885
ADAT2	-9.062	-4.985	-7.247	-0.745	25.1625	11.716
ADAT3	7.519	-1.894	31.1805	8.281	7.845	4.9135
ADCK1	-7.315	-26.154	-29.159	-25.389	-21.9175	-15.8895
ADCK2	-25.18	-22.801	-27.8435	-12.2105	-36.0055	-21.4225
ADCK5	-25.722	-31.025	-33.4005	-21.718	-33.817	-27.048
ADCY1	-19.554	-29.284	-29.6025	-25.9065	-35.3215	-23.184
ADCY10	-31.359	-33.159	-31.1975	-20.119	-23.033	-17.802
ADCY2	-23.395	-34.896	-34.2865	-20.4745	-30.874	-26.315
ADCY3	-47.75	-5.667	-30.8355	-15.5515	-41.1165	-24.553
ADCY4	-7.716	-38.055	-11.698	-1.895	-21.1655	-26.2625
ADCY5	-18.711	-35.146	-21.4575	-16.485	-38.091	-10.1045
ADCY6	-30.845	-10.333	-26.938	-22.954	-53.206	-30.628
ADCY7	-17.309	-6.603	-25.1205	-2.3175	-32.2945	-27.373
ADCY8	-31.3	-18.593	-41.652	-20.8355	-30.5405	-23.5275
ADCY9	-25.351	-29.867	-26.434	-13.1275	-17.055	-20.6255
ADCYAP1	-21.903	-28.084	-24.0865	-16.9925	-36.26	-29.996
ADCYAP1R1	-23.45	-39.201	-26.286	-19.7545	-52.9395	-12.987
ADD1	-28.112	-17.721	-24.4055	-14.9	-34.4375	-11.6585
ADD2	-6.273	-23.96	-22.9	-16.8075	-28.748	5.582
ADD3	-24.589	-29.11	-25.816	-22.444	-37.4795	-31.436
ADGB	-26.549	-26.469	-32.722	-24.544	-34.2095	-29.1585
ADH1A	-38.396	-36.248	-33.775	-13.7865	-34.7405	-25.5925
ADH1B	-28.427	-20.832	-31.2005	-14.231	-23.8025	-18.2915
ADH4	-26.187	-23.088	-33.44	-18.5045	-44.1575	-30.3825
ADH5	-35.291	-15.833	-19.3105	-11.221	-32.7415	-22.8265
ADH6	-22.351	-25.988	-35.163	-13.8985	-13.619	-29.907
ADH7	-36.682	-48.446	-17.791	-23.083	-34.127	-24.5115
ADHFE1	-28.568	-49.495	-24.093	-13.6595	-31.52	-16.302
ADI1	-35.108	-51.236	-23.8825	-22.1655	-35.0145	-28.605
ADIG	-23.648	-28.037	-23.2075	-24.29	-29.0465	-26.639
ADIPOQ	-18.837	-52.703	-35.651	-21.453	-41.272	-27.4375
ADIPOR1	-41.682	-64.968	-14.1135	-19.062	-15.7875	-24.289
ADIPOR2	-30.34	-22.778	-31.948	-18.8845	-37.019	-22.689
ADIRF	-19.811	-16.657	-18.285	-20.636	-33.9885	-11.9995
ADK	-25.756	-47.903	-20.394	-25.202	-5.778	-14.6555
ADM	-24.847	-48.742	-31.6595	-22.4195	-23.6155	-25.8285
ADM2	-29.684	-16.609	-33.365	-12.485	-31.934	-23.92
ADM5	-42.039	-26.137	-28.5455	-8.5935	-25.578	-16.383
ADNP	-48.944	-42.139	-16.194	-17.909	-30.3285	-13.7535
ADNP2	-33.302	-25.099	-28.997	-13.6475	-32.2085	-21.971
ADO	-25.654	-20.489	14.5995	0.57	42.146	15.657
ADORA1	-14.588	-26.253	-26.754	-8.134	-22.675	-17.2335
ADORA2A	-7.826	-43.537	-23.6075	-21.0745	-28.4205	-22.4895
ADORA2B	-34.351	-48.595	-23.5155	-13.987	-31.605	-26.7505
ADORA3	-26.199	-31.475	-32.8245	-2.2365	-36.0935	-26.274
ADPGK	-40.854	-21.785	-10.2575	-7.318	-39.0285	-13.904
ADPRH	-32.648	-26.497	-17.762	-24.223	-33.6595	-24.563
ADPRHL1	-9.589	-19.437	-32.2615	-21.7065	-38.4485	-34.4075
ADPRHL2	-21.923	-22.76	-16.1185	-3.0325	-12.264	-18.1655
ADPRM	-29.632	-35.548	-37.8265	-14.514	-51.1535	-29.7965
ADRA1A	-26.971	-43.254	-24.385	-9.1685	-25.6245	-19.159
ADRA1B	-29.544	-19.125	-30.564	-24.6565	-34.507	-20.0255
ADRA1D	-24.428	-15.784	-11.199	-6.0015	-21.3005	-28.0615
ADRA2A	-28.152	-27.865	-36.0525	-25.609	-32.9965	-9.763
ADRA2B	-21.385	-32.234	-39.637	-14.6915	-33.57	-17.117
ADRA2C	-31.928	-15.143	-31.662	-21.3945	-37.9165	-23.7805
ADRB1	-16.323	-35.218	-25.289	-19.1415	-43.3005	-23.6775
ADRB2	-37.076	-20.962	-34.6385	-14.8835	-32.226	-16.088
ADRB3	-25.97	-44.988	-27.2985	-21.4765	-43.796	-27.8965
ADRM1	-11.804	-21.314	-10.1215	-5.7615	-7.602	-12.012
ADSL	55.752	16.982	94.321	44.567	-39.686	-7.401
ADTRP	-29.997	-32.72	-28.07	-15.244	-25.9035	-20.9285
AEBP1	-26.222	-21.513	-32.5805	-4.408	-39.72	-22.575
AEBP2	-19.704	-15.896	-22.941	-21.1395	-12.5115	-18.968
AEN	-27.707	-19.518	-18.597	-7.2385	-36.8455	-4.9115
AFAP1	-28.813	-36.748	-35.046	-22.1795	-40.131	-26.6005
AFAP1L1	-33.244	-20.843	-25.334	-4.8255	-31.8385	-20.2625
AFAP1L2	-31.18	-34.774	-34.928	-17.9485	-27.713	-17.423
AFF1	-10.648	-19.087	-41.7145	-15.166	-38.4185	-28.5325
AFF3	-11.617	-35.172	-28.324	-15.416	-36.251	-13.6425
AFF4	-29.207	-22.736	-18.608	-19.997	-36.766	-25.134
AFG3L2	45.248	61.783	55.2295	19.08	42.642	7.143
AFM	-22.809	-38.729	-29.469	-21.904	-42.1205	-21.3305
AFMID	-34.278	-35.681	-18.0155	-19.4225	-26.874	-15.1105
AFP	-40.438	-19.694	-23.1335	-12.816	-37.671	-28.103
AFTPH	-23.119	-28.809	-25.035	-15.0475	-38.7065	-11.654
AGA	-33.021	-14.12	-43.881	-22.4015	-24.0875	-33.783
AGAP1	-36.16	-29.365	-28.7935	-20.0075	-58.6935	-20.4995
AGAP2	-21.724	-15.234	-26.019	-8.5245	-29.8295	-2.3435
AGAP3	-21.138	-31.269	-44.219	-17.866	-44.975	-20.209
AGBL1	-31.605	-40.41	-39.874	-18.7145	-50.0985	-15.5965
AGBL2	-30.336	-25.836	-24.668	-11.4335	-20.128	-15.188
AGBL3	-22.164	-23.792	-30.299	-21.458	-33.927	-30.4125
AGBL4	-32.411	-18.958	-22.725	-11.4955	-34.68	-32.6655
AGBL5	-16.8	-22.63	-18.006	-17.2545	-36.681	-26.578
AGER	-35.108	-22.196	-20.2075	-15.3465	-32.258	-16.571
AGFG1	-31.705	-12.276	-39.3565	-20.9125	-33.047	-22.106
AGFG2	-24.852	-29.711	-24.0985	-11.4665	-22.8045	-27.9465
AGGF1	-31.202	-29.861	-24.437	-23.3955	-29.348	-27.627
AGK	-7.415	-17.691	-22.118	-1.6785	-37.3155	-18.5715
AGL	-29.979	-20.289	-33.86	-19.233	-20.3705	-14.5225
AGMAT	-24.201	-31.18	-21.943	-13.918	5.3785	-18.2085
AGMO	-27.688	-33.137	-17.3955	-19.6615	-31.163	-26.8775
AGO1	-13.762	-23.633	-31.125	-24.625	-26.491	-4.034
AGO2	-34.189	-30.308	-32.8465	-27.8585	18.422	-15.3695
AGO3	-7.214	-30.132	-19.095	-15.94	-30.882	-23.4425
AGO4	-25.602	-15.268	-38.414	-16.7175	-27.976	-4.1565
AGPAT1	-29.509	-16.929	-23.8095	-9.753	-37.443	-21.415
AGPAT2	-16.587	29.073	-14.1735	-17.8795	-22.307	-17.861
AGPAT3	-27.457	-23.113	-28.2035	-22.6925	-32.42	-22.3545
AGPAT4	-28.184	-34.674	-28.4615	-20.099	-27.8545	-36.365
AGPAT5	-11.428	-25.302	11.9235	-7.572	-41.6755	-28.981
AGPS	-29.928	-15.001	-20.337	-21.0155	-22.705	-15.0835
AGR2	-34.963	-44.514	-5.6695	-7.7505	-18.258	-17.9425
AGR3	-32.874	-56.05	-29.379	-22.948	-38.8435	-20.334
AGRN	-18.864	-25.261	-30.3725	-17.2395	-13.6585	-8.704
AGRP	-24.593	-23.566	-8.898	-15.5415	-10.489	-15.4565
AGT	-18.349	-15.796	-32.219	-8.2665	-24.2875	-20.0145
AGTPBP1	-32.468	-29.399	-23.3885	-19.1135	-40.091	-20.534
AGTR1	-40.086	-13.481	-25.6275	-22.965	-30.9075	-25.0385
AGTR2	-40.458	-32.142	-21.534	-25.553	-37.87	-27.4885
AGTRAP	-14.397	-43.837	-17.798	-12.2345	-12.453	-12.273
AGXT	-26.42	-23.957	-28.7615	-15.8815	-30.863	-21.516
AGXT2	-24.818	-14.395	-33.8955	-23.8105	-37.422	-25.0175
AHCTF1	-5.659	1.487	19.0975	-3.2805	66.659	27.423
AHCY	46.811	16.481	87.074	53.2565	-31.384	-36.0265
AHCYL1	14.722	-15.211	9.8925	-10.507	0.0035	-16.519
AHCYL2	-32.342	-30.628	-21.339	-10.5325	-33.614	-18.4845
AHDC1	-10.285	-29.37	-29.95	-22.8205	-12.133	-24.003
AHI1	-30.164	-15.717	-43.3715	-23.644	-24.7685	-29.4235
AHNAK	-24.732	-17.352	-23.6885	-20.2235	-32.198	-21.81
AHNAK2	-38.698	-16.78	-50.502	-17.7345	-30.518	-16.371
AHR	-26.942	-29.319	-23.649	-14.6185	-118.546	-42.365
AHRR	-25.254	-24.265	-35.3745	-11.3495	-15.976	-22.843
AHSA1	-37.975	-24.742	-21.8995	-13.5835	-48.269	-17.755
AHSG	-42.82	-29.339	-48.062	-25.4775	-30.513	-24.7135
AHSP	-26.742	-25.364	-26.922	-18.3595	-19.2125	-21.762
AICDA	-48.414	-35.619	-33.007	-13.7205	-36.7215	-28.738
AIDA	-25.609	-23.898	-30.7895	-15.849	-9.4745	-17.434
AIF1	-29.336	-43.53	-19.437	-22.0215	-24.888	-24.91
AIF1L	-29.275	-7.353	-36.701	-22.4215	-29.213	-14.0415
AIFM1	-2.267	-16.579	-2.1665	-16.2465	23.426	4.796
AIFM2	-34.399	-35.312	-28.911	-12.632	-25.6375	-20.6365
AIFM3	-27.591	-42.648	-20.6645	-11.828	-17.827	-20.0525
AIG1	-17.88	-37.349	-26.251	-22.9735	-31.1875	-21.703
AIM2	-23.443	-31.546	-33.5115	-18.1475	-35.6775	-27.863
AIMP1	-26.136	-32.951	-49.7805	-24.5835	-48.8135	-23.3395
AIMP2	-3.648	-9.875	-19.657	-16.436	-29.9795	-22.637
AIP	-24.129	-17.269	-24.784	-11.9195	-57.2775	-11.224
AIPL1	-32.765	-28.322	-28.5705	-14.787	-46.645	-17.2235
AIRE	-27.685	-7.186	-32.385	-16.3595	-39.7975	-28.4705
AJAP1	-42.877	-33.682	-26.5695	-14.1535	-27.27	-16.3095
AJUBA	-28.19	-16.43	-29.2615	-18.1735	-62.989	-24.105
AK1	-22.73	-30.503	-32.683	-14.495	-33.0455	-12.4715
AK2	-3.017	-21.142	-4.3705	-10.2725	-22.5345	-20.547
AK3	-39.171	-25.952	-25.344	-17.678	-15.495	-15.5925
AK4	-15.26	-13.603	-26.5335	-29.7555	-20.2155	-10.1915
AK5	-27.274	-21.271	-32.684	-21.078	-24.865	-21.6125
AK7	-34.364	-28.544	-15.8395	-17.477	-33.3075	-29.386
AK8	-24.133	-23.067	-11.726	-22.605	-25.013	-29.178
AK9	-26.367	-26.839	-30.7685	-20.7325	-25.163	-11.574
AKAP1	-14.355	-21.755	-10.7895	-14.2045	-20.2665	-19.8935
AKAP10	-41.897	-37.296	-18.693	-10.745	-30.206	-20.5285
AKAP11	-19.893	-28.679	-26.4195	-18.179	-36.9295	-23.389
AKAP12	-30.038	-22.94	-34.6225	-17.326	-41.3915	-29.654
AKAP13	-22.274	-28.645	-33.235	-18.5565	12.1085	-15.0565
AKAP14	-32.547	-28.433	-36.6215	-24.518	-30.922	-24.1745
AKAP2	-24.561	-35.304	-19.421	-13.517	-16.4445	-4.664
AKAP3	-17.675	-19.623	-20.565	-11.507	-26.5705	-22.443
AKAP4	-27.293	-31.201	-39.1665	-25.811	-45.5705	-29.2305
AKAP5	-24.76	-27.564	-16.434	-14.58	-22.416	-27.7045
AKAP6	-33.693	-29.123	-32.158	-18.084	-31.1265	-19.4345
AKAP7	-22.744	-21.772	-23.52	-10.801	-39.9315	-30.7565
AKAP8	-20.163	-15.336	-17.8405	-18.316	-28.385	-34.528
AKAP8L	-20.421	-10.185	-34.622	-19.058	-45.6185	-10.1765
AKAP9	-47.063	-36.721	-42.419	-16.15	-22.1735	-12.038
AKIP1	-27.693	-29.835	-30.0305	-23.3045	-35.5815	-22.9835
AKIRIN1	-7.019	-5.267	-31.6665	-21.7925	-2.3105	-8.0365
AKIRIN2	18.789	21.911	30.0355	5.365	29.6325	21.4935
AKNA	-23.065	-11.324	-29.5495	-14.5425	-36.563	-26.7615
AKNAD1	-25.096	-16.444	-28.897	-15.5025	-19.2335	-22.2335
AKR1A1	-23.883	-16.105	-25.2285	-17.8635	-26.102	-21.6235
AKR1B1	-36.039	-28.272	-34.0125	-15.311	-40.6915	-30.2855
AKR1B10	-32.417	-20.967	-35.3155	-19.55	-21.6485	-29.5645
AKR1B15	-21.892	-28.665	-14.6755	-9.3875	-22.567	-17.5505
AKR1C2	-19.292	-30.379	-12.3555	-6.4235	-21.715	-16.0295
AKR1C3	-30.924	-32.322	-27.6375	-19.0675	-25.8535	-26.0275
AKR1C4	-28.872	-37.472	-21.724	-9.581	-27.5515	-17.402
AKR1D1	-39.226	-25.995	-21.3185	-13.275	-28.645	-23.247
AKR1E2	-33.656	-23.331	-35.31	-22.1945	-37.595	-27.945
AKR7A2	-13.476	-26.628	-12.8935	-6.1715	-32.3995	-13.231
AKR7A3	-26.368	-14.975	-21.027	-5.643	-8.5265	-11.412
AKT1	-22.326	-17.164	-11.522	-1.3945	-30.015	-30.445
AKT1S1	-24.237	-14.706	-9.6385	-0.977	-30.9705	-24.07
AKT2	-41.749	-28.877	-13.438	-3.376	-27.622	-19.9375
AKT3	-28.165	-30.794	-43.1905	-18.6815	-30.9345	-29.922
AKTIP	-25.931	-32.757	-23.337	-6.525	-35.664	-24.246
ALAD	-14.053	-14.807	-26.582	-19.39	-32.879	-20.4435
ALAS1	-23.577	-25.59	-33.457	-14.237	-13.236	-19.31
ALAS2	-29.297	-31.508	-36.946	-13.644	-24.4735	-27.271
ALB	-33.643	-27.626	-33.373	-21.583	-30.492	-25.711
ALCAM	-34.524	-20.554	-25.897	-20.5125	-49.4395	-23.0725
ALDH16A1	-23.403	-21.188	-27.2735	-15.6555	-30.63	-8.3235
ALDH18A1	-38.206	-24.1	-35.921	-14.834	-11.3355	-10.6155
ALDH1A1	-40.172	-39.149	-29.384	-12.3295	-33.1905	-27.4915
ALDH1A2	-33.233	-27.399	-25.85	-18.642	-24.714	-38.524
ALDH1A3	-27.077	-32.264	-33.508	-7.6045	-33.644	-32.8205
ALDH1B1	-23.065	-10.59	-18.7695	-14.121	-33.911	-22.6595
ALDH1L1	-25.108	-33.145	-15.2035	0.971	-42.762	-14.6065
ALDH1L2	-31.456	-34.882	-23.8525	-24.5925	-27.068	-22.771
ALDH2	-32.036	-30.993	-23.8275	-11.468	-29.728	-18.0615
ALDH3A1	-36.315	-27.072	-19.5655	-9.5275	-24.7345	-32.7445
ALDH3A2	-53.092	-41.827	-30.7565	-19.7215	-32.2255	-25.18
ALDH3B2	-19.369	-28.622	-40.9595	-13.9445	-21.9405	-23.955
ALDH4A1	-24.578	-21.706	-29.177	-17.051	-20.4145	-39.959
ALDH5A1	-27.899	-3.679	-16.6295	-17.5435	-29.8335	-23.6625
ALDH6A1	-30.39	-15.812	-20.4145	-13.512	-32.6665	-25.4255
ALDH7A1	-15.095	-11.883	-29.1985	-14.591	-29.709	-14.2935
ALDH8A1	-24.566	-17.059	-29.3415	-7.8475	-29.8655	-22.2565
ALDH9A1	-34.065	-33.783	-19.005	-21.3175	-37.0495	-24.8205
ALDOA	91.53	58.987	100.337	56.0675	126.632	71.676
ALDOB	-33.766	-23.468	-43.5965	-20.1445	-44.1545	-32.4405
ALDOC	-5.511	-6.816	-11.571	-2.9735	-32.303	-22.2155
ALG1	28.054	6.346	102.868	56.1995	34.22	10.0615
ALG10B	-20.064	-18.672	-9.679	0.64	-12.859	-12.428
ALG11	33.738	22.621	35.2935	11.0285	9.027	8.7535
ALG12	-21.094	-35.35	-21.339	-11.9085	-8.876	-9.129
ALG13	49.791	28.489	40.112	31.4795	25.961	6.9415
ALG14	21.776	10.064	15.209	18.792	58.91	20.99
ALG2	47.475	-3.799	79.687	57.1835	94.8235	48.4445
ALG3	-24.218	-30.366	-23.381	-8.332	-8.7085	-18.774
ALG5	-13.044	-22.322	-19.6775	-9.144	7.5135	-12.3415
ALG6	-20.708	-17.872	-13.659	-8.469	44.9705	9.0315
ALG8	-32.211	-54.073	-11.742	-17.47	47.817	19.357
ALG9	-15.297	-16.415	-17.952	-5.5155	-12.628	-21.054
ALK	-28.856	-41.448	-4.289	-12.3405	13.556	-11.7645
ALKBH1	-47.425	-30.511	-19.3835	-16.5735	-36.339	-16.8125
ALKBH2	-31.862	-32.689	-23.832	-18.619	-3.7485	-18.792
ALKBH3	-17.61	-26.695	-30.784	-18.649	-13.247	-21.0475
ALKBH4	-33.681	-33.673	-18.041	-13.069	-45.364	-22.97
ALKBH5	-10.749	2.928	-14.8085	-11.626	-27.58	-12.9855
ALKBH6	-18.538	-29.853	-20.1095	-16.233	-26.632	-15.6415
ALKBH7	-16.602	-45.11	-13.494	-12.7705	-36.2195	-19.208
ALKBH8	-21.134	-19.665	-20.3975	-2.2765	2.025	-10.5985
ALLC	-32.478	-28.556	-44.2535	-16.2335	-42.141	-29.9505
ALMS1	-33.672	-19.505	-22.4735	-12.1345	-19.5825	-19.408
ALOX12	-25.108	-24.822	-38.087	-22.174	-29.429	-18.807
ALOX12B	-31.001	-22.685	-33.7125	-17.1225	-44.3575	-8.974
ALOX15	-25.699	-26.286	-17.6515	-14.013	-37.718	-25.7595
ALOX15B	-14.217	-25.976	-37.3645	-11.659	-18.416	-10.672
ALOX5	-32.353	-26.031	-30.772	-19.2135	-40.912	-21.2105
ALOX5AP	-25.863	-17.752	-31.991	-17.3065	-38.737	-30.5085
ALOXE3	-33.16	-30.129	-25.002	-16.224	-24.7505	-30.2215
ALPI	-24.318	-33.92	-25.5295	-14.6605	-38.939	-24.1
ALPK1	-32.948	-36.885	-29.6265	-18.1925	-23.385	-10.587
ALPK2	-46.185	-32.656	-31.442	-16.4235	-30.855	-26.0585
ALPK3	-12.526	-22.961	-31.047	-22.7275	-16.78	-18.842
ALPL	-28.997	-16.709	-34.329	-8.601	-13.6315	-18.4555
ALPP	-32.431	-29.327	-16.221	-2.5645	-13.2935	4.939
ALS2	-44.14	-5.945	-29.721	-15.369	-19.114	-15.522
ALS2CL	-31.486	-37.721	-17.486	-13.0505	-7.483	-17.105
ALX1	-24.706	-41.39	-23.154	-19.5805	-25.6685	-19.123
ALX3	-21.744	-30.652	-16.142	-3.497	9.7355	-3.6165
ALX4	-28.847	-14.452	-27.4695	-10.896	-19.461	-22.319
ALYREF	9.025	13.341	44.0865	7.927	47.275	26.2955
AMACR	-14.799	-45.772	-21.887	-19.2305	-31.3245	-35.4225
AMBN	-20.344	-27.13	-21.8155	-22.491	-39.556	-25.4825
AMBP	-16.17	-34.336	-23.92	-10.9895	-37.6275	-26.1715
AMBRA1	-22.456	-11.207	-27.895	-11.103	-91.489	-10.3915
AMD1	15.547	-16.902	-13.9315	3.9655	-19.6395	-16.2615
AMDHD1	-33.35	-19.545	-28.2895	-8.152	-29.2125	-23.7915
AMDHD2	-19.661	-27.794	-8.15	-9.157	-7.3765	-20.6555
AMELX	-32.362	-17.2	-34.1435	-23.145	-37.093	-28.938
AMER1	-30.876	-59.731	-41.1535	-27.1645	-45.22	-26.6845
AMER2	-22.886	-35.328	-17.752	-21.937	-34.251	-22.289
AMER3	-27.966	-22.175	-10.972	-11.8445	-32.4965	-14.552
AMFR	-31.446	-6.439	-6.3415	-21.994	-14.4925	-25.105
AMH	-19.302	-25.845	-25.539	-9.127	-36.885	-23.9315
AMHR2	-27.904	-26.251	-15.4515	-8.8355	-33.2915	-23.3265
AMIGO1	-17.684	-26.035	-22.189	-18.227	-23.609	-28.2195
AMIGO2	-25.829	-18.821	-12.6485	-10.6025	-33.3965	-22.433
AMMECR1	-28.52	-26.888	-51.331	-24.586	-30.0255	-34.107
AMMECR1L	-21.063	-36.87	-31.5875	-20.0595	-30.6685	-23.5005
AMN	-19.252	-25.195	-34.2675	-16.013	-6.829	-6.6265
AMN1	-32.633	-19.293	-29.984	-17.6095	-34.5015	-30.115
AMOT	-40.265	-26.215	-30.932	-27.7245	-40.6685	-22.6975
AMOTL1	-16.277	-11.432	-26.634	-14.788	-24.091	-22.7775
AMOTL2	-17.197	-38.874	-23.025	-21.8745	-68.762	-27.8765
AMPD1	-34.368	-32.395	-29.1305	-24.0465	-39.2495	-16.0315
AMPD2	-29.483	-29.745	-16.432	-15.2535	-33.09	-25.0005
AMPD3	-26.887	-30.289	-33.0785	-17.221	-40.965	-29.9685
AMPH	-45.902	-23.802	-31.7745	-20.0785	-53.5055	-6.6275
AMT	-20.728	-40.996	-20.3625	-23.427	-22.062	-15.637
AMTN	-31.619	-23.822	-31.3905	-12.329	-32.3205	-14.3085
AMZ1	-16.784	-23.95	-24.0795	-18.952	-18.3095	-28.0255
AMZ2	-35.425	-13.443	-24.922	-19.4775	-35.978	-26.2765
ANAPC1	34.142	49.643	33.2355	23.5715	109.618	36.8275
ANAPC10	24.846	35.139	-20.7555	-23.8915	85.2555	36.642
ANAPC11	133.111	122.554	92.7205	42.966	103.19	49.2945
ANAPC13	-17.887	-1.339	-15.564	-10.896	-2.6345	1.779
ANAPC15	26.38	20.228	-15.104	16.628	-17.007	-19.4645
ANAPC16	-32.631	-25.251	-23.2695	-21.099	-40.4065	-36.7065
ANAPC2	82.463	59.076	66.5305	20.3685	71.498	24.5635
ANAPC4	20.102	14.463	62.497	38.8725	126.662	46.06
ANAPC5	57.056	34.053	30.5675	9.6845	48.7325	19.1855
ANAPC7	-22.56	-14.226	-32.5035	-15.2005	-24.3945	-17.634
ANG	-29.358	-23.744	-19.694	-15.804	-16.408	-8.855
ANGEL1	-27.279	-17.94	-38.002	-14.4095	-30.816	-26.0975
ANGEL2	-30.312	-15.936	-13.024	-16.837	-15.5955	-27.7965
ANGPT2	-20.228	-43.241	-27.4485	-23.5535	-35.744	-24.0315
ANGPT4	-26.374	-22.778	-15.692	-15.7015	-35.032	-20.9775
ANGPTL1	-22.864	-10.512	-34.2385	-15.77	-25.5615	-10.993
ANGPTL2	-18.207	-17.523	-25.522	-21.688	-17.5835	-24.608
ANGPTL3	-27.884	-19.548	-30.378	-18.335	-33.3155	-23.556
ANGPTL4	-24.008	-21.38	-25.9065	-17.061	-29.745	-18.556
ANGPTL5	-31.05	-48.756	-23.3155	-23.567	-29.5255	-18.505
ANGPTL6	-28.09	-14.016	-19.002	-12.49	-40.0475	-12.2205
ANGPTL7	-24.466	-8.748	-32.367	-13.5675	-22.526	-17.8785
ANK1	-24.469	-40.236	-26.2395	-21.6275	-48.3175	-20.198
ANK2	-32.669	-27.008	-26.2505	-14.662	-30.9535	-31.3005
ANK3	-21.354	-33.363	-27.369	-9.349	-50.796	-19.11
ANKAR	-28.573	-31.595	-21.6855	-23.73	-27.2285	-20.024
ANKDD1A	-28.211	-13.501	-25.6775	-7.6475	-26.24	-25.1645
ANKDD1B	-30.395	-39.342	-29.7865	-10.986	-32.799	-19.977
ANKEF1	-36.012	-43.238	-29.994	-21.9055	-39.304	-34.409
ANKFN1	-35.886	-42.635	-20.9535	-16.612	-45.0135	-23.3235
ANKFY1	-27.127	-30.712	-15.0235	-19.5605	-19.95	-7.4415
ANKH	-32.452	-28.197	-31.4985	-17.746	-33.862	-50.4935
ANKHD1-EIF4EBP3	-26.685	-22.546	-28.2955	-18.1965	-34.6535	-26.077
ANKIB1	-24.199	-29.715	-27.825	-14.833	-25.57	-21.827
ANKK1	-24.63	-25.854	-32.427	-7.2155	-34.183	-17.774
ANKLE1	-26.632	-10.222	-20.831	-3.7845	-17.6445	-15.348
ANKLE2	71.677	78.941	72.0635	27.6705	56.401	31.041
ANKMY1	-30.402	-39.85	-24.724	-9.9685	-21.102	-22.9195
ANKMY2	-36.426	-40.117	-28.5685	-16.3095	-52.7405	-27.485
ANKRA2	-46.219	-12.665	-10.191	-3.443	-18.0655	-12.798
ANKRD1	-27.972	-28.871	-21.915	-19.0285	-33.38	-31.5405
ANKRD10	-28.842	-24.989	-30.3675	-16.1295	-33.901	-15.279
ANKRD11	-11.513	-14.526	-33.822	-12.149	7.1905	-1.9255
ANKRD12	-26.35	-23.628	-27.3815	-15.2795	-37.7965	-26.162
ANKRD13A	-33.419	-28.287	-24.897	-14.4355	-35.959	-21.8695
ANKRD13B	-26.237	-22.618	-22.82	-15.111	-31.3625	-18.2605
ANKRD13C	-37.619	-28.29	-23.852	-28.1345	-25.9695	-28.6675
ANKRD16	-30.396	-19.163	-26.7115	-16.337	-41.4995	-28.6355
ANKRD17	-9.041	-17.82	-17.8055	10.128	-33.238	-23.0415
ANKRD18A	-15.757	-25.89	-11.1655	1.2885	-32.851	-36.157
ANKRD18B	-24.304	-33.905	-10.2745	-3.149	-7.039	-7.7435
ANKRD22	-18.643	-20.66	-37.2265	-20.61	-31.912	-20.127
ANKRD23	-25.334	-27.146	-39.3815	-16.2745	-28.526	-29.4135
ANKRD24	-15.001	-10.516	-13.046	-18.1725	-38.727	-14.5515
ANKRD26	-33.925	-34.425	-28.5395	-21.788	-45.9375	-31.285
ANKRD27	-25.729	-25.322	-27.9285	-17.8745	-34.4765	-22.96
ANKRD28	-7.727	-13.894	-32.6555	-28.352	-30.6155	-19.9365
ANKRD30A	-34.853	-37.552	-40.3425	-32.8135	-35.0905	-32.659
ANKRD30B	-33.042	-22.471	-23.1625	-20.9665	-40.3805	-25.2445
ANKRD33	-17.009	-40.511	-37.3535	-11.206	-32.436	-11.572
ANKRD33B	-20.399	-28.806	-28.8615	-25.699	-21.5385	-22.2105
ANKRD34A	-24.881	-28.354	-24.9515	-8.1295	-26.8285	-30.6065
ANKRD34B	-21.374	-14.616	-32.9665	-15.6705	-27.953	-20.0005
ANKRD34C	-29.791	-35.679	-44.275	-16.6515	-42.9515	-32.929
ANKRD35	-15.112	-34.918	-46.739	-9.9605	-30.2885	-7.632
ANKRD36	-30.618	-2.207	-22.017	-10.5055	-8.657	-7.067
ANKRD37	-33.683	-31.861	-23.1015	-25.261	-35.4395	-36.6705
ANKRD39	-30.332	-23.979	-29.5085	-21.9895	-27.668	-18.9035
ANKRD40	-20.271	-17.35	5.518	-8.722	-32.988	-17.42
ANKRD42	-51.054	-25.769	-24.448	-13.8115	-13.5	-18.028
ANKRD44	-28.536	-36.587	-26.806	-11.404	-28.3235	-17.0615
ANKRD45	-37.338	-18.587	-33.102	-25.0395	-47.286	-38.464
ANKRD46	-22.306	-37.27	-15.2065	-11.2115	-41.9965	-32.604
ANKRD49	43.186	4.972	78.875	28.279	14.601	-12.743
ANKRD50	-28.691	-27.448	-19.543	-13.7265	-19.527	-19.036
ANKRD52	-19.964	-26.469	-47.932	-31.4665	18.2055	7.276
ANKRD53	-17.14	-34.017	-21.4025	-8.483	-34.6865	-23.2475
ANKRD54	-28.477	-29.952	-23.591	-13.027	-29.131	-26.3835
ANKRD55	-26.639	-34.111	-26.9555	-12.5245	-27.8335	-36.3495
ANKRD6	-44.215	-29.249	-23.5615	-14.249	-30.3225	-24.8535
ANKRD61	-38.281	-28.972	-36.9025	-15.256	-26.875	-31.0115
ANKRD62	-47.01	-28.052	-32.6465	-13.9305	-33.0795	-21.2155
ANKRD63	-23.26	-7.033	-20.6205	-17.198	-18.538	-25.7355
ANKRD65	-11.694	-15.31	-21.3345	0.9735	-4.643	2.8865
ANKRD66	-31.374	-40.484	-34.228	-30.956	-31.885	-21.243
ANKRD7	-21.549	-43.355	-29.2335	-11.4685	-33.957	-20.266
ANKRD9	-31.791	-26.914	-24.334	-19.151	-24.285	-33.531
ANKS1A	-22.24	-27.029	-17.206	-14.1425	-26.548	-29.0815
ANKS1B	-30.682	-40.812	-23.865	-16.81	-24.762	-13.671
ANKS3	-26.317	-14.612	-22.5645	-22.481	-45.201	-25.3445
ANKS4B	-32.354	-35.313	-19.8815	-21.5015	-38.522	-14.9835
ANKS6	-28.087	-27.481	-18.268	-15.8385	-35.6905	-13.196
ANKZF1	-31.124	-8.652	-22.259	-19.8815	-29.082	-14.6145
ANLN	-21.378	-13.8	-12.7955	-3.443	-8.158	-16.822
ANO1	-9.161	-25.651	-23.053	-18.6065	-14.778	-23.599
ANO10	-24.476	-45.346	-33.4125	-5.438	-31.0655	-31.2785
ANO3	-26.828	-38.782	-25.214	-19.7655	-23.051	-16.091
ANO4	-26.231	-19.829	-24.789	-17.174	-39.112	-36.462
ANO5	-30.245	-33.187	-26.312	-15.309	-35.2515	-24.932
ANO6	-36.63	-12.542	-39.369	-20.237	-38.5255	-11.6995
ANO7	-32.001	-36.435	-39.669	-11.7485	-20.55	-18.883
ANO8	-20.54	-26.695	-21.6385	-10.1705	-18.5545	-15.2075
ANO9	-19.431	-15.438	-15.8655	-11.4075	-20.4005	-24.706
ANP32A	-28.671	-19.598	-47.7215	-16.362	-41.2025	-30.9915
ANP32B	-22.23	-32.596	-23.7455	-18.713	-24.155	-1.4925
ANP32D	-29.866	-50.582	-5.4785	-2.95	-10.1005	-17.164
ANP32E	-28.066	-24.832	-20.0995	-9.1445	-7.176	-9.919
ANPEP	-17.538	-30.246	-32.963	-13.646	-44.597	-32.003
ANTXR1	-26.987	-47.536	-30.378	-18.5175	-32.7985	-16.791
ANTXR2	-38.06	-17.537	-31.793	-14.7395	-28.7275	-22.4705
ANTXRL	-34.856	-22.278	-29.65	-21.1215	-34.613	-22.1775
ANXA1	-26.366	-45.659	-35.1265	-21.632	-21.9795	-10.462
ANXA10	-41.305	-24.423	-30.6685	-23.128	-44.332	-12.3325
ANXA11	-20.1	-27.947	-25.8175	-18.9465	-12.6735	-34.3165
ANXA13	-37.003	-38.305	-25.5075	-4.8715	-34.362	-21.646
ANXA2	-12.008	-30.217	-14.6825	-11.8575	-38.058	-19.307
ANXA2R	-26.09	-27.489	-36.994	-13.4145	-33.7925	-27.3325
ANXA3	-28.172	-36.383	-35.6575	-18.347	-36.756	-19.1875
ANXA4	-30.233	-29.285	-21.084	-22.154	-29.4345	-22.5665
ANXA5	-28.249	-29.076	-28.2365	-18.639	-20.758	-23.051
ANXA6	-33.688	-42.127	-38.213	-29.8625	-30.868	-26.533
ANXA7	-31.764	-24.621	-17.6225	-6.6225	-25.7705	-2.464
ANXA9	-29.607	-30.953	-14.4235	-5.765	-5.684	-8.2215
AOAH	-24.59	-38.312	-26.892	-19.6245	-36.6755	-20.969
AOC1	-25.719	-40.534	-32.204	-24.255	-23.6695	-27.207
AOC2	-30.334	-25.465	-40.9035	-20.6885	-29.8015	-12.9965
AOC3	-34.095	-17.972	-24.462	-6.0705	-36.1245	-18.6055
AOX1	-33.26	-21.717	-38.404	-23.7865	-27.58	-23.396
AP1AR	-32.355	-34.949	-25.5755	-21.64	-26.43	-20.032
AP1B1	-43.068	-17.269	-43.6445	-26.3885	-23.551	-12.729
AP1G1	-22.753	-8.893	-37.527	-22.553	1.542	-18.6285
AP1G2	-12.951	-24.717	1.9635	-9.59	-15.9815	-14.799
AP1M1	-16.685	-23.939	-24.6055	-13.0755	-5.0935	-19.3055
AP1M2	-37.563	-32.699	-25.252	-21.1415	-23.2	-7.3425
AP1S1	-34.453	-43.014	-24.2935	-19.8805	-34.8675	-12.8585
AP1S2	-22.726	-30.244	-22.5	-16.0645	-3.7605	-0.0935
AP1S3	-36.992	-22.206	-25.573	-9.489	-16.987	-11.725
AP2A1	-31.581	-30.22	-15.44	-15.0175	-22.578	-20.3565
AP2A2	-4.389	-21.747	-34.372	-15.769	-28.5595	-18.821
AP2B1	-17.145	-3.208	-9.897	-17.7575	-5.4105	-12.6095
AP2M1	42.214	33.247	44.553	10.8015	-12.7825	-24.733
AP2S1	68.245	66.683	89.9535	46.702	1.483	-0.98
AP3B1	-21.637	-13.387	-30.237	-16.524	-18.087	-23.273
AP3B2	-38.938	-28.747	-32.2275	-15.1265	-39.919	-24.419
AP3D1	-30.906	-13.818	-33.6535	-18.743	-19.2895	-19.791
AP3M1	-29.813	-37.315	-16.216	-19.7475	-4.548	-9.8165
AP3M2	-13.3	-38.131	-27.3095	-17.1585	-41.53	-19.625
AP3S1	-37.095	-39.38	-22.169	-21.8945	-10.7155	-10.074
AP3S2	-38.387	-11.432	-34.4475	-23.7295	-21.8615	-26.3695
AP4B1	-26.566	-19.793	-17.4225	-20.6025	-29.5015	-24.7375
AP4E1	-30.581	-16.839	-28.9375	-19.1565	-44.087	-33.9025
AP4M1	-19.629	-20.148	-23.771	-14.8195	-35.156	-22.1065
AP4S1	-43.616	-36.431	-38.6575	-6.8115	-41.683	-24.8155
AP5B1	-22.222	-34.982	-16.917	-12.7385	-7.7445	-13.3585
AP5M1	-23.346	-21.313	-35.4975	-20.655	-18.851	-15.9495
AP5S1	-32.418	-19.094	-26.6045	-6.684	-29.4515	-20.2845
AP5Z1	-18.015	-19.373	-24.5275	-22.6175	-21.678	-7.035
APAF1	-30.992	-20.572	-33.528	-20.505	-41.466	-22.9885
APBA1	-33.682	-32.83	-32.4665	-22.7885	-31.858	-34.985
APBA2	-27.005	-32.518	-21.754	-16.409	-27.8265	-25.461
APBA3	-29.134	-35.309	-20.788	-13.5255	-16.9315	-18.773
APBB1	-23.258	-25.269	-19.6465	-8.3235	-25.1455	-17.6105
APBB1IP	-38.685	-17.903	-30.694	-26.1895	-36.3725	-35.8605
APBB2	-41.209	-33.446	-36.455	-20.465	-42.887	-20.296
APBB3	-28.125	-28.721	-36.178	-14.02	-36.1635	-25.624
APC	-32.399	-30.701	-6.3655	-12.719	-28.848	-12.2465
APC2	-22.031	-19.909	-19.258	-10.857	-23.255	-18.4435
APCDD1	-31.741	-40.009	-37.3985	-24.849	-42.725	-28.624
APCDD1L	-15.639	-52.796	-32.491	-28.027	-21.242	-25.69
APCS	-26.019	-28.595	-25.429	-16.5575	-32.42	-20.7395
APEH	-28.718	-20.317	-21.2215	-2.6765	-20.4875	-6.755
APEX1	-36.023	-16.958	-21.403	11.5505	-26.6735	16.4265
APEX2	-24.101	17.003	-14.63	59.3595	-6.19	31.4585
APH1A	-23.991	-16.699	-11.497	-8.1625	-21.6925	-21.2795
APH1B	-35.075	-26.334	-36.519	-8.0505	-47.4965	-21.7795
API5	-23.844	-25.379	-14.017	-23.0005	-0.7845	-13.7155
APIP	-22.819	-8.17	-27.928	-18.4085	-13.7315	-17.7715
APLF	-20.424	-20.224	-17.707	-16.9265	-26.9175	-11.141
APLNR	-29.517	-29.69	-34.3045	-26.143	-33.1495	-37.994
APLP1	-18.9	-46.451	-33.7935	-13.808	-30.119	-28.2115
APLP2	-20.553	-14.881	-31.6	-15.269	-26.3315	-13.6835
APMAP	-20.885	-13.725	-44.185	-19.909	-26.827	-26.1575
APOA1	-31.828	-46.042	-30.5	-15.964	-34.029	-26.7625
APOA2	-22.592	-15.035	-29.863	-12.0115	-29.9025	-23.026
APOA4	-28.836	-30.752	-22.4775	-6.7215	-28.2765	-16.8045
APOA5	-16.432	-16.612	-24.5485	-17.9245	-19.9755	-17.398
APOB	-29.9	-40.484	-38.6085	-19.631	-37.5065	-21.752
APOBEC1	-25.027	-31.152	-17.7885	-14.9295	-31.9595	-23.768
APOBEC2	-25.759	-22.14	-31.535	-17.938	-26.1435	-29.387
APOBEC3A	-23.613	-10.536	-34.5265	-14.293	-39.5655	-33.4185
APOBEC3B	-28.963	-26.757	-27.91	-23.8765	-38.454	-22.8765
APOBEC3C	-39.021	-37.642	-37.334	-14.139	-32.1495	-24.521
APOBEC3D	-27.935	-27.841	-28.749	-21.9435	-32.751	-30.179
APOBEC3F	-35.666	-30.039	-33.3875	-27.748	-23.242	-5.7645
APOBEC3G	-28.559	-28.616	-28.876	-20.2155	-28.51	-16.002
APOBEC3H	-39.323	-31.754	-34.024	-18.9245	-34.0895	-15.3495
APOBEC4	-35.371	-31.989	-30.2985	-9.093	-21.7575	-26.9685
APOBR	-26.453	-21.63	-26.796	-8.3595	-44.725	-21.269
APOC1	-27.508	-27.923	-2.934	-3.9785	-22.7695	-8.983
APOC3	-29.132	-17.836	-26.978	-12.9855	-10.0525	-10.551
APOC4	-14.209	-18.751	-37.726	-16.9035	-38.474	-31.8395
APOD	-24.591	-42.925	-34.514	-21.2805	-25.3315	-24.9825
APOE	-21.652	-12.299	-16.5385	-18.455	-19.3385	-25.99
APOF	-31.717	-18.027	-12.426	-12.8765	-12.788	-13.518
APOH	-32.101	-17.041	-23.8585	-14.481	-43.667	-22.97
APOL1	-36.794	-27.729	-7.4575	-9.947	-20.074	-8.5025
APOL2	-24.475	-17.919	-28.606	-7.0725	-18.9245	-11.1095
APOL3	-36.638	-27.497	-19.9545	-5.7895	-22.9475	-9.257
APOL5	-17.957	-39.357	-37.973	-13.0195	-28.321	-21.4035
APOL6	-37.596	-25.112	-32.2465	-17.0165	-43.4175	-22.9445
APOLD1	-23.693	-18.756	12.8415	22.314	6.594	-8.4565
APOM	-30.626	-27.879	-29.698	-13.4395	-28.625	-21.5155
APOO	-33.753	-21.113	-51.193	-24.908	-34.9095	-20.6595
APOOL	-37.433	-32.125	-37.437	-20.7285	-20.889	-14.526
APP	-19.867	-20.146	-33.221	-18.476	-44.725	-24.3845
APPBP2	-29.648	-22.024	-35.1905	-17.5275	-32.4995	-19.0025
APPL1	-30.257	-31.302	-28.9805	-11.7855	-28.949	-22.5795
APPL2	-10.908	-16.784	-28.1775	-22.702	-38.628	-29.6835
APRT	-26.433	-20.753	-23.513	-4.289	-28.037	-26.208
APTX	-36.82	-33.855	-9.984	-9.4645	-35.6205	-25.533
AQP1	-38.516	-25.603	-20.799	-16.7315	-24.416	-15.7325
AQP10	-27.172	-14.513	-19.8155	-20.135	-32.7035	-20.442
AQP11	-28.892	-13.436	-30.4745	-12.783	-10.1995	-12.019
AQP2	-23.281	-44.155	-8.7085	-9.523	-10.7265	-17.249
AQP3	-25.101	-26.195	-18.192	-14.9	-33.8445	-8.802
AQP4	-18.406	-34.581	-25.9325	-25.6675	-39.691	-31.6695
AQP5	-14.468	-21.89	-17.871	-21.5355	-26.9845	-2.39
AQP6	-23.329	-10.156	-15.339	-15.777	-20.568	-12.56
AQP8	-29.757	-28.823	-29.681	-21.2975	-28.38	-37.647
AQP9	-17.474	-26.259	-22.1585	-4.584	-33.35	-13.513
AQR	40.047	70.014	41.8785	16.3595	108.483	45.8645
AR	-26.246	-19.64	-27.3245	-18.718	-20.948	-28.009
ARAF	-36.223	-35.241	-38.3835	-21.4	-39.4585	-12.7735
ARAP1	-23.357	-9.896	-28.382	-10.826	-33.1475	-16.29
ARAP2	-21.729	-17.224	-35.313	-21.7745	-42.7205	-28.122
ARAP3	-17.555	-26.272	-27.639	-20.424	-24.576	-23.1645
ARC	-31.037	-22.445	-16.4165	-7.993	-21.2415	-24.9315
ARCN1	7.1	28.005	55.258	14.09	91.8295	28.017
AREL1	-26.026	-0.896	-24.1835	-9.001	-33.972	-25.528
ARF1	-25.598	3.841	-15.418	-24.188	27.432	5.554
ARF3	-33.877	-18.489	-30.28	-15.941	-10.89	-8.737
ARF4	-29.082	-28.766	-26.424	-12.972	42.8105	27.8015
ARF5	-37.64	-30.147	-26.3615	-23.741	-24.618	-30.8195
ARF6	-10.553	-30.605	-21.4245	-8.877	-27.85	-8.35
ARFGAP1	-16.731	-27.478	-24.234	-13.8065	-23.421	-19.3435
ARFGAP2	-19.033	-21.602	-20.92	-0.2695	-21.2775	-14.9045
ARFGAP3	-27.872	-32.373	-32.1315	-19.8195	-39.086	-19.9605
ARFGEF1	-17.853	-35.652	-27.386	-31.7695	-25.0925	-26.8175
ARFGEF2	-40.971	-44.472	-25.2395	-17.2	-6.8695	-18.549
ARFIP1	-25.779	-24.397	-37.602	-11.034	-36.4105	-26.536
ARFIP2	-32.114	-20.38	-27.091	-21.686	-24.5555	-24.7
ARFRP1	7.844	10.93	-0.4755	13.036	100.186	58.1565
ARG1	-34.987	-26.039	-34.949	-18.4395	-38.851	-20.7085
ARG2	-31.22	-33.957	-25.905	-21.533	-43.134	-29.788
ARGFX	-19.684	-23.35	-17.901	-17.4975	-33.4875	-22.829
ARGLU1	18.421	0.143	-5.209	11.598	-4.341	-27.025
ARHGAP1	-21.311	-12.967	-34.421	-18.6865	1.38	-6.168
ARHGAP10	-29.412	-25.559	-31.228	-13.966	-38.052	-19.812
ARHGAP11A	-20.139	1.759	-13.7725	-12.2525	-37.6775	-21.5825
ARHGAP12	-23.48	-7.016	-25.2565	-16.5565	-43.434	-19.201
ARHGAP15	-38.712	-40.553	-35.675	-32.6105	-36.7045	-33.1475
ARHGAP17	-16.303	-27.364	-37.8265	-11.5905	-23.6635	-27.762
ARHGAP18	-35.053	-34.927	-32.0585	-19.6025	-32.804	-28.7155
ARHGAP19	-52.057	-30.175	-23.9885	-16.947	-25.3295	-8.651
ARHGAP20	-24.648	-37.349	-22.2425	-14.368	-32.714	-9.7495
ARHGAP21	-16.006	-24.246	-11.719	-23.5375	-67.1665	-30.8865
ARHGAP22	-33.026	-45.741	-25.8465	-20.599	-66.6145	-40.029
ARHGAP23	-17.633	-26.185	-40.3775	-17.6315	-40.968	-15.868
ARHGAP24	-34.194	-30.493	-27.5345	-12.402	-30.3555	-12.9095
ARHGAP25	-24.673	-21.656	-28.452	-24.0165	-32.6855	-18.6935
ARHGAP26	-26.847	-18.839	-38.3725	-10.646	-24.48	-19.9165
ARHGAP27	-27.237	-13.931	-24.5685	-14.2105	-10.4825	-2.67
ARHGAP28	-34.888	-28.844	-19.731	-18.6805	-8.524	-22.859
ARHGAP29	-13.839	-29.637	-25.3905	-9.2405	-42.7165	-18.8525
ARHGAP30	-13.612	-10.435	-17.4255	-14.675	-26.802	-16.87
ARHGAP31	-36.722	-34.096	-23.592	-12.386	-33.179	-31.4305
ARHGAP32	-33.518	0.686	-32.3375	-17.795	-37.699	-26.2725
ARHGAP33	-43.149	-16.052	-20.815	-18.3315	-37.2075	-25.7315
ARHGAP35	-28.834	-4.276	-17.8405	-8.838	-68.1015	-32.681
ARHGAP36	-38.571	-26.96	-32.494	-24.9815	-41.9905	-13.6545
ARHGAP4	-30.792	-32.472	-39.9505	-10.7435	-27.608	-18.195
ARHGAP42	-22.028	-10.218	-70.9265	-16.9965	-32.003	-38.067
ARHGAP44	-33.999	-46.837	-36.546	-19.2685	-47.0365	-23.014
ARHGAP5	-28.451	-24.486	-17.958	-11.0885	-8.3055	-1.6215
ARHGAP6	-21.998	-25.849	-33.8785	-25.1415	-43.8765	-29.049
ARHGAP8	-23.242	-36.809	-22.323	-18.242	-25.4725	-26.002
ARHGAP9	-38.625	-24.192	-20.5855	-12.436	-24.5565	9.4895
ARHGDIA	-27.143	-24.748	-10.9935	-11.5245	-15.0455	-23.0135
ARHGDIB	-38.302	-33.71	-26.9135	-18.825	-36.691	-34.0385
ARHGDIG	-20.209	-47.066	-29.5555	-9.7015	-24.6045	-21.1445
ARHGEF1	-28.412	-22.245	-17.6985	-15.222	-25.2315	-2.508
ARHGEF10	-32.779	-17.06	-41.1765	-22.4665	-17.817	-19.4275
ARHGEF10L	-36.449	-14.965	-32.743	-8.935	-33.9045	-24.4225
ARHGEF11	-15.249	-38.833	-23.6365	-20.1325	-31.535	-24.751
ARHGEF12	-21.713	-37.03	-30.8365	-19.359	-0.39	-4.7825
ARHGEF15	-29.998	-17.904	-28.417	-14.1	-11.045	-15.557
ARHGEF16	-42.212	-35.602	-45.2265	-16.6605	-22.384	-29.6265
ARHGEF17	-19.268	-36.351	-21.1745	-10.4215	-13.8505	-23.6945
ARHGEF18	-22.522	-38.898	-33.4645	-23.95	-32.8245	-32.463
ARHGEF19	-48.075	-39.453	-36.2175	-7.617	-24.07	-16.1605
ARHGEF2	-39.498	-26.114	-23.5035	-25.279	-29.19	-18.4555
ARHGEF25	-33.647	-23.255	-18.875	-12.5085	-25.8025	-24.7975
ARHGEF26	-22.026	-22.24	-27.825	-16.481	-10.133	-18.7755
ARHGEF28	-32.725	-22.716	-28.7465	-14.376	-6.7115	-24.9135
ARHGEF3	-36.642	-29.598	-22.7525	-21.397	-38.909	-20.8135
ARHGEF33	-17.795	-20.757	-36.3885	-8.2085	-21.473	-0.165
ARHGEF37	-28.797	-20.584	-35.283	-22.1825	-11.5525	-16.763
ARHGEF38	-22.334	-8.113	-31.899	-14.315	-33.8995	-29.655
ARHGEF39	-23.172	-29.371	-24.211	-14.7955	-26.0545	-13.1765
ARHGEF4	-25.755	-36.359	-22.028	2.208	-27.891	-22.047
ARHGEF40	-19.423	-18.665	-11.982	-10.8555	-36.6565	-8.456
ARHGEF5	-15.167	-10.86	-14.925	-8.3745	-7.87	-14.399
ARHGEF6	-20.884	-21.79	-42.4525	-25.486	-25.8575	-28.284
ARHGEF7	-16.679	-5.164	-22.915	0.4895	46.5535	6.992
ARHGEF9	-30.191	-31.605	-32.347	-21.5485	-29.4655	-24.2605
ARID1A	10.45	-15.474	16.6815	-9.2715	-43.3195	-32.817
ARID1B	-20.509	-25.402	-15.46	-12.361	-27.346	-18.8865
ARID2	-21.934	-9.939	5.7015	6.0395	-12.2695	-26.275
ARID3A	-15.549	-20.57	-14.757	-15.0205	-40.0485	-31.1115
ARID3B	-16.401	-14.478	-14.711	-17.5995	-27.4575	-12.581
ARID3C	-8.92	-33.359	-17.3945	-13.1835	-40.234	-31.755
ARID4A	-27.14	-35.549	-31.559	-22.1615	-35.473	-14.9755
ARID4B	-35.788	-40.954	-44.353	-32.9915	-48.529	-18.942
ARID5A	-6.934	-3.573	-18.2385	-18.8805	-21.8955	-12.569
ARID5B	-38.731	-4.294	-17.4635	-9.1075	-36.3835	-22.482
ARIH1	43.15	32.411	52.782	32.099	59.9655	-3.3815
ARIH2	-40.527	-17.732	-27.926	-15.918	-73.075	-31.099
ARIH2OS	-22.002	-31.717	-12.0275	-6.6465	-27.8605	-7.8945
ARL1	-33.83	-20.154	-38.9615	-24.6195	-22.987	-5.009
ARL10	-19.947	-23.497	-29.9765	-15.382	-31.6905	-26
ARL11	-35.585	-26.278	-34.553	-16.4115	-37.1735	-27.8925
ARL13A	-33.833	-46.753	-36.3625	-8.347	-32.3775	-26.0105
ARL13B	-33.346	-44.184	-28.4305	-19.297	-27.3665	-19.8545
ARL14	-28.788	-32.833	-32.438	-22.8325	-24.8005	-28.105
ARL14EP	-43.093	-40.375	-24.566	-25.203	-12.008	-13.2095
ARL15	-40.692	-27.585	-38.386	-18.5405	-26.4815	-24.9055
ARL16	-23.783	-25.474	-21.0095	-8.187	-24.7875	-21.0485
ARL2	73.065	29.318	81.392	28.0215	67.9565	30.7025
ARL2BP	-32.033	-26.744	-16.11	-10.728	-24.6045	-8.4525
ARL3	-27.314	-20.793	-33.1745	-7.0545	-24.2415	-19.166
ARL4A	-7.452	-32.435	-5.094	-0.241	-3.6675	2.7605
ARL4C	-30.845	-32.164	-16.3135	-15.9175	0.8805	-18.9295
ARL4D	-13.591	-33.547	-19.391	-15.8395	-21.1135	-5.65
ARL5A	-25.84	-13.628	-26.9185	-17.963	-11.694	-10.2225
ARL5B	-29.974	-30.179	-20.823	-0.781	-42.906	-26.514
ARL5C	-23.597	-25.828	-22.566	-4.7505	-31.795	-20.151
ARL6	-34.941	-25.96	-23.8555	-9.601	-28.6445	-22.3185
ARL6IP1	-24.242	-25.096	-16.104	-19.486	-27.9395	-19.781
ARL6IP4	-27.178	-23.503	-28.1235	-16.1415	-32.6185	-27.1555
ARL6IP5	-25.784	-31.719	-32.0475	-14.644	-32.4995	-19.93
ARL6IP6	-10.59	2.329	-12.5375	-13.09	-25.667	-16.514
ARL8A	-7.258	-14.12	-26.735	-15.9975	-30.703	-12.3515
ARL8B	-29.661	-33.039	-19.8985	-5.9245	-24.7425	-17.035
ARL9	-28.662	-25.228	-14.469	-13.0925	-32.7925	-24.4695
ARMC1	-29.34	-34.795	-17.274	-10.276	-28.503	-16.5625
ARMC10	-36.433	-3.908	-24.0355	-11.571	-31.1545	-18.656
ARMC12	-17.841	-16.892	-35.9535	-19.573	-38.73	-29.8585
ARMC2	-26.041	-32.367	-24.456	-8.7275	-36.765	-18.4555
ARMC3	-26.498	-30.584	-21.1175	-25.36	-49.061	-34.6735
ARMC4	-25.811	-27.385	-29.546	-5.1045	-50.298	-27.0505
ARMC5	-16.858	-40.342	-24.2075	8.775	4.4715	2.435
ARMC6	-21.896	-24.974	-5.7495	-7.716	4.8355	-17.146
ARMC7	79.192	68.751	46.1165	19.593	42.925	23.4935
ARMC8	-23.903	-28.056	-21.261	-20.221	-32.92	-29.704
ARMC9	-30.644	-27.077	-22.61	-21.165	-35.108	-20.033
ARMCX1	-44.095	-44.162	-42.122	-11.8285	-31.828	-32.17
ARMCX2	-23.581	-24.736	-27.4805	-16.96	-30.408	-17.2925
ARMCX3	-35.547	-30.974	-33.3145	-19.5375	-20.071	-11.6485
ARMCX4	-40.533	-31.723	-38.786	-19.7835	-23.0635	-20.942
ARMCX5	-22.222	-25.741	-37.3325	-25.8645	-31.072	-11.4945
ARMCX6	-25.433	-26.571	-23.079	-21.504	-0.3265	-4.5245
ARMS2	-25.96	-25.327	-38.218	-17.4235	-54.91	-2.994
ARNT	-38.157	-26.432	-15.694	-23.5775	-85.779	-50.3945
ARNT2	-41.353	-30.517	-29.404	-13.2985	-37.678	-24.4045
ARNTL	-47.728	-31.276	-29.823	-21.984	-23.0935	-30.536
ARNTL2	-37.878	-34.08	-18.5295	-14.959	-16.876	-17.9545
ARPC1A	-16.724	-19.683	-18.734	-19.6085	-23.2075	-17.3025
ARPC1B	-25.335	-17.121	-26.62	-14.648	-42.4265	-20.4475
ARPC2	-16.935	-25.787	8.215	-0.6775	22.8235	14.6315
ARPC3	-9.293	-3.205	19.7725	-10.173	60.19	35.4925
ARPC4	4.126	-6.45	20.849	-1.565	96.5535	48.77
ARPC5	-27.652	-49.854	-25.8515	-18.112	-23.369	-15.6645
ARPC5L	-16.851	-23.155	-23.223	-22.2375	-29.4185	-13.9025
ARPP19	-16.722	-16.89	-23.2875	-12.5675	-18.951	-23.33
ARPP21	-25.239	-32.964	-21.789	-25.0745	-41.1	-25.3295
ARR3	-39.604	-24.537	-32.164	-20.133	-44.698	-22.8705
ARRB1	-19.879	-23.459	-51.477	-18.239	-36.259	-28.7775
ARRB2	-29.27	-45.997	-27.446	-14.844	-30.8755	-28.1465
ARRDC1	-24.365	-37.58	-31.5095	-14.7475	-8.2425	-0.184
ARRDC2	-27.826	-28.777	-39.526	-26.837	-23.103	-7.6755
ARRDC3	-30.272	-33.239	-33.088	-19.545	-32.551	-14.193
ARRDC4	-23.453	-27.548	-35.058	-15.1785	-44.1415	-28.205
ARRDC5	-23.059	-30.407	-36.133	-12.1435	-39.2265	-24.174
ARSA	-37.77	-17.956	-36.3185	-17.446	-22.061	-23.977
ARSB	-26.457	-26.75	-38.428	-15.682	-25.861	-18.781
ARSD	-25.225	-32.851	-36.902	-20.9	-38.8405	-23.317
ARSF	-31.808	-24.322	-29.806	-15.8865	-35.686	-21.9785
ARSG	-39.214	-32.717	-30.31	-14.0335	-28.8725	-24.963
ARSH	-27.039	-38.466	-26.967	-17.646	-40.1835	-31.249
ARSI	-14.917	-30.553	-35.5735	-20.378	-20.6255	-25.353
ARSJ	-23.734	-34.592	-47.8325	-25.958	-19.618	-20.0865
ARSK	-34.256	-39.65	-15.1475	-11.371	-24.3895	-6.48
ART1	-51.805	-35.484	-36.2665	-16.2705	-21.2165	-18.4445
ART3	-34.88	-11.997	-20.4225	-15.1325	-27.11	-16.835
ART4	-32.033	-36.683	-24.584	-18.182	-48.321	-29.857
ART5	-18.147	-26.477	-21.452	-20.944	-13.132	-11.498
ARTN	-27.872	-33.742	-27.5125	-2.11	-27.9305	-30.105
ARV1	-31.877	-31.301	-32.2855	-9.0215	-41.193	-34.1235
ARVCF	-25.072	-30.362	-22.513	-17.7755	-29.387	-27.6205
ARX	-18.569	-41.77	-22.516	-14.1215	-26.6005	-19.8705
AS3MT	-24.302	-24.52	-28.831	-21.765	-34.7865	-17.9495
ASAH1	-38.087	-44.144	-28.5355	-17.0545	-35.1275	-22.0375
ASAH2	-22.63	-23.532	-30.8955	-7.4275	-28.822	-31.0155
ASAP1	-17.614	-43.905	-42.4085	-19.4785	-40.367	-28.0205
ASAP2	-0.648	-3.23	-30.8355	-28.148	-60.9015	-29.6945
ASAP3	-19.615	-17.561	-16.308	-6.4165	-16.6675	-11.182
ASB1	-32.307	-19.624	-48.764	-31.8085	-28.259	-18.039
ASB10	-22.387	-28.626	-24.696	-14.3585	-35.982	-10.028
ASB11	-29.451	-44.032	-29.38	-21.525	-40.3615	-33.3925
ASB12	-36.35	-32.273	-43.9485	-13.7825	-37.4225	-13.698
ASB13	-28.775	-51.544	-22.739	-10.552	-33.6695	-15.159
ASB14	-33.619	-27.242	-29.693	-17.556	-29.925	-21.877
ASB15	-36.133	-27.423	-21.8965	-27.718	-40.7635	-12.708
ASB16	-12.725	-28.319	-17.804	-9.088	-26.0075	-13.659
ASB17	-29.318	-37.684	-25.767	-20.4715	-28.6265	-24.3115
ASB18	-23.566	-36.513	-30.7435	-7.2045	-17.7715	-31.9835
ASB2	-29.588	-29.205	-34.5805	-8.376	-30.7565	-22.829
ASB4	-36.686	-18.141	-21.44	-20.6615	-33.5945	-24.525
ASB5	-45.542	-24.026	-40.0905	-31.8825	-32.4055	-8.0215
ASB6	-15.411	-10.613	-18.1815	-5.9135	-17.1265	-18.0005
ASB7	-43.18	-29.961	-30.712	-16.975	-59.7445	-28.307
ASB8	-23.788	-49.189	-25.4825	-15.3565	-12.636	-21.411
ASB9	-35.359	-9.53	-29.799	-18.1315	-30.1705	-25.4355
ASCC1	-22.275	-22.501	-31.6005	-12.5115	-37.4415	-18.468
ASCC2	-27.678	-21.86	-35.138	-25.6815	-23.866	-18.985
ASCC3	34.547	21.91	11.747	-0.0435	13.1475	3.323
ASCL1	-17.549	-35.86	-30.7085	-15.692	-42.0135	-25.616
ASCL2	-29.043	-33.832	-22.2095	-1.862	-23.653	-15.2895
ASCL3	-21.229	-20.534	-27.8545	-14.57	-32.819	-17.933
ASCL4	-11.948	-55.099	-37.341	-21.517	-57.8355	-23.7805
ASCL5	-27.15	-38.068	-28.9255	-16.8085	-21.814	-16.0945
ASF1A	-14.593	-38.314	-24.924	-17.8675	-21.3955	-23.7995
ASF1B	-32.053	-29.748	-21.245	-16.066	-31.9415	-3.5015
ASGR1	-29.007	-28.93	-19.8085	-17.323	-31.926	-26.337
ASGR2	-29.813	-26.077	-25.6555	-18.0335	-32.5955	-17.307
ASH1L	-30.731	-27.781	-22.1585	-14.4245	-24.7635	-17.1605
ASH2L	18.429	1.321	13.93	1.2275	-19.6905	-1.4165
ASIC1	-35.304	-17.556	-48.3015	-25.241	-23.097	-14.386
ASIC2	-29.994	-23.997	-19.805	-23.538	-31.408	-25.7565
ASIC3	-29.194	-23.428	-36.8205	-15.008	-17.8945	-9.269
ASIC4	-29.847	-25.488	-27.5745	-21.5975	-22.2	-16.7275
ASIC5	-30.432	-15.395	-31.8815	-15.828	-42.661	-20.6195
ASIP	-11.812	-8.481	-13.156	-19.0735	-25.083	1.2195
ASL	-3.583	-24.22	-37.024	-19.0005	-42.0205	-32.568
ASNS	-29.331	-20.801	-22.379	-17.2465	22.1025	7.2305
ASNSD1	-27.599	-32.5	-23.6955	-15.031	-38.3625	-11.453
ASPA	-25.856	-39.168	-37.48	-28.17	-37.2695	-29.4435
ASPDH	-33.266	-23.604	-15.4625	-16.544	-32.0785	-23.9365
ASPG	-49.842	-25.493	-32.862	-7.2215	-31.85	-20.437
ASPH	-15.551	-23.28	-32.787	-19.9425	-38.0725	-27.928
ASPHD1	-23.048	-35.631	-28.919	-18.356	-31.9145	-15.348
ASPHD2	-25.307	-39.237	-18.595	-18.32	-34.295	-19.8165
ASPM	-25.277	-30.802	-15.6985	-19.7185	-19.967	-4.5805
ASPN	-40.984	-28.804	-25.375	-16.8995	-36.12	-24.8355
ASPRV1	-19.111	-24.569	-21.7445	-16.619	-35.737	-19.1045
ASPSCR1	-14.692	-14.812	-19.301	-15.8815	-36.569	-20.931
ASRGL1	-28.793	-27.952	-14.793	-6.191	-27.733	-17.587
ASS1	-23.306	-18.629	-29.1265	-25.352	-26.8015	-13.7785
ASTE1	-20.817	-44.092	-29.816	-11.3895	-18.5245	-19.462
ASTL	-23.563	-24.383	-33.998	-10.692	-20.862	-12.517
ASTN1	-27.021	-32.79	-33.283	-12.701	-40.054	-29.308
ASTN2	-36.55	-17.605	-28.233	-18.5305	-34.6845	-30.2985
ASXL1	-29.172	-15.615	-33.7635	-10.7225	-28.9895	-24.402
ASXL2	-11.627	-48.548	-40.027	-14.5285	-24.9615	-18.641
ASXL3	-23.108	-37.99	-32.2475	-18.324	-30.8055	-24.3605
ASZ1	-28.432	-27.585	-27.9805	-5.4595	-29.025	-15.089
ATAD1	-19.004	-9.114	-7.871	-8.8255	-19.9555	-13.519
ATAD2	-16.319	-19.638	-23.765	-8.8655	-9.7475	-18.5085
ATAD2B	-32.221	-30.105	-43.5825	-11.8605	-45.271	-24.0455
ATAD3A	-14.188	-22.881	2.6275	-5.524	2.0075	-17.9625
ATAD3B	-7.153	-32.546	-41.076	-13.4005	-24.0235	-28.838
ATAD3C	5.747	13.944	-35.257	-25.772	-30.2165	-16.7485
ATAD5	-26.899	-36.948	-9.696	-9.115	4.6525	5.3965
ATAT1	-34.436	-4.817	-21.4915	-18.065	-28.996	-13.0425
ATCAY	-21.41	-10.632	-18.6205	-7.8735	-29.4325	-24.7215
ATE1	-23.555	-16.335	-28.544	-0.064	-2.0385	-7.1585
ATF1	-18.856	-27.204	-21.6095	-19.495	-23.5385	-1.513
ATF2	-18.082	-33.657	-32.264	-18.654	-33.0885	-29.887
ATF3	-31.928	-35.166	-27.099	-22.599	-43.201	-18.024
ATF4	-35	-6.542	-26.501	-19.952	-6.1285	-8.792
ATF5	-20.174	-27.725	-21.0535	-11.7305	-28.9335	-12.3115
ATF6	-21.524	-29.739	-25.459	-17.1555	-18.459	-25.6685
ATF6B	-27.185	-17.551	-25.676	-12.5315	-24.466	-23.173
ATF7	-26.245	-25.217	-18.2435	-18.6565	-11.5825	-21.8005
ATF7IP	-24.763	-39.781	-23.234	-14.659	-24.18	-22.0205
ATF7IP2	-33.925	-29.386	-27.5965	-20.6355	-42.777	-26.54
ATG10	-28.557	-18.45	-35.967	-17.537	-32.0085	-10.012
ATG12	-11.161	-9.019	-10.0605	-7.2975	-26.767	-23.7805
ATG13	-29.206	-24.194	-20.706	-9.5795	-30.7	-6.0095
ATG14	-27.054	-30.94	-3.601	-10.434	-33.599	-22.8185
ATG16L1	-31.874	-26.235	-18.35	-13.876	-30.227	-12.415
ATG16L2	-18.15	-17.041	-38.049	-17.7225	-15.3835	-18.3985
ATG2A	-27.153	-27.479	-27.908	-10.965	-13.8535	-35.7785
ATG2B	-31.842	-39.832	-5.6515	-21.039	-28.144	-13.806
ATG3	-34.198	-27.302	-35.514	-1.7835	-36.042	-21.5315
ATG4A	-20.337	-24.139	-33.932	-21.367	-29.9805	-22.2035
ATG4C	-29.839	-23.54	-19.2915	-17.0035	-27.9545	-22.2595
ATG4D	-14.751	-23.707	-34.2335	-18.277	-36.884	-31.015
ATG5	-12.456	-17.504	-8.0585	-13.246	-27.0665	-11.4305
ATG7	-34.966	-24.65	-24.545	-9.463	-52.8345	-20.7415
ATG9A	-14.715	-8.34	47.011	5.0955	-63.083	-33.486
ATIC	81.785	19.518	77.525	28.843	-39.4115	-37.7475
ATL1	-13.662	-40.059	-38.0135	-22.544	-26.554	-24.201
ATL2	-14.141	-16.17	30.121	-7.4075	3.9725	-6.2035
ATL3	-30.353	-22.107	-18.8695	-10.043	2.6675	-12.5315
ATM	-29.478	-29.106	-25.405	-14.4055	-7.37	-4.1905
ATMIN	-30.104	-19.155	-18.914	0.1435	22.1985	-28.824
ATN1	-25.324	-21.864	-27.3635	-26.2685	-22.521	-14.6565
ATOH1	-16.825	-24.573	-28.029	-7.65	-37.0325	-32.441
ATOH7	-26.796	-33.433	-22.5565	-10.3745	-26.2615	-18.371
ATOH8	-20.455	-19.629	-30.735	-11.9755	-24.3585	-23.0475
ATOX1	-32.452	-44.032	-38.6225	-8.3705	-34.681	-28.2355
ATP10A	-25.267	-8.066	-36.5555	-18.6465	-54.6545	-22.426
ATP10B	-27.752	-34.546	-19.291	-25.306	-45.6425	-23.1955
ATP10D	-36.806	-25.313	-22.277	-18.9675	-37.168	-24.2405
ATP11A	-26.643	-26.549	-28.7235	-15.689	-40.2835	-23.22
ATP11B	-30.918	-29.104	-32.2325	-11.6295	-29.532	-25.2225
ATP11C	-31.722	-21.213	-35.596	-20.928	-28.396	-18.0155
ATP12A	-28.86	-29.446	-28.818	-18.8485	-37.2545	-27.1935
ATP13A1	-24.655	-29.478	-1.8955	-14.6015	-25.006	-18.9545
ATP13A2	-29.447	-29.353	-26.0335	-13.095	-20.9945	-36.1355
ATP13A3	-38.063	-13.511	-23.71	-19.8795	-32.5215	-24.317
ATP13A4	-29.907	-31.184	-26.062	-15.7265	-25.683	-25.456
ATP13A5	-35.538	-22.046	-33.2595	-17.8985	-42.732	-24.9415
ATP1A1	81.816	75.037	36.4315	9.1185	-7.5805	-15.088
ATP1A2	-18.83	-22.031	-35.806	-24.7965	-40.878	-24.735
ATP1A3	-10.127	-32.572	-18.093	-15.638	-36.95	-26.193
ATP1A4	-36.497	-24.337	-26.244	-9.436	-28.225	-11.027
ATP1B1	-30.146	-21.739	-27.5435	-11.8275	-30.382	-12.5315
ATP1B2	-26.496	-28.434	-40.955	-23.843	-29.018	-25.7675
ATP1B3	-11.837	-13.422	-7.186	-8.835	-43.0475	-21.923
ATP1B4	-27.712	-21.431	-35.253	-16.926	-35.4515	-29.4845
ATP2A1	-18.907	-7.514	-33.422	-6.365	-39.5985	-24.797
ATP2A2	-4.054	24.603	55.2015	20.6025	160.873	56.3835
ATP2A3	-33.831	-39.176	-24.8145	-15.8405	-34.4565	-12.371
ATP2B1	-33.402	3.914	-14.307	-15.2405	-41.728	-25.052
ATP2B2	-27.731	-38.781	-28.999	-21.14	-32.511	-13.9745
ATP2B3	-28.409	-29.043	-32.199	-21.1245	-29.8805	-2.172
ATP2B4	-36.468	-32.839	-20.097	-13.465	-24.8295	-2.395
ATP2C1	-32.626	-27.416	-36.4865	-33.4215	-4.487	-8.4445
ATP2C2	-20.208	-34.223	-29.212	-7.6195	-38.419	-16.125
ATP4A	-24.001	-22.076	-29.632	-17.539	-19.958	-23.783
ATP4B	-32.56	-16.055	-21.9335	-16.165	-20.6085	-14.443
ATP6AP1	60.722	53.576	57.1595	32.8265	5.0985	-6.673
ATP6AP1L	-32.318	-20.631	-28.6755	-15.702	-37.466	-21.991
ATP6AP2	35.489	18.331	81.4635	32.8915	10.3095	6.292
ATP6V0A1	-8.197	-38.439	-12.068	-13.8735	-7.8635	-14.125
ATP6V0A2	-48.742	-33.131	-25.332	-5.007	-29.658	-13.033
ATP6V0A4	-36.13	-21.563	-25.247	-20.919	-31.3405	-15.7075
ATP6V0B	87.664	63.497	53.1705	33.1685	27.737	11.7675
ATP6V0C	111.312	104.706	125.114	62.408	124.742	42.0135
ATP6V0D1	47.177	15.3	61.149	24.6925	0.4955	-3.0055
ATP6V0D2	-30.891	-16.75	-30.6365	-20.0825	-41.2195	-29.1255
ATP6V0E1	-29.942	-24.342	-28.8185	-15.3645	-25.644	-3.787
ATP6V0E2	-22.97	-38.806	-29.435	-10.176	-31.9985	-28.061
ATP6V1A	74.589	63.879	81.581	34.6065	95.15	35.7005
ATP6V1B1	-15.579	-14.189	-22.2065	-12.78	-39.8845	-27.9
ATP6V1B2	89.693	73.818	90.83	35.3905	42.0885	14.76
ATP6V1C1	-36.818	-30.171	-30.9415	-23.988	26.8235	2.9245
ATP6V1C2	-18.873	-34.286	-18.8835	-15.0755	-29.3675	-23.699
ATP6V1D	53.918	48.133	64.6875	35.9695	-1.549	-10.077
ATP6V1E1	8.8	29.955	26.613	-0.7535	18.64	15.705
ATP6V1E2	-29.312	-11.624	-21.7685	-22.3035	-17.9645	-20.6415
ATP6V1F	30.026	30.465	64.9335	19.3495	-1.1175	-4.838
ATP6V1G1	60.322	55.976	64.062	45.8265	40.978	-2.6915
ATP6V1G2	-17.662	-17.559	-36.0645	-12.015	-22.973	-18.7555
ATP6V1G3	-32.992	-30.58	-30.078	-23.008	-26.0785	-18.656
ATP6V1H	1.187	0.301	27.9695	22.2125	13.9905	1.6215
ATP7A	-9.181	-20.396	-37.51	-0.735	-33.917	-17.3025
ATP7B	-36.455	-23.286	-37.32	-22.1445	-33.912	-26.2145
ATP8A1	-26.774	-25.396	-45.5365	-16.25	-44.0585	-39.815
ATP8A2	-18.214	-16.481	-13.2055	-13.342	-40.553	-26.953
ATP8B1	-32.987	-17.909	-32.8955	-30.948	-46.0675	-25.428
ATP8B2	-20.704	-8.903	-25.2405	-15.0735	-21.4735	-18.255
ATP8B3	-13.018	-34.6	-31.075	2.807	-35.7265	-26.2345
ATP8B4	-32.539	-31.275	-41.1735	-18.3445	-47.336	-33.3075
ATP9A	-22.739	-36.94	-33.24	-18.192	-17.98	-17.788
ATP9B	-23.604	-37.555	-33.3105	-33.6115	-39.622	-25.1425
ATPAF1	6.755	-12.746	-17.4545	-5.943	-18.517	-4.681
ATPAF2	-12.023	-15.08	-10.343	-14.303	-29.133	-14.8985
ATR	-10.927	11.14	7.14	0.758	4.1565	-4.895
ATRAID	-34.507	-35.004	-19.466	-15.181	-43.702	-23.8375
ATRIP	-10.937	11.751	-11.0775	-10.898	-16.729	0.3475
ATRN	-18.994	-33.494	-36.9205	-11.7045	-10.186	-19.25
ATRNL1	-20.158	-26.472	-28.5925	-20.559	-23.5865	-17.2275
ATRX	-10.736	-16.661	-7.079	-16.8445	11.412	-4.319
ATXN1	-33.658	-14.029	-14.385	-14.0805	-36.287	-19.056
ATXN10	9.701	16.893	13.5025	0.308	-5.726	-16.7655
ATXN1L	-12.18	-27.899	-13.317	-8.398	-38.771	-33.5385
ATXN2	-23.563	-22.839	-25.244	-23.502	-11.3595	-21.8425
ATXN2L	3.416	0.422	-12.6255	-19.3175	-33.8915	-22.6025
ATXN3	-40.61	-34.766	-27.634	-12.9475	-39.6395	-15.8295
ATXN3L	-30.441	-45.982	-35.879	-21.701	-36.8835	-24.884
ATXN7	-18.695	-22.062	-27.4045	-12.8105	-30.9275	-35.878
ATXN7L1	-22.885	-18.578	-28.158	-21.122	-29.575	-18.924
ATXN7L2	-5.37	-8.514	-27.7135	-19.2145	-32.204	-17.446
ATXN7L3	14.839	-0.697	21.671	-11.2235	13.2215	-12.8735
ATXN7L3B	-27.271	-30.647	-42.993	-20.3115	-26.391	-18.1245
AUH	-31.608	-19.025	-27.328	-14.0105	-36.6495	-20.9105
AUNIP	-21.759	-30.879	-27.6945	-18.77	-18.0575	26.019
AUP1	-23.402	-15.169	-6.3605	-7.0465	-30.199	-8.2465
AURKA	40.906	25.951	44.524	18.165	80.1775	36.0785
AURKAIP1	34.696	4.721	58.7385	17.3235	8.9885	16.129
AURKB	40.306	25.305	69.682	38.918	26.2315	11.3165
AURKC	-8.115	-23.49	-31.612	-16.606	-31.2975	-22.617
AUTS2	-22.525	-65.368	-25.755	-13.9065	-25.7385	-17.633
AVEN	-12.21	-14.811	5.1055	-10.874	-7.319	-9.109
AVIL	-33.33	-25.642	-22.423	-15.0375	-26.531	-21.408
AVL9	-41.05	-39.815	-31.2255	-13.777	-34.845	-24.5135
AVP	-35.681	-16.24	-23.5035	-18.631	-33.6285	-14.6015
AVPI1	-19.394	-23.125	-25.2575	-15.8025	-27.9325	-8.313
AVPR1A	-38.3	-16.797	-17.6625	-8.4585	-31.1735	-28.596
AVPR1B	-33.202	-18.813	-37.819	-28.89	-28.393	-23.903
AVPR2	-35.147	-24.159	-26.675	-15.6715	-18.743	-31.8665
AWAT1	-26.179	-48.818	-32.675	-19.5815	-19.3735	-23.265
AWAT2	-37.076	-20.731	-37.8815	-16.429	-38.62	-29.7875
AXDND1	-21.599	-27.741	-33.654	-25.8555	-13.8525	-26.1005
AXIN1	-32.972	-19.218	-34.635	-15.822	-68.406	-25.879
AXIN2	-21.216	-12.197	0.019	5.385	-29.1565	-18.54
AXL	-33.969	-28.407	-22.933	-12.8835	2.1085	-17.059
AZGP1	-22.966	-33.643	-22.3755	-0.8455	-35.7595	-23.491
AZI2	-25.067	-33.013	-35.374	-19.9345	-15.504	-15.6245
AZIN1	-22.885	-4.882	-10.1905	3.3355	-23.1635	-26.741
AZU1	-24.059	-32.21	-18.9415	-12.7145	-44.606	-22.691
B2M	-27.415	-39.601	-24.0845	-18.623	-23.551	-26.25
B3GALNT1	-36.728	-25.995	-25.155	-25.2765	-35.46	-16.873
B3GALNT2	-23.771	-27.659	-28.297	-22.2345	-34.3285	-11.9415
B3GALT1	-37.132	-31.587	-31.0875	-16.405	-34.4795	-17.1245
B3GALT2	-26.586	-15.232	-10.748	-16.3375	-33.739	-5.0225
B3GALT4	-18.5	-24.316	-20.928	-12.609	-22.0645	-22.386
B3GALT5	-28.3	-16.666	-33.0425	-6.738	-14.908	-19.6915
B3GALT6	-31.505	-41.786	-63.901	-22.808	-27.172	-22.552
B3GAT1	-21.175	-25.528	-30.4525	-21.1705	-29.1035	-25.2235
B3GAT2	-29.995	-32.867	-18.576	-16.1585	-33.112	-34.4525
B3GAT3	-20.286	-14.692	-8.121	-9.2715	-21.7145	-6.9465
B3GNT2	-15	-44.284	-3.9925	-8.4865	-9.3925	-10.078
B3GNT3	-15.002	-23.357	-35.756	-8.5295	-24.4815	-7.515
B3GNT4	-23.076	-8.582	-29.6265	-5.6895	-32.5665	-15.0235
B3GNT5	-30.576	-36.41	-34.4115	-19.902	-27.21	-26.861
B3GNT6	-24.805	-21.122	-19.2175	-10.1875	-25.8085	-16.7455
B3GNT7	-27.275	-19.627	-14.7405	-10.613	-23.277	-11.7645
B3GNT8	-27.607	-13.263	-28.623	-16.28	-27.5075	-20.123
B3GNT9	-22.022	-22.104	-25.8285	-21.393	-30.0165	-24.0505
B3GNTL1	-21.103	-30.725	-24.2765	-20.547	-28.2275	-24.2345
B4GALNT1	-18.646	-19.79	-15.5215	-15.3705	-23.018	-16.467
B4GALNT2	-14.02	-35.139	-32.598	-24.718	-25.523	-16.99
B4GALNT3	-34.003	-14.316	-23.5635	-13.6485	-34.2445	-24.2535
B4GALNT4	-33.455	-9.464	-15.4345	-14.7985	-26.658	-20.899
B4GALT1	-21.917	-20.83	-27.394	2.3525	-25.5465	-26.8645
B4GALT2	-16.336	-12.701	-28.098	-16.796	-35.6935	-12.6965
B4GALT3	-35.703	-2.235	-24.787	-12.837	-9.1755	-31.2795
B4GALT4	-14.384	-29.141	-25.94	-14.6845	-33.827	-19.529
B4GALT5	-24.418	-38.413	-34.546	-30.416	-11.658	-30.869
B4GALT6	-29.072	-33.203	-32.602	-21.069	-42.556	-22.1245
B4GALT7	-20.456	-30.225	-31.1135	-7.2735	-35.4585	1.31
B9D1	-16.399	-13.996	-28.4025	-12.7885	-31.764	-17.1285
B9D2	-25.698	-26.437	-28.8735	-20.391	-25.336	-8.4175
BAALC	-26.363	-31.925	-43.3165	-22.601	-42.6245	-18.016
BAAT	-16.969	-71.924	-28.7285	-16.71	-22.159	-21.166
BABAM1	-10.277	-13.605	-27.754	-1.8225	-38.5375	-9.415
BACE1	-29.883	-12.688	-30.027	-19.0865	-13.8785	-20.3535
BACE2	-21.59	-49.51	-31.546	-12.7885	-33.7375	-26.493
BACH1	-22.209	-14.093	-30.8685	-14.3055	-38.8355	-18.273
BACH2	-20.181	-17.663	-27.5195	-7.829	-33.8915	-29.1355
BAD	-25.763	-17.984	-34.6195	-17.208	-15.5245	-4.1635
BAG1	-8.663	7.904	-40.0605	-13.288	-19.7345	-7.7565
BAG2	-9.38	-16.32	-26.345	-6.835	-25.799	-17.0795
BAG3	-24.082	-41.977	-37.1255	-13.9475	-7.4285	-15.5505
BAG4	-28.085	-33.987	-20.9675	-18.7315	-25.501	-13.8325
BAG5	-23.094	-16.175	-26.478	-17.527	-27.8545	-15.6795
BAG6	-27.99	-32.688	-22.626	-17.7015	-47.416	-20.664
BAHD1	-14.045	-25.176	-9.1125	-21.0685	-29.914	-21.575
BAIAP2	-24.284	-37.226	-37.6725	5.1465	-19.5705	-16.6755
BAIAP2L1	-32.297	-22.752	-28.8215	-19.8975	-23.538	-19.716
BAIAP2L2	-29.411	-32.457	-21.856	-12.7115	-29.703	-20.3515
BAIAP3	-22.709	-39.719	-22.9425	-19.9675	-27.042	-23.5355
BAK1	-11.879	-10.137	20.186	4.396	-24.887	-9.5565
BAMBI	-31.059	-20.476	-22.317	-19.094	-39.7005	-24.365
BANF1	36.755	50.732	84.6245	24.4255	77.645	34.9755
BANF2	-42.619	-43.321	-33.39	-12.4695	-42.974	-32.0625
BANK1	-27.91	-29.572	-22.6055	-32.821	-48.261	-28.421
BANP	64.02	9.022	74.697	28.551	99.225	40.955
BAP1	-14.292	22.263	7.9475	9.501	18.2045	19.096
BARD1	10.465	14.613	14.604	12.3165	7.2275	-24.51
BARHL1	-25.602	-47.468	-32.252	-16.974	-24.6665	-22.524
BARHL2	-18.033	-11.776	-29.694	-20.5585	-23.167	-22.9315
BARX1	-26.771	-32.289	-38.222	-18.763	-24.2545	-28.775
BARX2	-38.393	-24.721	-30.198	-20.543	-39.656	-29.3115
BASP1	-12.929	-13.146	-26.7425	-15.7045	-33.6215	-19.1005
BATF	-31.654	-13.915	-35.2135	-11.904	-37.219	-41.3875
BATF2	-22.436	-22.328	-32.359	-11.5195	-27.1425	-15.215
BATF3	-37.16	-20.669	-34.865	-24.0685	-47.856	-25.8855
BAX	-26.003	-33.504	-18.388	-20.5005	-36.544	-28.5055
BAZ1A	-40.649	-17.159	-28.544	-19.2005	-58.94	-31.9745
BAZ1B	-24.255	-2.994	-22.613	-19.565	-2.9145	2.2315
BAZ2A	-29.137	-34.33	-28.6365	-22.3165	-23.1725	-13.955
BAZ2B	-25.67	-19.808	-27.165	-19.2715	-30.958	-17.733
BBC3	-32.584	-25.459	-20.802	-5.7865	-29.403	-6.7905
BBIP1	-27.909	-24.108	-47.106	-21.982	-45.8855	-34.1315
BBOX1	-32.199	-35.387	-21.459	-16.684	-30.2245	-26.938
BBS1	-31.331	-24.241	-23.4595	-11.3915	-15.737	-9.025
BBS10	-30.554	-22.552	-27.5555	-18.719	-19.5475	-5.444
BBS12	-29.278	-27.093	-24.564	-22.7525	-19.5735	-16.354
BBS2	-38.439	-19.541	-27.4715	-15.0415	-31.816	-18.1485
BBS4	-28.182	-22.555	-28.945	-14.8245	-31.544	-13.039
BBS5	-27.96	-29.4	-25.477	-21.947	-26.67	-22.3395
BBS7	-35.044	-34.319	-26.6625	-16.3615	-29.2165	-16.8125
BBS9	-29.837	-17.797	-29.805	-18.387	-26.9825	-16.963
BBX	-24.824	-18.836	-35.162	-14.136	-67.2755	-25.851
BCAM	-35.511	-9.668	-6.122	-4.3425	-32.9095	-11.6225
BCAN	-16.088	-22.094	-34.9885	-14.3265	-16.123	-11.4265
BCAP29	-28.699	-26.117	-28.9855	-16.053	-39.7135	-9.9625
BCAP31	-23.912	-31.389	-22.072	-5.613	-2.7045	-11.807
BCAR1	-4.313	-56.625	-20.1395	-24.2185	2.6935	-6.054
BCAR3	-27.572	-22.131	-36.742	-20.834	-13.102	-7.7955
BCAS1	-38.59	-45.521	-33.586	-12.9105	-34.475	-24.6165
BCAS2	19.521	7.383	31.2495	18.078	26.233	16.795
BCAS3	-28.247	-30.884	-43.459	-28.062	-25.9495	-17.193
BCAS4	-21.893	-18.714	-14.894	-17.1075	-28.7005	-18.9775
BCAT1	-27.48	-17.349	-19.4085	-28.8935	-31.537	-21.173
BCAT2	-22.479	-29.212	-22.302	-11.166	-37.0625	-29.6145
BCCIP	-12.818	-8.518	71.127	25.379	43.363	17.315
BCDIN3D	9.801	-20.732	-34.4545	-7.6505	-30.09	-28.0355
BCHE	-29.175	-34.453	-37.562	-26.1695	-31.6595	-26.449
BCKDHA	-26.018	-29.827	-38.829	-14.892	-30.365	-19.798
BCKDHB	-25.12	-29.252	-32.4625	-19.6435	-22.2625	-28.087
BCKDK	-25.84	-28.031	-30.1645	-13.8355	-35.2945	-12.1125
BCL10	-13.531	-23.068	-25.7255	-26.44	-20.3405	-11.435
BCL11A	-12.725	-25.25	-24.38	-23.4945	-32.4235	-31.2325
BCL11B	-16.842	-34.727	-44.903	-13.5445	-38.803	-23.3185
BCL2	-26.199	-39.216	-25.9145	-12.6175	-29.9295	-23.6555
BCL2A1	-30.913	-23.985	-21.9345	-15.552	-46.36	-21.546
BCL2L1	61.93	62.454	20.102	14.9615	-19.0555	-13.349
BCL2L10	-24.989	-12.778	-20.2385	-9.9685	-44.252	-32.263
BCL2L11	-31.667	-16.276	-27.0915	-21.734	-33.5925	-22.214
BCL2L12	-32.145	-20.405	-9.8625	-5.129	-13.279	-23.5485
BCL2L13	-34.045	-26.486	-25.403	-14.915	-14.6145	-10.781
BCL2L14	-24.803	-23.426	-29.7125	-15.818	-18.6075	-22.6875
BCL2L15	-30.058	-28.527	-48.425	-18.7625	-22.467	-8.776
BCL2L2	-19.985	-21.454	-14.9835	-12.3	-31.8875	-18.912
BCL3	-26.428	-33.006	-38.4335	-20.437	-34.7825	-31.947
BCL6	-34.39	-30.942	-36.0485	-16.115	-11.5005	-14.3695
BCL6B	-14.828	-8.479	-4.368	2.165	-16.258	-19.8535
BCL7A	-39.369	-26.448	-21.0935	-9.9215	-30.0245	-29.819
BCL7B	-20.208	-31.319	-32.173	-19.21	-36.2185	-18.962
BCL7C	-24.286	-24.533	-24.7595	-12.5085	-37.137	-27.4935
BCL9	-39.704	-45.893	-54.9515	-20.118	-41.2575	-36.3285
BCL9L	-20.817	-17.306	-37.6885	-39.7775	-48.753	-18.092
BCLAF1	-17.25	-15.103	-10.247	4.3485	32.915	31.5525
BCO2	-29.938	-22.932	-25.1215	-19.2305	-16.703	-15.116
BCOR	-10.26	-37.699	-37.284	-26.7145	-33.5705	-9.4925
BCORL1	-12.812	-21.699	-32.971	-25.8975	-39.1495	-28.1055
BCR	-37.9	-29.401	-23.446	-28.667	-22.8815	-3.2745
BCS1L	44.484	21.765	88.8685	38.4045	-30.5505	-23.5235
BDH1	-29.224	-22.526	-43.836	-13.5105	-28.7305	-22.3605
BDH2	-25.252	-13.178	-31.234	-16.9165	-13.101	-22.1945
BDKRB1	-25.038	-20.317	-26.6535	-5.709	-45.0995	-18.7525
BDKRB2	-27.042	-15.978	-15.4515	-3.8225	-32.222	-18.014
BDP1	-3.454	4.884	-26.1965	-13.7795	5.7895	-0.3585
BEAN1	-25.489	-35.912	-32.924	-12.001	-42.255	-17.081
BECN1	29.754	-9.845	1.992	-4.916	1.432	-13.0535
BEGAIN	-30.324	-48.841	-26.3365	-15.546	-20.169	-15.1365
BEND2	-26.485	-20.071	-33.409	-17.8425	-34.675	-6.674
BEND3	-11.518	-21.68	-31.86	-20.4125	-36.909	-34.5965
BEND4	-25.63	-23.289	-32.265	-17.5565	-41.3905	-20.275
BEND5	-32.508	-37.796	-33.79	-19.841	-41.2865	-24.9815
BEND6	-39.314	-26.681	-31.638	-22.808	-32.8995	-27.215
BEND7	-32.09	-20.708	-32.0175	-17.3945	-34.6985	-19.2795
BEST1	-25.321	-18.185	-18.6095	-12.098	-27.53	-24.4455
BEST2	-11.11	-6.555	-23.1575	-18.4505	-30.2655	-24.935
BEST3	-33.789	-18.167	-29.8425	-25.7435	-35.956	-15.881
BEST4	-24.394	-34.724	-29.6565	-2.986	-27.999	-26.803
BET1	-3.207	-2.839	5.045	4.8775	9.291	4.6155
BET1L	-29.258	-32.899	-13.9835	-12.338	-16.733	-20.7915
BEX1	-35.65	-34.107	-33.092	-24.415	-39.654	-21.4215
BEX2	-27.175	-35.107	-17.9745	-10.948	-23.16	-9.046
BEX4	-44.321	-28.295	-24.3415	-7.533	-22.6875	-24.727
BEX5	-3.669	-53.507	-35.2655	-19.563	-30.4135	-22.011
BFAR	-29.176	-29.308	-32.2545	-4.2145	-28.5455	-16.91
BFSP1	-43.897	-31.388	-31.9775	-11.398	-31.687	-17.808
BFSP2	-21.001	-10.051	-33.213	-28.895	-40.428	-28.604
BGLAP	-26.744	-16.178	-25.392	-26.633	-31.716	-25.1295
BGN	-26.598	-24.125	-31.966	-14.013	-40.917	-28.6305
BHLHA15	-25.468	-27.1	-14.9205	-8.4025	-13.9405	-7.0345
BHLHA9	-21.427	-7.988	-22.6755	-18.2695	-17.397	-10.661
BHLHB9	-41.354	-29.801	-34.4035	-23.7575	-46.496	-32.568
BHLHE22	-31.636	-27.763	-23.4285	-19.481	-26.5095	-20.553
BHLHE23	-17.711	-20.082	-28.9905	-20.9585	-19.9995	-20.619
BHLHE40	-22.296	-40.31	-43.493	-27.227	-18.6145	-24.154
BHLHE41	-39.46	-30.595	-22.6695	-18.554	-12.16	-13.0525
BHMT	-24.148	-17.885	-15.948	-12.325	-15.8085	-27.437
BHMT2	-30.208	-32.65	-26.167	-20.5305	-33.435	-17.398
BICC1	-13.954	-38.501	-26.4575	-23.6495	-56.107	-14.2385
BICD1	-31.689	-24.99	-25.9165	-23.9075	-20.032	-29.122
BICD2	-24.596	-32.903	-14.793	-17.5975	-16.2845	-8.256
BID	-24.196	-33.685	-28.541	-23.131	-24.273	-10.104
BIK	-29.609	-31.633	-29.2035	-19.674	-27.938	-12.2965
BIN1	-34.688	-14.911	-25.571	-18.938	-30.5835	-32.149
BIN2	-23.87	-9.614	-38.249	-15.936	-30.104	-18.993
BIN3	-31.016	-17.012	-33.559	-17.533	-24.3335	-20.007
BIRC2	-29.82	-16.468	-22.5055	-14.067	-36.508	-17.315
BIRC3	-28.961	-44.02	-26.984	-11.254	-26.4385	-24.5745
BIRC5	57.889	30.125	32.078	-3.189	103.589	44.9315
BIRC6	10.774	-1.177	-13.386	-0.4895	13.703	1.703
BIRC7	-19.655	-30.938	-26.7355	-12.4675	-35.667	-19.39
BIRC8	-38.609	-32.174	-34.4535	-17.7355	-38.931	-23.2095
BIVM	-26.764	-29.083	-34.9645	-28.468	-33.0955	-27.622
BLCAP	-42.699	-20.246	-25.9615	-9.416	-19.9465	-15.462
BLID	-37.056	-26.546	-32.779	-16.4555	-27.56	-22.0305
BLK	-34.131	-26.605	-19.3725	0.429	-31.779	-13.9795
BLM	-20.007	-2.521	-9.6725	-6.5675	-15.112	23.6485
BLMH	-18.543	-16.864	-18.9925	-21.816	-23.4835	-26.9085
BLNK	-29.272	-12.998	-26.959	-19.678	-19.348	-15.2745
BLOC1S1	-18.005	-26.243	-22.6245	-11.2805	-31.975	-14.2135
BLOC1S2	-40.172	-24.099	-28.775	-14.6015	-11.8695	-24.832
BLOC1S3	-15.352	-35.447	-19.036	-9.5495	-30.899	-16.9405
BLOC1S4	-20.454	-37.286	-11.55	-7.8805	-49.077	-29.6595
BLOC1S5	-25.923	-37.727	-31.269	-22.034	-31.7055	-22.6235
BLOC1S6	-28.843	-35.614	-30.181	-11.3645	-45.742	-23.658
BLVRA	-15.605	-12.816	-36.4915	-24.5435	-44.48	-25.3255
BLVRB	-10.876	-26.434	-13.0475	-11.4015	-36.7355	-18.125
BLZF1	-30.623	-24.687	-32.803	-20.21	-28.425	-18.377
BMF	-29.851	-15.749	-27.3345	-11.478	-34.2295	-21.7805
BMI1	-19.635	-35.999	-12.0745	-17.0945	-62.6915	-17.753
BMP1	-27.415	-52.048	-23.9805	-20.8165	-34.3235	-10.694
BMP10	-38.15	-39.562	-25.751	-18.052	-39.6725	-16.946
BMP15	-28.789	-19.214	-42.9765	-26.266	-41.606	-34.1035
BMP2	-36.298	-35.852	-39.199	-22.043	-32.484	-19.0365
BMP2K	-36.492	-35.961	-20.5695	-5.8455	-24.62	-18.467
BMP3	-27.743	-45.756	-29.387	-16.7885	-23.3735	-11.9285
BMP4	-15.869	-25.317	-28.8855	-14.2485	-37.2835	-19.7425
BMP5	-24.143	-23.118	-22.8805	-22.1065	-28.5125	-20.1005
BMP6	-32.282	-31.517	-36.906	-15.0885	-38.906	-22.9855
BMP7	-38.42	-24.717	-26.547	-13.44	-48.8665	-30.4085
BMP8A	-10.519	-17.105	-37.3755	-19.7915	-33.5365	-34.16
BMP8B	-31.626	-8.869	-7.9305	-5.985	-9.981	-7.425
BMPER	-35.642	-43.575	-32.653	-18.6715	-19.35	-14.9965
BMPR1A	-47.733	-40.665	-22.683	-1.1935	-30.3715	-27.03
BMPR1B	-30.394	-27.598	-26.679	-14.5125	-29.814	-20.1115
BMPR2	-47.75	-13.444	-36.7975	-13.288	-26.605	-26.044
BMS1	32.672	10.58	59.135	21.811	43.419	18.757
BMX	-31.439	-21.112	-46.3235	-25.283	-39.4325	-23.624
BNC1	-29.444	-24.169	-37.3675	-16.779	-34.6885	-18.408
BNC2	-29.738	-29.486	-26.482	-23.4925	-1.0025	-21.015
BNIP1	18.172	-4.114	14.5525	-8.844	10.954	2.1575
BNIP2	-11.87	-4.388	-19.2905	-11.267	-30.9195	-18.7765
BNIP3	-20.187	-44.374	-19.2875	-18.6375	-13.2225	-21.4765
BNIP3L	-30.253	-22.007	-29.023	-23.3225	-45.7325	-25.966
BNIPL	-21.573	-16.21	-45.235	-23.7075	-31.241	-26.244
BOC	-41.204	-15.984	-18.582	-12.326	-31.4705	-13.09
BOD1	-18.471	-37.276	-8.718	-7.465	-23.2795	-14.7855
BOD1L1	-27.415	-28.51	5.024	2.208	32.459	27.7215
BOD1L2	-30.077	-14.407	-38.0945	-26.9025	-33.822	-30.4265
BOLA1	-19.918	-12.948	-19.815	-17.5535	-32.1835	-13.9955
BOLA3	-11.94	-16.35	-24.6825	-15.95	4.404	-7.7465
BOLL	-20.403	-24.278	-33.148	-18.3055	-24.4995	-28.34
BOP1	63.234	48.651	42.8325	16.447	33.528	16.565
BORA	8.189	7.524	9.5315	15.323	37.3085	24.4105
BPGM	-18.442	-47.958	-21.358	-18.9515	-48.44	-14.814
BPHL	-25.529	-18.36	-27.6565	-23.079	-33.5115	-29.759
BPI	-37.131	-21.29	-29.8755	-19.433	-30.16	-18.707
BPIFA1	-22.499	-31.566	-26.2945	-20.9635	-37.1795	-19.223
BPIFA2	-34.815	-30.487	-31.7785	-16.251	-43.809	-24.6905
BPIFA3	-36.835	-35.967	-14.8855	-13.143	-27.178	-20.5705
BPIFB1	-27.731	-50.153	-24.3705	-16.7375	-26.6045	-21.132
BPIFB2	-34.256	-34.546	-19.967	-19.0095	-26.411	-36.967
BPIFB3	-24.3	-29.324	-23.7975	-9.7555	-37.1375	-28.2855
BPIFB4	-28.133	-26.765	-33.928	-6.225	-23.1655	-19.9985
BPIFB6	-23.681	-33.76	-17.879	-18.338	-37.545	-30.883
BPIFC	-32.781	-42.368	-19.2075	-14.135	-32.097	-26.9205
BPNT1	-15.435	-21.049	-23.1685	-12.7545	-26.525	-20.2335
BPTF	-23.392	-5.6	12.5725	17.0635	7.116	-15.7705
BRAF	-33.47	-31.641	-17.3655	-17.7595	-13.3125	-18.717
BRAP	53.191	28.688	25.8485	19.61	-30.06	-0.3135
BRAT1	25.39	20.671	18.9335	13.5845	63.5605	26.0925
BRCA1	-11.544	8.404	14.7985	-12.351	-4.8145	-26.272
BRCA2	4.197	-35.47	33.2455	-29.7175	-8.2205	1.3875
BRCC3	-37.172	-29.439	-22.446	-4.906	-45.0345	-17.4105
BRD1	-14.839	-13.273	-29.262	-16.738	-29.4505	-13.2865
BRD2	-9.501	5.296	35.461	24.2035	0.4305	-2.428
BRD3	-35.28	-46.286	-46.8835	-12.7195	-38.9605	-26.8155
BRD4	16.528	2.722	41.1	19.432	65.7905	17.023
BRD7	-20.775	-27.578	-21.546	-1.265	-9.109	-11.3065
BRD8	-13.719	-10.909	39.924	20.6145	49.371	20.9855
BRD9	-27.537	-8.205	-7.7485	-9.1825	-28.0195	-37.68
BRDT	-21.485	-28.689	-28.49	-24.9545	-24.099	-14.7995
BRF1	47.515	43.095	83.1275	37.8645	47.4475	18.017
BRF2	22.426	8.547	49.158	32.899	43.518	29.4885
BRI3	-16.507	-30.075	-18.465	-22.789	-6.393	4.2525
BRI3BP	-27.575	-20.111	-28.64	-15.351	-25.4915	-14.6275
BRICD5	-24.126	-21.429	-27.8155	-12.2045	-14.8175	-8.5045
BRINP1	-35.145	-32.474	-33.11	-18.631	-32.2405	-21.26
BRINP2	-26.003	-32.872	-19.753	-18.839	-33.018	-6.0345
BRINP3	-42.753	-18.667	-29.84	-19.1655	-33.9465	-27.5245
BRIP1	-17.859	-37.18	-13.55	-2.944	-30.2215	-13.723
BRIX1	61.174	39.767	55.128	16.759	82.31	26.6905
BRK1	-18.563	-9.333	0.4425	-10.782	30.0165	13.465
BRMS1	-31.131	-22.198	-52.105	-27.569	-37.5255	-18.0415
BRMS1L	-35.915	-29.16	-20.0065	-7.609	-15.9305	-19.0775
BROX	-39.144	-49.481	-38.6965	-19.3525	-39.1045	-30.7265
BRPF1	-0.426	-39.15	14.659	9.9405	-0.195	-6.5545
BRPF3	-26.511	-18.683	-22.6525	-17.255	-21.8465	-26.8435
BRS3	-25.946	-17.812	-34.029	-25.0345	-11.511	-10.3935
BRSK1	-32.842	-45.674	-34.044	-19.5375	-27.8055	-15.496
BRSK2	-2.399	-15.605	-21.0135	-16.4675	-32.6715	-31.017
BRWD1	-19.848	-19.379	-24.3195	-14.436	-29.005	-14.94
BRWD3	-26.444	-31.677	-40.0405	-27.51	-30.699	-31.9565
BSCL2	-13.902	-19.173	-16.064	-9.347	-28.907	-22.0045
BSDC1	-28.778	-20.112	-21.2875	-10.7165	-16.7905	-24.794
BSG	-10.097	-27.687	-13.455	-11.139	-36.064	-21.7735
BSN	-30.793	-17.901	-21.9605	-18.8365	-21.2525	-12.9605
BSND	-28.967	-16.578	-22.499	-5.865	-26.5545	-34.3425
BSPH1	-24.052	-25.94	-30.904	-5.6855	-29.288	-29.039
BSPRY	-37.937	-32.373	-31.5415	-30.0935	-34.7455	-21.404
BST1	-25.789	-37.698	-34.4935	-22.34	-25.749	-15.518
BST2	-22.395	-17.597	-19.7825	-19.3445	-26.3535	-32.6145
BSX	-16.904	-22.359	-33.3775	-15.324	-32.4055	-20.7795
BTAF1	1.169	10.138	41.8875	31.9245	-18.0405	13.344
BTBD1	-40.523	-36.253	-29.179	-14.9185	-39.0685	-29.5295
BTBD10	-40.446	-42.852	-29.3965	-22.382	-25.153	-14.2265
BTBD11	-35.111	-23.519	-28.6305	-12.4955	-31.0545	-25.874
BTBD16	-37.937	-24.908	-28.149	-22.8845	-21.1525	-11.2115
BTBD17	-14.567	-8.999	-20.0845	-12.886	-36.8555	-29.374
BTBD18	-38.442	-30.187	-17.4215	-6.4595	-8.837	-16.662
BTBD2	-24.669	-17.716	-24.7845	-25.798	-29.7355	-24.9655
BTBD3	-35.809	-41.622	-38.7565	-16.905	-25.873	-25.453
BTBD6	-30.115	-33.848	-22.549	-20.7045	-40.6875	-24.5985
BTBD7	-16.965	-24.523	-29.9195	-15.2715	-24.5895	-31.473
BTBD8	-28.405	-53.218	-35.027	-19.2935	-22.156	-24.179
BTBD9	-28.211	-23.394	-12.2275	-11.1085	-36.417	-22.2265
BTC	-10.526	-47.403	-18.0125	-14.8735	-27.4555	-21.3745
BTD	-30.867	-29.26	-35.714	-25.5475	-31.2665	-16.78
BTF3	8.884	-7.247	1.1025	-7.124	22.4485	6.5105
BTF3L4	-5.958	0.79	-28.901	-16.0455	-17.1855	-12.244
BTG1	-33.398	-32.191	-28.754	-18.488	-15.624	-23.992
BTG2	-21.412	-29.397	-35.105	-12.1725	-29.5425	-22.497
BTG3	-27.635	-21.771	-25.4735	-16.0595	-39.3845	-20.362
BTG4	-22.783	-29.778	-20.771	-14.3055	-36.542	-24.2075
BTK	-42.42	-23.851	-33.5405	-20.323	-30.4185	-22.3385
BTLA	-30.248	-31	-28.257	-18.466	-26.1765	-20.2015
BTN1A1	-31.035	-29.742	-30.613	-19.57	-17.623	-13.998
BTN2A1	-20.441	-5.273	-36.6575	-10.026	-24.101	-35.6225
BTN2A2	-28.501	-31.88	-31.3455	-15.824	-40.7835	-23.2915
BTN3A1	-36.86	-25.097	-29.862	-22.0965	-35.636	-34.2605
BTN3A2	-30.778	-13.229	-24.357	-15.108	-42.245	-24.3125
BTN3A3	-39.783	-20.499	-26.039	-21.1375	-39.1095	-29.391
BTNL3	-38.065	-23.821	-28.4535	-10.6275	-35.2215	-23.981
BTNL8	-31.103	-22.75	-32.536	-19.7605	-29.2815	-29.7755
BTNL9	-25.575	-17.813	-28.297	-10.751	-37.489	-25.9085
BTRC	-32.609	-32.34	-47.2705	-14.4195	-28.55	-24.0345
BUB1	27.48	-7.741	8.361	11.3665	-2.16	-6.694
BUB1B	43.703	19.138	53.958	28.6435	81.2485	28.115
BUB3	142.809	103.277	136.191	63.935	116.162	59.904
BUD13	9.471	11.999	-23.68	-11.452	-6.827	-18.668
BUD31	95.816	83.96	73.4155	35.5435	107.632	53.161
BVES	-27.562	-32.789	-40.638	-20.445	-27.0195	-22.39
BYSL	-2.612	2.021	49.706	10.02	32.361	12.8795
BZW1	-29.043	-35.224	-21.6945	-13.0905	-29.168	-28.331
BZW2	-24.16	-16.839	-14.3565	-13.691	-25.0465	-8.803
C10orf105	-23.747	-18.899	-31.0175	5.5855	-17.7425	-13.565
C10orf113	-30.515	-37.956	-33.438	-12.3645	-45.3095	-33.458
C10orf120	-28.01	-26.301	-35.4175	-21.9085	-32.8115	-20.0765
C10orf126	-37.087	-25.33	-30.213	-16.9085	-41.0975	-24.6215
C10orf53	-27.553	-20.889	-27.15	-13.029	-35.215	-20.798
C10orf55	-5.239	-39.017	-47.607	-16.485	-18.796	-15.221
C10orf62	-22.016	-27.592	-37.686	-4.7215	-29.629	-21.1105
C10orf67	-34.726	-46.504	-65.67	-51.8145	-80.116	-59.362
C10orf71	-32.578	-33.252	-28.7245	-12.136	-30.2295	-18.8015
C10orf82	-32.915	-30.02	-37.803	-17.844	-39.876	-21.4725
C10orf88	-22.166	-12.043	-31.0665	-29.4155	-20.1855	-18.0605
C10orf99	-37.151	-17.522	-34.984	-13.558	-32.248	-22.7935
C11orf1	-23.485	-30.324	-34.2715	-18.904	-38.277	-25.5055
C11orf16	-26.707	-30.733	-32.2595	-18.019	-16.61	-22.8475
C11orf24	-33.227	-31.623	-37.123	-13.3175	-37.64	-29.5085
C11orf40	-25.626	-30.033	-41.338	-29.3555	-39.831	-17.575
C11orf42	-18.065	-23.477	-18.992	-23.194	-22.4055	-27.928
C11orf44	-23.681	-23.892	-35.7095	-26.389	-44.2565	-46.3985
C11orf45	-23.876	-18.956	-25.1505	-18.652	-31.525	-20.4175
C11orf49	-22.591	-23.743	-16.4735	-19.467	-15.299	-6.9505
C11orf52	-20.124	-43.293	-22.6795	-18.6915	-22.1935	-23.934
C11orf53	1.92	5.533	-30.275	-10.354	-45.5945	-15.2445
C11orf54	-24.606	-22.61	-37.6995	-26.589	-16.088	-25.8335
C11orf58	-18.427	-18.743	-30.017	-15.4525	-16.356	-14.66
C11orf65	-41.218	-25.885	-44.6	-11.149	-38.141	-19.2515
C11orf68	-25.152	-22.527	-43.858	-21.783	-25.5265	-27.4
C11orf71	-28.722	-15.892	-21.002	-21.5825	-31.8945	-22.196
C11orf74	-39.396	-25.152	-17.4755	-14.9	-30.658	-25.683
C11orf80	-28.152	-29.677	-20.3845	-9.9315	-8.4945	-26.7595
C11orf86	-9.795	-17.172	-26.5875	-16.7565	-26.6285	-21.514
C11orf87	-17.212	-20.137	-15.1695	-5.9455	-8.343	-3.022
C11orf88	-28.691	-23.672	-21.47	-16.41	-30.7185	-23.596
C11orf91	-20.718	-10.621	-19.7095	-16.2365	-21.5425	-14.8715
C11orf94	-24.418	-12.671	-21.572	-14.5285	-6.765	-13.1615
C11orf96	-28.107	-20.113	-30.0735	-14.7805	-7.801	-15.074
C12orf10	-24.841	-15.789	-12.456	-3.229	-21.7295	0.7235
C12orf29	-40.918	-8.753	-27.8855	-24.578	-32.4645	-2.634
C12orf4	-27.693	-19.941	-29.7775	-19.773	-22.095	-15.182
C12orf40	-46.062	-24.183	-36.2795	-18.2625	-29.255	-36.5255
C12orf42	-32.994	-33.984	-23.773	-20.837	-30.488	-14.7515
C12orf45	16.361	12.928	44.321	19.5645	35.563	22.4045
C12orf49	-23.201	-21.797	-2.082	-24.997	-33.0535	-25.7045
C12orf50	-31.45	-16.413	-37.4335	-13.41	-34.3205	-20.7595
C12orf54	-34.172	-14.312	-28.0675	-21.897	-29.848	-22.585
C12orf56	-20.86	-50.921	-27.9375	-15.466	-25.225	-13.4
C12orf57	-18.064	-21.785	-26.0475	-13.6445	-30.702	-16.4795
C12orf60	-42.338	-41.727	-37.8035	-9.2725	-44.961	-31.624
C12orf65	-1.351	-3.387	19.5525	-7.5695	-12.065	-6.6675
C12orf66	-31.593	-30.638	-22.14	-23.529	-19.083	-21.046
C12orf71	-30.926	-27.397	-22.644	-1.9435	-29.1085	-9.4465
C12orf73	-27.659	-12.378	-27.8815	-11.034	-24.3025	-19.6475
C12orf74	-15.636	-14.942	-18.6975	-22.541	-38.397	-31.1845
C12orf75	-28.068	-35.645	-31.38	-7.4655	-39	-24.745
C12orf76	-27.405	-6.583	-21.4335	-17.386	-28.44	-16.0735
C14orf119	-28.183	-24.091	-18.877	-12.765	-17.073	-17.415
C14orf177	-40.777	-32.285	-30.0085	-19.9225	-30.5475	-40.3925
C14orf178	0.818	34.255	-22.326	-25.3295	-31.39	-29.0155
C14orf180	-23.686	-0.504	-24.5175	-19.577	-36.9685	-11.176
C14orf28	-26.857	-23.974	-24.9505	-21.3825	-11.9755	-11.181
C14orf39	-42.733	-67.304	-35.6985	-24.0295	-39.7515	-29.2215
C14orf93	-20.383	-24.449	-14.0115	-9.7795	-42.8775	-20.541
C15orf39	-22.285	-36.977	-34.05	-22.1555	-38.0395	-19.3655
C15orf40	-35.989	-50.065	-38.634	-16.5985	-21.6075	-16.5015
C15orf41	-9.788	-16.374	24.774	9.8155	61.9585	20.515
C15orf48	-26.473	-25.488	-29.866	-19.1475	-40.808	-16.8165
C15orf61	-30.582	-25.968	-40.2575	-10.906	-40.648	-12.971
C15orf62	-30.339	-18.072	-27.0945	-17.031	-33.085	-25.6575
C16orf46	-14.522	-34.992	-36.312	-27.2415	-37.8005	-15.056
C16orf54	-9.186	-25.185	-23.37	-10.5475	-33.7495	-20.906
C16orf58	-24.978	-24.91	-29.2685	-20.272	-36.1425	-14.3525
C16orf70	-34.981	-15.427	-39.298	-18.4545	-27.377	-15.1405
C16orf71	-28	-21.778	-8.909	-13.18	-17.9765	-19.3745
C16orf72	-24.785	11.79	-25.8165	-15.012	-70.8895	-17.2995
C16orf74	-35.538	-26.215	-36.8715	-14.29	-33.5255	-23.8955
C16orf78	-31.383	-19.188	-26.8595	-20.54	-22.7395	-31.309
C16orf86	-31.276	-26.848	-12.652	-6.631	-22.274	-12.8265
C16orf87	-30.851	-18.567	-29.8135	-12.4655	-36.493	-20.6255
C16orf89	-17.77	-16.021	-13.462	-4.2925	-7.2015	-24.273
C16orf90	-22.937	-24.4	-25.601	-13.1545	-18.1315	-3.835
C16orf91	-41.609	-26.987	-22.5175	-7.515	-38.374	-26.636
C16orf92	-35.504	-27.853	-15.122	-18.247	-25.872	-18.5115
C16orf95	-17.887	-25.997	-16.0085	-21.9865	-24.0365	-20.2185
C16orf96	-31.437	-26.246	-19.953	3.8835	-14.01	-2.3855
C17orf107	-26.894	-22.168	-35.2285	-15.668	-26.752	-24.7015
C17orf47	-33.492	-21.29	-10.48	-16.9755	-26.489	-17.618
C17orf49	-20.431	-36.146	-8.3325	-5.6855	-10.5055	-6.673
C17orf50	-5.917	-9.337	-19.2405	-10.1895	-16.612	-19.818
C17orf53	-14.864	-4.55	-17.3605	-13.681	-34.0295	-26.983
C17orf58	-21.523	-13.317	-25.6805	-16.159	-10.2495	-4.101
C17orf64	-31.874	-26.468	-46.2905	-20.064	-29.3365	-25.5275
C17orf67	-22.799	-19.898	-23.3135	-7.0935	-44.5885	-32.9745
C17orf75	-27.462	-21.77	-19.9985	-19.554	-30.5835	-16.427
C17orf78	-26.727	-13.113	-33.513	-17.582	-12.9375	-14.071
C17orf80	-24.907	-50.206	-22.3455	-22.5925	-34.906	-22.4615
C17orf97	-49.889	-44.722	-24.3095	-14.0325	-12.642	-20.6055
C17orf98	-13.041	-11.102	-9.679	-4.803	-29.2245	-16.375
C17orf99	-42.385	-43.45	-27.9845	-16.7375	-31.378	-16.985
C18orf21	-15.261	-8.925	95.915	38.5595	86.855	31.8965
C18orf25	-22.849	-32.965	-32.4975	-20.49	-18.164	-22.78
C18orf54	-34.804	-24.184	-22.593	-26.667	-39.171	-26.4895
C18orf63	-25.072	-33.661	-34.688	-22.1865	-39.601	-19.3855
C19orf12	-14.421	-15.778	-23.994	-15.995	-35.482	-17.9925
C19orf18	-18.976	-30.247	-22.226	-18.337	-26.8815	-28.2665
C19orf25	-7.279	-37.794	0.5045	-7.754	46.913	5.937
C19orf33	-18.519	-42.72	-24.513	-21.404	-32.0125	-25.3745
C19orf38	-33.434	-10.881	-25.219	0.2215	-37.69	-7.346
C19orf44	-12.494	-22.497	-24.6055	-6.7095	-25.3075	-20.1155
C19orf47	-20.681	-18.977	-25.2895	-12.261	-29.743	-24.4585
C19orf48	-37.742	-28.296	-19.7045	-10.9545	-29.45	-21.2545
C19orf53	59.209	42.093	69.3115	31.216	28.012	21.841
C19orf54	-33.191	-13.202	-28.011	-12.884	-46.272	-17.4335
C19orf57	-28.698	-4.368	-27.248	-20.0415	-25.6815	-20.5765
C19orf67	-27.805	-8.641	-27.6115	-14.5145	-38.722	-25.0575
C19orf71	-15.104	-3.128	-20.037	-21.4965	-32.8065	-26.0155
C19orf73	-12.228	-12.635	-29.3285	-17.5205	-35.1815	-31.382
C19orf81	-19.713	-22.424	-31.041	-23.032	-45.5845	-22
C1D	-15.249	-20.89	10.6135	1.29	6.905	8.3105
C1GALT1	-34.787	-35.516	-34.2755	-22.779	-49.7105	-19.0225
C1GALT1C1	-41.438	-34.81	-27.754	-17.7355	-34.9175	-28.8115
C1orf100	-22.856	-23.457	-32.4705	-21.8985	-39.7375	-21.8795
C1orf105	-32.596	-39.599	-24.74	-13.069	-33.294	-23.12
C1orf109	28.428	18.302	39.7355	5.3075	139.331	65.5295
C1orf112	-28.04	-4.432	-7.617	14.548	-34.8315	-22.0475
C1orf115	-31.29	-13.299	-42.4625	-26.824	-31.5775	-24.871
C1orf116	-24.374	-29.91	-24.2495	-7.764	-37.3345	-6.5915
C1orf122	-15.807	-40.958	-23.452	-12.9705	-22.919	-28.8865
C1orf131	36.439	25.578	4.887	-8.7255	15.112	-0.5855
C1orf137	-12.203	-33.8	-22.9305	-11.3855	-13.6655	-11.9995
C1orf141	-13.321	-40.096	-28.669	-26.937	-39.773	-22.6845
C1orf146	-48.602	-14.211	-14.7525	-11.1105	-39.578	-26.196
C1orf158	-30.801	-23.131	-30.6335	-12.946	-29.898	-13.4325
C1orf159	-26.805	-17.968	-29.113	-15.018	-29.3155	-21.9555
C1orf162	-34.068	-26.312	-34.0245	-14.4035	-12.928	-18.762
C1orf174	-22.927	-14.832	-23.5265	-24.6875	-24.5835	-16.35
C1orf185	-26.261	-17.567	-39.521	-24.915	-43.7695	-34.3745
C1orf189	-24.522	-25.748	-37.214	-14.2415	-32.9015	-24.6025
C1orf194	-18.947	-8.808	-27.669	-8.3875	-26.0715	-10.379
C1orf195	-26.924	-27.954	-29.919	-19.097	-33.943	-26.327
C1orf198	-24.199	-19.645	-50.135	-29.2855	-29.6275	-34.437
C1orf21	-21.787	-27.923	-30.8435	-16.699	-24.3655	-11.8245
C1orf210	-13.591	-14.472	-50.701	-11.8055	-31.549	-24.682
C1orf216	-13.923	-3.336	-33.022	-7.769	-25.4445	-18.9415
C1orf226	-34.394	-36.394	-16.12	-8.5875	-21.828	-15.5075
C1orf43	-12.535	-30.415	-13.7715	-13.7725	-37.3535	-17.0155
C1orf50	-18.639	-18.823	-32.9275	-15.9465	-34.115	-29.642
C1orf52	-21.142	-15.008	-18.966	-16.089	-8.892	-4.511
C1orf53	-33.884	-46.367	-25.552	-10.1325	-8.1195	-9.1955
C1orf54	-25.053	-16.02	-27.0605	-15.2315	-38.2185	-27.627
C1orf56	-20.543	-13.572	-13.0025	-13.3345	-15.1395	-2.4925
C1orf61	-40.423	-32.655	-23.621	-10.389	-36.4585	-26.833
C1orf68	-19.927	-6.963	-41.734	-19.3235	-37.5225	-23.526
C1orf87	-44.072	-19.507	-27.3115	-28.2595	-40.8085	-29.8115
C1orf94	-22.721	-11.117	-24.3165	-19.975	-9.978	-16.618
C1QA	-24.215	-19.732	-49.2955	-23.1305	-27.228	-16.5045
C1QB	-23.803	-8.349	-7.358	2.686	-12.396	-18.8695
C1QBP	22.341	22.797	56.341	21.8845	8.235	-1.1875
C1QC	-21.577	-15.596	-36.3745	-20.286	-29.314	-34.875
C1QL1	-42.385	-27.874	-24.559	-16.592	-29.6535	-43.7295
C1QL2	-14.379	-16.114	-20.5805	-2.8285	-49.5105	-15.172
C1QL3	-14.37	-29.404	-31.1825	-15.6705	-43.2505	-24.6945
C1QL4	-23.832	-24.133	-37.6395	-1.8955	-26.285	-35.6635
C1QTNF1	-20.331	-22.214	-9.5975	-7.6105	-36.478	-15.705
C1QTNF2	-27.687	-30.472	-36.264	-16.8135	-29.1845	-22.6235
C1QTNF3	-33.232	-44.122	-42.2635	-8.107	-33.2495	-20.19
C1QTNF4	-3.82	-27.618	-28.1565	-12.0075	-20.921	-30.4345
C1QTNF6	-20.828	-16.61	-28.0445	-18.089	-31.8415	-33.443
C1QTNF7	-17.051	-32.006	-22.388	-17.9905	-40.3295	-27.098
C1QTNF8	-10.704	-24.616	-28.877	-2.222	-19.502	-20.191
C1RL	-33.217	-27.086	-23.679	-16.935	-30.284	-26.787
C1S	-37.814	-25.237	-37.2955	-29.5375	-39.1655	-21.429
C2	-21.747	-23.375	-17.5675	-8.167	-20.0415	-15.8885
C20orf141	-15.464	-32.727	-20.18	-10.8505	-35.7715	-30.19
C20orf144	-17.812	-28.682	-42.384	-22.433	-25.798	-13.106
C20orf173	-39.56	-15.109	-23.5115	-14.7995	-29.312	-28.4365
C20orf194	-33.315	-37.294	-21.0965	-17.29	-18.2245	-19.9695
C20orf202	-24.666	-51.663	-28.1245	-16.061	-11.2935	-23.584
C20orf27	2.563	-23.965	-25.15	-8.556	-25.1425	-22.0655
C20orf85	-31.241	-25.816	-32.6605	-20.9975	-28.7285	-18.8565
C20orf96	-19.062	-23.852	-5.9605	-16.685	-38.173	-26.1995
C21orf58	-21.959	-12.932	-30.372	-5.164	-29.9315	-18.3055
C21orf62	-23.117	-20.169	-32.3935	-14.8325	-41.5935	-22.068
C21orf91	-30.138	-35.995	-26.0875	-20.2275	-41.668	-13.8955
C22orf15	-14.635	-27.263	-22.835	-14.5125	-23.8395	-17.253
C22orf23	-35.14	-34.109	-11.99	-2.366	4.252	-1.379
C22orf39	-35.993	-41.146	-24.403	-6.8935	-27.2705	-12.4745
C22orf42	-25.791	-34.845	-20.5495	3.732	-34.6135	-13.887
C22orf46	-25.057	-16.079	-21.216	-16.8745	-19.4815	-10.655
C2CD2	-21.517	-21.229	-33.85	-17.57	-23.132	-16.295
C2CD2L	-24.968	-40.524	-23.695	-16.6885	-7	-32.9435
C2CD3	-20.074	-30.946	-44.5355	-19.309	-18.41	-14.703
C2CD4A	-14.83	-16.593	-20.872	4.476	-34.459	-16.3575
C2CD4B	-15.896	-43.749	-26.4475	-29.577	-36.369	-27.8595
C2CD4C	-35.4	-32.739	-20.969	-18.741	-13.759	-8.294
C2CD4D	-14.083	-18.788	-12.8075	-7.9195	-12.5475	-22.014
C2CD5	-53.36	-46.667	-41.4105	-28.064	-41.1785	-30.387
C2orf16	-28.461	-24.275	-21.374	-20.38	-35.953	-21.572
C2orf42	-36.667	-36.185	-25.3525	-11.003	-34.061	-25.023
C2orf49	-18.822	-32.463	-6.6955	-13.139	36.502	-5.6265
C2orf50	-22.005	-41.577	-16.078	-19.3865	-42.4105	-28.7375
C2orf66	-24.906	-14.368	-27.946	-15.7485	-45.84	-26.553
C2orf68	-26.348	-30.883	-57.3485	-10.463	-26.356	-15.138
C2orf69	6.307	-20.318	-26.572	-14.142	-38.3895	-26.3185
C2orf72	-24.086	-18.648	-29.202	-10.9855	-22.8725	-18.837
C2orf73	-31.607	-28.171	-25.293	-3.2425	-33.218	-26.273
C2orf76	-34.254	-32.122	-10.9815	-5.3445	-39.7355	-14.6785
C2orf78	-32.619	-16.642	-32.6	-19.7305	-24.655	-36.954
C2orf80	-37.291	-37.906	-25.3455	-15.946	-32.1705	-23.2865
C2orf81	-25.754	-19.289	-20.8195	-20.895	-24.309	-1.632
C2orf83	-39.758	-26.14	-25.9765	-24.32	-34.849	-29.6715
C2orf88	-27.983	-26.666	-36.3335	-14.2495	-18.024	-23.7835
C2orf91	-28	-24.704	-19.62	-17.7775	-39.7555	-22.1
C3	-33.239	-23.703	-36.069	-20.773	-26.2135	-24.58
C3AR1	-24.416	-32.074	-26.853	-3.513	-33.363	-16.3905
C3orf14	-28.334	-12.622	-46.272	-29.7285	-30.2025	-21.9875
C3orf18	-30.967	-19.032	-26.143	-13.687	-25.72	-22.6485
C3orf20	-39.111	-31.589	-28.219	-13.6185	-25.8885	-23.9715
C3orf22	-25.944	-22.704	-22.4585	-5.8365	-11.4355	-17.362
C3orf38	-37.943	-38.87	-16.713	-1.884	56.337	24.21
C3orf52	-28.566	-26.326	-47.518	-21.4495	-34.148	-24.5195
C3orf56	-28.677	-26.54	-20.1985	-12.7955	-35.953	-14.523
C3orf62	-43.434	-37.786	-25.828	-24.0455	-31.8085	-19.379
C3orf67	-31.499	-28.848	-28.3455	-14.7585	-35.521	-27.3325
C3orf70	-25.893	-30.201	-21.915	-22.184	-26.3755	-23.598
C3orf84	-39.746	-30.668	-24.3345	-17.0985	-31.509	-14.783
C4A	-31.473	-38.567	-14.364	-13.5175	-31.137	-13.233
C4B	-15.174	-20.399	-6.8865	-8.8415	-8.396	-6.5715
C4BPA	-32.172	-24.724	-26.163	-14.4875	-34.9785	-10.9705
C4BPB	-19.403	-29.077	-21.392	-13.2475	-29.3395	-25.4705
C4orf17	-31.716	-41.115	-26.059	-11.8145	-31.565	-14.838
C4orf19	-29.872	-28.558	-25.376	-14.289	-22.3285	-20.5685
C4orf3	-23.445	-28.79	-39.9845	-14.899	-40.136	-43.748
C4orf33	-26.834	-11.401	-19.3965	-13.689	-30.1595	-30.976
C4orf36	-19.378	-22.115	-25.2285	-16.0335	-36.6025	-25.7295
C4orf45	-34.254	-25.936	-34.685	-24.379	-23.9975	-35.006
C4orf46	-0.809	-34.888	-30.0915	-13.428	-22.632	-17.581
C4orf47	-26.192	-35.754	-34.0395	-8.315	-21.437	-27.141
C4orf48	-7.305	-14.911	-33.2115	-21.393	-34.6305	-29.963
C5	-27.872	-25.242	-32.487	-7.8205	-25.427	-27.5135
C5AR1	-28.144	-25.129	-20.2085	-25.7505	-33.5355	-31.7505
C5AR2	-15.249	-8.041	-12.072	-10.0085	-26.8605	-21.4085
C5orf15	-30.085	-21.339	-17.8195	-12.504	-7.8275	-0.3815
C5orf22	-38.734	-30.942	-28.664	-21.405	-27.638	-16.6815
C5orf24	-21.015	-18.355	-41.8555	-18.0485	-22.7235	-26.7905
C5orf30	-27.037	-18.049	-35.4085	-20.3455	-29.6785	-26.013
C5orf34	-27.914	-33.329	-28.4485	-15.082	-25.234	-40.557
C5orf38	-33.859	-36.317	-27.8035	-24.2085	-33.475	-31.9045
C5orf46	-34.332	-44.593	-47.0385	-11.0295	-33.4705	-24.402
C5orf47	-29.918	-20.366	-17.6515	-0.24	-27.113	-10.9395
C5orf49	-12.309	-29.827	-35.5595	-19.143	-27.568	-23.855
C5orf51	-27.463	-31.578	-37.5465	-21.5335	-34.3645	-25.366
C5orf52	-28.708	-39.403	-39.6995	-31.2225	-38.4345	-18.309
C5orf63	-31.08	-42.36	-30.585	-15.0905	-21.824	-20.9975
C6	-39.591	-51.807	-20.017	-15.1985	-26.525	-22.9855
C6orf118	-14.287	-29.116	-22.5905	-20.3345	-20.088	-16.2715
C6orf120	-25.387	-17.847	-34.898	-22.4985	-20.5955	-23.7355
C6orf132	-29.144	-30.362	-37.6505	-23.0395	-27.443	-21.7725
C6orf136	-6.696	-32.681	-2.1795	-3.521	-7.843	-15.843
C6orf141	-10.593	-30.676	-28.311	-25.452	-24.9445	-24.0775
C6orf15	-27.6	-21.034	-10.289	-9.1165	-19.547	-21.341
C6orf163	-29.66	-17.308	-29.113	-21.6435	-27.0095	-25.1845
C6orf201	-21.955	-39.605	-32.1395	-10.084	-22.6875	-23.308
C6orf223	-22.482	-19.453	-17.77	-15.8425	-30.3435	-21.783
C6orf226	-11.876	-13.063	-27.696	-14.0625	-8.6255	-23.8225
C6orf47	-7.966	-14.207	-29.912	-18.6875	-22.9115	-16.9055
C6orf52	-19.176	-21.94	-25.29	-25.573	-28.7885	-16.0585
C6orf58	-37.811	-30.443	-32.5985	-12.2135	-31.7155	-15.781
C6orf62	-39.747	-38.837	-40.542	-22.704	-29.1855	-18.715
C6orf89	-32.018	-18.848	-27.7165	-11.6365	-10.5195	-9.462
C7	-31.056	-17.349	-35.884	-15.923	-39.6485	-30.285
C7orf25	-31.875	-27.868	-32.165	-7.3705	-38.638	-31.4315
C7orf26	4.13	2.299	29.6405	21.757	7.5515	33.166
C7orf31	-36.127	-24.26	-17.0525	-16.419	-26.4935	-20.2475
C7orf33	-32.803	-21.052	-28.998	-20.5345	-30.3195	-14.819
C7orf50	-31.575	-16.551	-26.75	-1.796	-39.9045	-41.564
C7orf57	-18.903	-33.286	-25.6635	-13.194	-26.531	-22.0575
C7orf61	-28.138	-18.212	-12.8845	-16.401	-21.444	-20.1415
C8A	-37.701	-23.107	-39.5585	-12.4175	-26.4675	-23.9195
C8B	-29.592	-28.586	-31.433	-13.621	-29.0465	-23.479
C8G	-35.036	-25.61	-21.721	-8.601	-28.106	-16.855
C8orf33	-7.075	-3.483	-21.824	-5.3295	-5.3895	-19.382
C8orf34	-24.802	-28.569	-27.1945	-15.8905	-44.626	-29.959
C8orf37	-34.44	-19.608	-32.1165	-24.212	-31.7285	-29.2235
C8orf44	-1.716	0.486	-39.2495	-25.7835	-39.925	-16.5325
C8orf48	-35.566	-28.212	-46.395	-28.9395	-43.5945	-30.006
C8orf58	-27.676	-25.561	-14.56	-11.6385	-51.581	-19.7455
C8orf74	-19.212	-10.647	-19.9875	-12.637	-40.167	-20.5875
C8orf76	-27.803	-23.129	-19.7525	-3.1745	-20.2495	-23.371
C8orf82	-7.913	-27.429	-20.6235	-9.2615	-30.541	-21.0385
C8orf86	-31.341	-27.776	-17.889	-8.3885	-46.2315	-23.4895
C9	-35.515	-30.181	-38.9655	-23.7455	-25.2135	-28.8785
C9orf116	-10.073	-16.466	-36.1075	-19.0835	-8.3175	-9.608
C9orf129	-7.526	-20.346	-28.051	-7.9475	-23.869	-30.7195
C9orf131	-17.608	-38.018	-25.596	-19.4925	-36.9415	-25.4375
C9orf135	-26.094	-31.072	-26.5425	-19.471	-26.584	-21.0255
C9orf152	-39.883	-27.061	-29.557	-9.0795	-33.023	-13.642
C9orf153	-39.113	-11.86	-25.7775	-28.288	-39.25	-22.9165
C9orf16	-14.253	-10.105	-21.819	-10.3965	-17.4625	-1.974
C9orf24	-23.686	-25.693	-21.044	-21.3225	-27.905	-20.9755
C9orf40	-14.411	-28.401	-21.5215	-3.847	-32.4825	-19.973
C9orf43	-31.791	-24.444	-33.034	-19.235	-33.076	-30.3225
C9orf47	-20.002	-23.61	-32.4285	-9.004	12.5845	-19.0905
C9orf50	-18.898	-30.644	-21.8005	-10.894	-26.1555	-9.7905
C9orf57	-31.706	-40.618	-28.1815	-26.5695	-37.9435	-27.7005
C9orf64	-32.803	-14.415	-27.5555	-17.3375	-30.6685	-19.832
C9orf72	-42.017	-32.83	-18.74	-11.9105	-37.1205	-20.733
C9orf78	-13.587	-0.896	28.3985	16.5805	12.6995	9.548
C9orf85	-31.117	-31.688	-19.083	-4.237	-29.452	-32.5085
C9orf92	-17.071	-32.804	-33.4415	-16.528	-44.803	-32.5845
CA1	-20.016	-29.964	-29.5055	-19.004	-38.8445	-24.5265
CA10	-30.498	-31.733	-31.6655	-23.397	-26.031	-17.51
CA11	-29.716	-24.462	-16.2795	-11.4225	-18.9685	-17.5755
CA12	-28.507	-21.086	-30.984	-21.073	-40.792	-25.233
CA13	-28.834	-35.337	-28.587	-18.268	-33.32	-32.7165
CA14	-13.815	-34.218	-29.183	-10.867	-30.078	-24.2395
CA2	-36.517	-29.175	-29.944	-29.646	-29.433	-26.031
CA3	-15.019	-31.402	-34.0705	-15.7165	-38.5725	-11.666
CA4	-33.251	-28.448	-29.959	-11.03	-41.0845	-15.322
CA5A	-0.095	-12.127	-12.2915	4.712	-16.0825	1.1085
CA5B	-34.221	-32.539	-31.578	-17.758	-28.9035	-17.7505
CA6	-30.595	-16.448	-33.8885	-22.9255	-16.688	-23.343
CA7	-28.568	-34.557	-24.601	-14.541	-17.6505	-31.535
CA8	-39.039	-31.035	-32.5825	-17.125	-29.598	-29.4195
CA9	-12.453	-29.747	-28.384	-10.3365	-18.485	-24.0815
CAAP1	-26.201	-26.809	-17.248	-7.528	-36.5645	-15.693
CAB39	-5.784	-11.256	-14.0815	-15.6075	-104.933	-24.296
CAB39L	-30.789	-40.905	-31.7975	-24.6705	-39.6415	-26.9125
CABIN1	-5.305	-20.228	-3.4855	-15.4435	4.4595	-17.225
CABLES1	-27.969	-24.956	-31.0785	-14.591	-30.268	-14.761
CABLES2	-33.031	-41.295	-25.4215	-19.1165	-21.917	-12.37
CABP1	-37.077	-33.929	-70.43	-16.46	-30.1445	-21.2395
CABP2	-29.242	-34.062	-31.445	-18.4575	-13.3385	-14.706
CABP4	-19.033	-6.478	-29.8545	-18.3585	-34.5965	-25.4125
CABP5	-23.745	-11.632	-21.7255	-22.467	-25.586	-35.7505
CABP7	-23.055	-66.613	-39.549	-12.424	-5.3385	-11.4605
CABS1	-30.705	-25.613	-48.9825	-17.86	-36.5945	-34.2055
CABYR	-28.829	-24.011	-26.7035	-8.756	-50.1745	-18.9335
CACFD1	-32.413	-15.822	-32.2815	-19.7105	-28.658	-27.592
CACHD1	-34.193	-29.646	-29.197	-13.487	-24.732	-17.221
CACNA1A	-41.317	-32.675	-13.54	-12.3695	-22.64	-10.3055
CACNA1B	-14.065	-32.144	-26.4275	-12.7525	-27.1185	-22.6225
CACNA1C	-35.369	-23.526	-30.846	-17.2585	-31.3455	-22.8325
CACNA1D	-43.489	-21.543	-42.174	-18.3655	-26.063	-24.4885
CACNA1E	-30.028	-33.225	-31.0945	-30.2205	-30.9455	-20.067
CACNA1F	-36.53	-29.099	-27.16	-16.803	-41.106	-26.8395
CACNA1G	-44.109	-27.995	-29.251	-16.5	-31.5255	-17.965
CACNA1H	-24.698	-20.665	-13.911	-3.4275	-36.667	-10.84
CACNA1I	-20.177	-14.521	-32.391	-13.965	-24.471	-14.7455
CACNA1S	-33.39	-39.93	-41.402	-20.638	-34.181	-0.584
CACNA2D1	-30.05	-36.718	-24.373	-11.123	-37.7285	-16.428
CACNA2D2	-19.918	-37.965	-16.7215	-7.814	-30.2	-21.996
CACNA2D3	-30.218	-28.108	-35.0595	-21.245	-28.388	-27.734
CACNA2D4	-36.464	-32.301	-26.9865	-14.454	-34.2745	-27.983
CACNB1	-6.429	-34.07	-26.5565	-11.873	-35.4075	-18.676
CACNB2	-33.772	-42.083	-19.928	-21.234	-34.6225	-29.1205
CACNB3	-28.281	-15.349	-10.1345	-5.318	-15.715	-17.8615
CACNB4	-31.955	-39.105	-34.0655	-22.231	-38.107	-24.5445
CACNG1	-37.08	-55.115	-19.7995	-14.3595	-38.1165	-15.3185
CACNG2	-28.763	-31.019	-27.531	-13.1385	-14.159	-10.1625
CACNG3	-37.239	-49.232	-18.421	-17.9295	-31.4735	-19.1285
CACNG4	-23.686	-10.056	-30.136	-10.2275	-44.788	-22.943
CACNG5	-29.213	-35.094	-19.4145	-16.8345	-30.538	-25.0065
CACNG6	-24.804	-18.676	-31.1535	-20.7765	-28.2545	-24.403
CACNG7	-21.906	-26.915	-27.84	-24.6395	-36.2405	-28.975
CACTIN	39.161	17.393	23.7365	12.6065	14.138	4.345
CACUL1	-37.345	-26.082	-25.6905	0.9425	1.1165	-13.79
CACYBP	-22.78	-20.822	-4.361	-11.8945	-16.81	-16.1465
CAD	52.886	22.849	20.0625	3.5705	-38.857	-24.4495
CADM1	-29.079	-23.257	-45.9045	-16.5515	-25.595	-7.136
CADM2	-15.215	-19.827	-24.4625	-15.2465	-31.117	-26.786
CADM3	-20.518	-28.027	-32.883	-12.0355	-29.6505	-18.22
CADM4	-31.056	-29.392	-19.005	-7.125	-34.7275	-21.015
CADPS	-29.098	-36.006	-30.555	-16.4155	-24.161	-35.5835
CADPS2	-34.932	-29.922	-39.565	-18.3145	-38.347	-25.5655
CAGE1	-37.742	-40.624	-34.836	-16.4685	-39.262	-21.1225
CALB1	-15.36	-22.286	-43.299	-26.052	-37.8765	-21.6285
CALB2	-18.637	-17.137	-44.473	-19.0185	-41.42	-24.2035
CALCA	-8.227	-5.65	-37.7735	-22.161	-32.444	-32.9525
CALCB	-28.26	-19.948	-29.277	-13.118	-44.123	-21.3705
CALCOCO1	-25.378	-23.705	-23.6965	-23.551	-37.8765	-27.693
CALCOCO2	-18.614	-34.559	-35.112	-16.648	-34.0545	-26.0785
CALCR	-34.641	-37.636	-28.1065	-15.802	-35.4985	-22.4565
CALCRL	-39.366	-36.57	-26.4805	-25.2045	-42.7005	-28.982
CALD1	-35.579	-21.283	-32.4945	-18.171	-29.9545	-32.8175
CALHM1	-34.448	-22.734	-25.89	-4.9315	-16.7005	-24.593
CALHM2	-29.749	-15.336	-32.128	-27.1795	-32.662	-25.749
CALHM3	-14.344	-45.96	-32.532	-11.8755	-28.9165	-23.4295
CALM1	-20.029	-27.883	-36.6485	-20.758	-35.0435	-30.384
CALM3	-18.703	-28.822	-17.0355	-14.63	-18.8535	-13.175
CALML3	-42.033	-14.706	-30.1875	-21.8465	-40.95	-30.299
CALML4	-27.322	-21.568	-27.0635	-18.0795	-29.903	-20.32
CALML5	-35.905	-14.68	-22.032	-15.2135	-33.5845	-28.893
CALML6	-29.538	-10.507	-10.4145	-1.405	0.6035	-16.619
CALN1	-37.184	-23.058	-23.4635	-13.6985	-26.165	-37.1375
CALR	-25.484	-22.801	-16.766	-14.735	-29.4575	-30.0775
CALR3	-22.192	-27.322	-16.088	-6.198	-30.82	-19.469
CALU	-22.994	-45.087	-27.1195	-18.3785	-45.6745	-25.896
CALY	-17.908	-19.757	-30.5255	-8.3115	3.0055	-15.5465
CAMK1	-14.605	-21.03	-28.583	-13.1675	-28.8265	-13.389
CAMK1D	-24.788	-43.61	-38.858	-17.2005	-26.508	-20.3695
CAMK1G	-23.525	-12.587	-16.045	-20.0245	-28.9905	-22.235
CAMK2A	-27.734	-18.421	-20.204	-9.9145	-30.977	-24.681
CAMK2B	-35.589	-33.635	-33.255	-10.703	-31.2685	-30.452
CAMK2D	-37.304	-8.525	-26.5095	-29.5465	-31.6745	-12.8255
CAMK2G	-30.771	-16.05	-29.0945	-14.1025	-21.351	-14.843
CAMK2N1	-10.83	-55.268	-36.191	-19.013	-45.4265	-23.4085
CAMK2N2	-25.28	-21.691	-32.9075	-19.9975	-18.9295	-18.517
CAMK4	-30.087	-17.703	-37.881	-7.1805	-21.6805	-17.449
CAMKK1	-18.301	-26.963	-30.0495	-15.5965	-19.018	-10.532
CAMKK2	-17.328	-23.545	-29.687	-12.569	-29.819	-13.676
CAMKMT	-3.653	-38.546	-12.0685	-23.8325	-33.558	-16.226
CAMKV	-20.094	-41.018	-20.9475	-11.92	-25.266	-19.6405
CAMLG	-7.909	-2.251	2.307	-1.6395	6.5275	-10.609
CAMP	-17.451	-19.416	-31.0065	-12.79	-27.591	-20.64
CAMSAP1	-29.099	-28.686	-14.547	-14.123	-30.26	-31.132
CAMSAP2	-25.844	-21.418	-20.7155	-20.978	-37.26	-22.1305
CAMSAP3	-22.073	-2.965	-13.278	-13.7555	-14.01	-20.242
CAMTA1	-30.142	-43.738	-23.2985	-6.1235	-28.2395	-15.6635
CAMTA2	-27.316	-38.509	-23.468	-12.489	-29.545	-23.8735
CAND1	-14.705	18.538	-1.801	11.762	-114.855	-15.707
CAND2	-28.367	-23.687	-26.459	-8.3175	-46.5465	-7.418
CANT1	1.466	-19.776	-23.6765	-13.167	-17.5195	-13.0075
CANX	-36.594	-35.659	-37.377	-24.391	-32.3275	-19.348
CAP1	-32.693	-6.183	-12.44	-9.893	-54.666	-19.113
CAP2	-25.156	-25.534	-31.1695	-19.7095	-34.335	-25.038
CAPG	-28.919	-30.554	-14.0595	-11.6885	-33.292	-20.719
CAPN1	-29.134	-11.288	-29.463	-11.8195	-24.314	-21.598
CAPN10	-26.598	-11.173	-23.5725	-16.3005	-25.338	-15.5825
CAPN11	-20.103	-11.82	-35.576	-10.91	-21.0535	-17.0335
CAPN12	-10.425	-21.037	-18.196	-18.8355	-27.7385	-26.21
CAPN13	-25.113	-20.836	-37.5065	-4.279	-41.123	-36.117
CAPN14	-21.839	-35.322	-28.038	-20.691	-31.947	-15.619
CAPN15	10.258	-3.543	-19.461	4.3275	-36.4215	-28.764
CAPN2	-16.483	-26.806	-35.751	-15.5795	-25.015	-36.3385
CAPN3	-26.501	-19.948	-28.7525	-10.4315	-41.0635	-15.4785
CAPN5	-21.919	-19.383	-20.942	-21.1635	-21.8875	-17.1425
CAPN6	-36.491	-29.784	-35.6205	-23.163	-21.886	-26.9665
CAPN7	-29.912	-40.241	-37.9685	-17.8495	-29.6265	-14.2875
CAPN9	-30.923	-35.841	-23.0375	-18.721	-10.7015	-18.5925
CAPNS1	-33.343	-13.701	-15.9125	-16.366	-25.6695	-20.0375
CAPNS2	-18.825	-36.578	-39.2815	-10.969	-27.217	-24.8065
CAPRIN1	-11.686	-29.991	-13.346	-6.7355	6.13	10.7945
CAPRIN2	-28.889	-20.652	-20.578	-5.405	-35	-21.3525
CAPS	-31.999	-35.985	-11.9045	-3.1785	-22.3755	-28.9535
CAPS2	-38.048	-36.327	-43.6945	-22.4845	-38.014	-35.332
CAPSL	-39.376	-13.515	-28.123	-16.78	-28.758	-28.486
CAPZA1	-27.959	-24.226	-27.548	-18.1635	-16.0295	-8.6225
CAPZA2	-38.646	-12.327	-22.264	-14.036	-25.387	-18.1395
CAPZA3	-29.123	-32.577	-38.211	-30.3405	-40.0755	-31.293
CAPZB	27.968	7.641	-8.3225	0.59	43.069	32.2335
CARD10	-22.034	-24.695	-24.636	-11.592	-31.2275	-13.7115
CARD11	-24.994	-25.81	-24.831	-13.026	-31.9435	-19.0365
CARD14	-22.859	-25.976	-28.6055	-22.9815	-26.2985	-17.7915
CARD16	-28.66	-24.095	-8.5225	-2.34	-29.045	-19.0825
CARD17	-47.117	-22.472	-39.7855	-22.6295	-36.3855	-26.264
CARD18	-45.43	-38.591	-35.9345	-28.5765	-43.101	-27.8665
CARD6	-22.734	-33.017	-18.486	-17.5895	-26.217	-29.3005
CARD8	-26.008	-20.037	-17.049	-9.392	-21.774	-10.4725
CARD9	-18.87	-8.176	-14.768	-9.327	-7.6765	-27.0915
CARF	-36.115	-22.166	-34.5955	-11.914	-24.936	-31.738
CARHSP1	-22.642	-24.042	-37.4115	-9.938	-26.1325	-32.552
[truncated: 14,640 more rows]
