# Supplementary material for: Large-scale copy number alterations are enriched for synthetic viability in BRCA1/BRCA2 tumors
Source: Genome Med. 2024 Aug 28;16:108. doi: 10.1186/s13073-024-01371-y (PMC11351199; doi:10.1186/s13073-024-01371-y)
Supplement: Supplementary file 7 — Additional file 7: Table S6. Genes increasing cell proliferation in BRCA1−-/−- or BRCA2−-/−- cells compared with wild-type cells. (a) Genes identified from BRCA1−-/−- RPE1 cells. (b) Genes identified from BRCA2−-/−- DLD1 cells. [file 13073_2024_1371_MOESM7_ESM.xlsx]

## Sheet: a. RPE1 BRCA1
Gene Symbol	Ensemble ID	Chromosome	Start	End	Strand	Cytoband	COSMIC Gene Description	COSMIC Role in Cancer	Likely TSG (Davoli, et al. 2013)	Cell Cycle	RNA Processing	Nuclear Transport	Relative Fitness Score
AATF	ENSG00000275700.3	chr17	36948875	37056871	+	q12			FALSE	TRUE	FALSE	FALSE	-8.1
ACTR1A	ENSG00000138107.10	chr10	102479229	102502711	-	q24.32			FALSE	TRUE	FALSE	FALSE	-33.2
ADAT2	ENSG00000189007.14	chr6	143422832	143450673	-	q24.2			FALSE	FALSE	TRUE	FALSE	-13.4
AGMAT	ENSG00000116771.5	chr1	15572353	15585110	-	p36.21			FALSE	FALSE	FALSE	FALSE	-23.6
AGPAT4	ENSG00000026652.12	chr6	161129979	161274061	-	q26			FALSE	FALSE	FALSE	FALSE	-8.5
AHDC1	ENSG00000126705.12	chr1	27534035	27604431	-	p36.11			FALSE	FALSE	FALSE	FALSE	-11.9
ALDH4A1	ENSG00000159423.15	chr1	18871430	18902781	-	p36.13			FALSE	FALSE	FALSE	FALSE	-19.5
ALG1	ENSG00000033011.10	chr16	5033960	5087379	+	p13.3			FALSE	FALSE	FALSE	FALSE	-24.2
ALKBH2	ENSG00000189046.9	chr12	109088188	109093631	-	q24.11			FALSE	FALSE	FALSE	FALSE	-15
ANAPC5	ENSG00000089053.11	chr12	121308245	121399896	-	q24.31			FALSE	TRUE	FALSE	FALSE	-29.5
ANGEL2	ENSG00000174606.11	chr1	212992182	213015826	-	q32.3			FALSE	TRUE	FALSE	FALSE	-12.2
ANKLE2	ENSG00000176915.13	chr12	132725503	132761888	-	q24.33			FALSE	TRUE	FALSE	FALSE	-25.4
ANKRD11	ENSG00000167522.13	chr16	89267627	89490561	-	q24.3			FALSE	FALSE	FALSE	FALSE	-9.1
ATAD3A	ENSG00000197785.12	chr1	1512151	1534687	+	p36.33			FALSE	FALSE	FALSE	FALSE	-20
ATMIN	ENSG00000166454.8	chr16	81035847	81047358	+	q23.2			FALSE	FALSE	FALSE	FALSE	-51
ATP13A2	ENSG00000159363.16	chr1	16985958	17011928	-	p36.13			FALSE	FALSE	FALSE	FALSE	-15.1
ATP2A2	ENSG00000174437.15	chr12	110280756	110351093	+	q24.11			FALSE	FALSE	FALSE	FALSE	-104.5
ATP6V0C	ENSG00000185883.9	chr16	2513726	2520223	+	p13.3			FALSE	FALSE	FALSE	FALSE	-82.7
ATP6V1B2	ENSG00000147416.9	chr8	20197367	20226819	+	p21.3			FALSE	FALSE	FALSE	FALSE	-27.3
ATXN2	ENSG00000204842.13	chr12	111452214	111599676	-	q24.12			FALSE	FALSE	FALSE	FALSE	-10.5
BANP	ENSG00000172530.18	chr16	87949244	88118422	+	q24.2			FALSE	TRUE	FALSE	FALSE	-58.3
BDH2	ENSG00000164039.13	chr4	103079435	103099883	-	q24			FALSE	FALSE	FALSE	FALSE	-9.1
BLOC1S2	ENSG00000196072.10	chr10	100273280	100286712	-	q24.31			FALSE	FALSE	FALSE	FALSE	-13
BORA	ENSG00000136122.14	chr13	72727749	72756198	+	q21.33			FALSE	TRUE	FALSE	FALSE	-12.9
BRAT1	ENSG00000106009.14	chr7	2537877	2555727	-	p22.3			FALSE	FALSE	FALSE	FALSE	-37.5
BTG1	ENSG00000133639.4	chr12	92140278	92145897	-	q21.33	B-cell translocation gene 1, anti-proliferative	TSG, fusion	FALSE	TRUE	FALSE	FALSE	-8.4
C12orf45	ENSG00000151131.8	chr12	104986310	105049737	+	q23.3			FALSE	FALSE	FALSE	FALSE	-13.2
CAPZB	ENSG00000077549.16	chr1	19338776	19485539	-	p36.13			FALSE	FALSE	FALSE	FALSE	-10.8
CASP9	ENSG00000132906.16	chr1	15490832	15526534	-	p36.21	caspase 9	TSG	FALSE	FALSE	FALSE	FALSE	-8.7
CCNB1	ENSG00000134057.13	chr5	69167010	69178245	+	q13.2			FALSE	TRUE	TRUE	FALSE	-33.8
CCNH	ENSG00000134480.12	chr5	87391494	87413019	-	q14.3			FALSE	TRUE	TRUE	FALSE	-27.1
CDC42	ENSG00000070831.14	chr1	22052627	22092946	+	p36.12			FALSE	TRUE	FALSE	FALSE	-24.4
CDK11A	ENSG00000008128.21	chr1	1702730	1724324	-	p36.33			FALSE	TRUE	TRUE	FALSE	-8.2
CDK7	ENSG00000134058.9	chr5	69234795	69277430	+	q13.2			FALSE	TRUE	TRUE	FALSE	-31.9
CENPH	ENSG00000153044.8	chr5	69189548	69210357	+	q13.2			FALSE	FALSE	FALSE	FALSE	-41.1
CENPT	ENSG00000102901.11	chr16	67828157	67847811	-	q22.1			FALSE	TRUE	FALSE	FALSE	-8.8
CHFR	ENSG00000072609.16	chr12	132822187	132956304	-	q24.33			FALSE	TRUE	FALSE	FALSE	-16.7
CHMP7	ENSG00000147457.12	chr8	23243637	23262000	+	p21.3			FALSE	TRUE	FALSE	FALSE	-12.8
CIT	ENSG00000122966.12	chr12	119685790	119877291	-	q24.23			FALSE	TRUE	FALSE	FALSE	-14.2
CLUAP1	ENSG00000103351.11	chr16	3500924	3539048	+	p13.3			FALSE	FALSE	FALSE	FALSE	-14.8
CMIP	ENSG00000153815.15	chr16	81445170	81711762	+	q23.2			FALSE	FALSE	FALSE	FALSE	-10.3
CMTM4	ENSG00000183723.11	chr16	66614750	66696707	-	q22.1			FALSE	FALSE	FALSE	FALSE	-15.5
CNTROB	ENSG00000170037.12	chr17	7932101	7949918	+	p13.1			FALSE	TRUE	FALSE	FALSE	-14
COG6	ENSG00000133103.15	chr13	39655627	39791665	+	q14.11			FALSE	FALSE	FALSE	FALSE	-12.2
COX15	ENSG00000014919.11	chr10	99711844	99732100	-	q24.2			FALSE	FALSE	FALSE	FALSE	-15.4
CROCC	ENSG00000058453.15	chr1	16740273	16972979	+	p36.13			FALSE	TRUE	FALSE	FALSE	-26.5
CTDNEP1	ENSG00000175826.10	chr17	7243591	7252491	-	p13.1			TRUE	TRUE	FALSE	FALSE	-15.9
CTDSPL	ENSG00000144677.13	chr3	37861960	37984469	+	p22.2			FALSE	TRUE	FALSE	FALSE	-15.5
CTR9	ENSG00000198730.6	chr11	10750987	10779743	+	p15.4			FALSE	FALSE	TRUE	FALSE	-46.9
DDOST	ENSG00000244038.8	chr1	20651767	20661544	-	p36.12			FALSE	FALSE	FALSE	FALSE	-96.5
DDX51	ENSG00000185163.8	chr12	132136594	132144335	-	q24.33			FALSE	FALSE	TRUE	FALSE	-10.8
DDX54	ENSG00000123064.11	chr12	113157174	113185479	-	q24.13			FALSE	FALSE	TRUE	FALSE	-39.8
DDX55	ENSG00000111364.14	chr12	123602077	123620941	+	q24.31			FALSE	FALSE	FALSE	FALSE	-58.1
DFFB	ENSG00000169598.14	chr1	3857267	3885429	+	p36.32			FALSE	FALSE	FALSE	FALSE	-10.2
DHDDS	ENSG00000117682.15	chr1	26432282	26471294	+	p36.11			FALSE	FALSE	FALSE	FALSE	-35.5
DHX30	ENSG00000132153.13	chr3	47802909	47850195	+	p21.31			FALSE	FALSE	FALSE	FALSE	-9.3
DHX33	ENSG00000005100.11	chr17	5440912	5469060	-	p13.2			FALSE	FALSE	FALSE	FALSE	-16
DIMT1	ENSG00000086189.8	chr5	62387254	62403939	-	q12.1			FALSE	FALSE	TRUE	FALSE	-19.2
DIS3	ENSG00000083520.13	chr13	72752169	72782096	-	q21.33			FALSE	FALSE	TRUE	FALSE	-49.2
DNAJC8	ENSG00000126698.9	chr1	28199456	28233025	-	p35.3			FALSE	FALSE	TRUE	FALSE	-17.6
DTL	ENSG00000143476.16	chr1	212035553	212107400	+	q32.3			FALSE	TRUE	FALSE	FALSE	-14.7
EIF2B1	ENSG00000111361.11	chr12	123620406	123633766	-	q24.31			FALSE	FALSE	FALSE	FALSE	-56.1
EIF3B	ENSG00000106263.16	chr7	2354086	2380745	+	p22.3			FALSE	FALSE	FALSE	FALSE	-66.5
EIF3F	ENSG00000175390.11	chr11	7970251	8001862	+	p15.4			FALSE	FALSE	FALSE	FALSE	-75.3
EIF4A1	ENSG00000161960.13	chr17	7572706	7579005	+	p13.1			FALSE	FALSE	FALSE	FALSE	-29.3
ELP3	ENSG00000134014.15	chr8	28089673	28191156	+	p21.1			FALSE	FALSE	TRUE	FALSE	-71.9
ELP5	ENSG00000170291.13	chr17	7251416	7259940	+	p13.1			FALSE	FALSE	TRUE	FALSE	-64.8
ELP6	ENSG00000163832.14	chr3	47495640	47513761	-	p21.31			FALSE	FALSE	TRUE	FALSE	-74.3
EMC1	ENSG00000127463.12	chr1	19215664	19251552	-	p36.13			FALSE	FALSE	FALSE	FALSE	-37.1
EPN2	ENSG00000072134.14	chr17	19215615	19336715	+	p11.2			FALSE	FALSE	FALSE	FALSE	-8.7
ERAL1	ENSG00000132591.10	chr17	28854938	28861067	+	q11.2			FALSE	FALSE	FALSE	FALSE	-11
ESPN	ENSG00000187017.13	chr1	6424788	6461370	+	p36.31			FALSE	FALSE	FALSE	FALSE	-31.1
EXOSC1	ENSG00000171311.11	chr10	97436142	97446017	-	q24.1			FALSE	FALSE	TRUE	FALSE	-12.9
EXOSC10	ENSG00000171824.12	chr1	11066618	11099881	-	p36.22			FALSE	FALSE	TRUE	FALSE	-36.9
EXOSC6	ENSG00000223496.2	chr16	70246778	70251930	-	q22.1			FALSE	FALSE	TRUE	FALSE	-76.9
EXOSC7	ENSG00000075914.11	chr3	44975241	45036066	+	p21.31			FALSE	FALSE	TRUE	FALSE	-69.4
EXOSC8	ENSG00000120699.11	chr13	36998816	37009613	+	q13.3			FALSE	FALSE	TRUE	FALSE	-39.4
FBXO2	ENSG00000116661.9	chr1	11648367	11655785	-	p36.22			FALSE	FALSE	FALSE	FALSE	-11.2
FBXO44	ENSG00000132879.12	chr1	11654375	11663327	+	p36.22			FALSE	FALSE	FALSE	FALSE	-19.7
GABARAP	ENSG00000170296.8	chr17	7240014	7242770	-	p13.1			FALSE	FALSE	FALSE	FALSE	-11.5
GFER	ENSG00000127554.12	chr16	1984207	1987749	+	p13.3			FALSE	FALSE	FALSE	FALSE	-28
GNA12	ENSG00000146535.12	chr7	2728112	2844324	-	p22.3			FALSE	FALSE	FALSE	FALSE	-58.6
GNB1	ENSG00000078369.16	chr1	1785285	1891117	-	p36.33			FALSE	FALSE	FALSE	FALSE	-13.4
GOLGA3	ENSG00000090615.11	chr12	132768909	132828858	-	q24.33			FALSE	FALSE	FALSE	FALSE	-17.9
GPATCH3	ENSG00000198746.11	chr1	26890488	26900466	-	p36.11			FALSE	FALSE	FALSE	FALSE	-16.6
GPN2	ENSG00000142751.13	chr1	26876133	26890297	-	p36.11			FALSE	FALSE	FALSE	FALSE	-52.5
GPS2	ENSG00000132522.14	chr17	7311324	7315564	-	p13.1			TRUE	FALSE	FALSE	FALSE	-13.4
GTF2F2	ENSG00000188342.10	chr13	45120515	45284909	+	q14.13			FALSE	FALSE	TRUE	FALSE	-10.9
GTF2H3	ENSG00000111358.12	chr12	123633739	123662606	+	q24.31			FALSE	FALSE	TRUE	FALSE	-31.5
HMGCR	ENSG00000113161.14	chr5	75336329	75362104	+	q13.3			FALSE	FALSE	FALSE	FALSE	-32.9
HMGN2	ENSG00000198830.9	chr1	26472450	26475972	+	p36.11			FALSE	FALSE	FALSE	FALSE	-13.9
HNRNPU	ENSG00000153187.15	chr1	244851166	244864542	-	q44			FALSE	TRUE	TRUE	FALSE	-33.4
ICMT	ENSG00000116237.14	chr1	6221193	6235972	-	p36.31			FALSE	FALSE	FALSE	FALSE	-17.3
ILK	ENSG00000166333.12	chr11	6603708	6610874	+	p15.4			FALSE	TRUE	FALSE	FALSE	-56.7
INA	ENSG00000148798.8	chr10	103277163	103290351	+	q24.33			FALSE	FALSE	FALSE	FALSE	-21.8
INTS1	ENSG00000164880.14	chr7	1470277	1504367	-	p22.3			FALSE	FALSE	TRUE	FALSE	-20
INTS6	ENSG00000102786.13	chr13	51354077	51454264	-	q14.3			FALSE	FALSE	TRUE	FALSE	-16.8
INTS7	ENSG00000143493.11	chr1	211940399	212035542	-	q32.3			FALSE	TRUE	TRUE	FALSE	-8.8
INTS9	ENSG00000104299.13	chr8	28767661	28890242	-	p21.1			FALSE	FALSE	TRUE	FALSE	-53.2
IPO11	ENSG00000086200.15	chr5	62403972	62628582	+	q12.1			FALSE	FALSE	FALSE	TRUE	-42.7
IPO7	ENSG00000205339.8	chr11	9384622	9448126	+	p15.4			FALSE	TRUE	FALSE	TRUE	-50.3
IQCD	ENSG00000166578.8	chr12	113195441	113221094	-	q24.13			FALSE	FALSE	FALSE	FALSE	-8.5
ISCU	ENSG00000136003.14	chr12	108562582	108569384	+	q23.3			FALSE	FALSE	FALSE	FALSE	-79.7
IST1	ENSG00000182149.19	chr16	71845996	71931199	+	q22.2			FALSE	TRUE	FALSE	FALSE	-14.8
KAZALD1	ENSG00000107821.13	chr10	101061841	101068131	+	q24.31			FALSE	FALSE	FALSE	FALSE	-10
KDM1A	ENSG00000004487.14	chr1	23019448	23083689	+	p36.12			FALSE	FALSE	TRUE	FALSE	-19.4
KDSR	ENSG00000119537.14	chr18	63327726	63367510	-	q21.33	3-ketodihydrosphingosine reductase	fusion	FALSE	FALSE	FALSE	FALSE	-25.5
KIAA0100	ENSG00000007202.13	chr17	28614440	28645454	-	q11.2			FALSE	FALSE	FALSE	FALSE	-11.3
KIF17	ENSG00000117245.11	chr1	20664014	20718017	-	p36.12			FALSE	FALSE	FALSE	FALSE	-15.2
KIF1B	ENSG00000054523.15	chr1	10210805	10381603	+	p36.22			FALSE	FALSE	FALSE	FALSE	-20.4
LAMTOR3	ENSG00000109270.11	chr4	99878336	99894490	-	q23			FALSE	TRUE	FALSE	FALSE	-11.9
LARS2	ENSG00000011376.8	chr3	45388506	45549421	+	p21.31			FALSE	FALSE	FALSE	FALSE	-19.5
LTV1	ENSG00000135521.8	chr6	143843344	143863812	+	q24.2			FALSE	FALSE	FALSE	TRUE	-39.1
MAD1L1	ENSG00000002822.14	chr7	1815793	2233243	-	p22.3			FALSE	TRUE	FALSE	FALSE	-26
MAD2L2	ENSG00000116670.13	chr1	11674480	11691650	-	p36.22			FALSE	TRUE	FALSE	FALSE	-15.6
MBTPS1	ENSG00000140943.15	chr16	84053761	84116906	-	q23.3			FALSE	FALSE	FALSE	TRUE	-11.3
MECR	ENSG00000116353.14	chr1	29192873	29230942	-	p35.3			FALSE	FALSE	FALSE	FALSE	-29.3
MED11	ENSG00000161920.8	chr17	4731428	4733610	+	p13.2			FALSE	FALSE	FALSE	FALSE	-14.6
MED4	ENSG00000136146.13	chr13	48053323	48095131	-	q14.2			FALSE	FALSE	FALSE	FALSE	-37.8
METAP1	ENSG00000164024.10	chr4	98995620	99062813	+	q23			FALSE	FALSE	FALSE	FALSE	-47.7
METAP2	ENSG00000111142.12	chr12	95473520	95515839	+	q22			FALSE	FALSE	FALSE	FALSE	-22.1
METTL14	ENSG00000145388.13	chr4	118685368	118715433	+	q26			FALSE	FALSE	TRUE	FALSE	-39
MFN2	ENSG00000116688.15	chr1	11980181	12013514	+	p36.22			FALSE	FALSE	FALSE	FALSE	-15.7
MGRN1	ENSG00000102858.11	chr16	4616493	4690974	+	p13.3			FALSE	FALSE	FALSE	FALSE	-15
MIOS	ENSG00000164654.14	chr7	7566872	7608929	+	p21.3			FALSE	FALSE	FALSE	FALSE	-20.4
MLYCD	ENSG00000103150.5	chr16	83899126	83927026	+	q23.3			FALSE	FALSE	FALSE	FALSE	-8.9
MMS19	ENSG00000155229.19	chr10	97458324	97498794	-	q24.1			FALSE	FALSE	FALSE	FALSE	-38.7
MPRIP	ENSG00000133030.18	chr17	17042545	17217679	+	p11.2			FALSE	FALSE	FALSE	FALSE	-8.2
MRPL20	ENSG00000242485.4	chr1	1401908	1407313	-	p36.33			FALSE	FALSE	FALSE	FALSE	-26.5
MRPL42	ENSG00000198015.11	chr12	93467488	93516213	+	q22			FALSE	FALSE	FALSE	FALSE	-16
MRPL51	ENSG00000111639.6	chr12	6491886	6493841	-	p13.31			FALSE	FALSE	FALSE	FALSE	-13.4
MRPS27	ENSG00000113048.15	chr5	72219409	72320646	-	q13.2			FALSE	FALSE	FALSE	FALSE	-15.7
MRPS34	ENSG00000074071.12	chr16	1771890	1773155	-	p13.3			FALSE	FALSE	FALSE	FALSE	-30.8
MRTO4	ENSG00000053372.4	chr1	19251539	19260128	+	p36.13			FALSE	FALSE	TRUE	FALSE	-48.8
MSI1	ENSG00000135097.5	chr12	120341330	120369180	-	q24.31			FALSE	FALSE	FALSE	FALSE	-12.6
MSL1	ENSG00000188895.10	chr17	40122298	40136916	+	q21.1			FALSE	FALSE	FALSE	FALSE	-15
MTMR9	ENSG00000104643.8	chr8	11284416	11328146	+	p23.1			FALSE	FALSE	FALSE	FALSE	-13.3
MTOR	ENSG00000198793.11	chr1	11106535	11262507	-	p36.22	mechanistic target of rapamycin	oncogene	FALSE	TRUE	FALSE	FALSE	-93.6
MVK	ENSG00000110921.10	chr12	109573255	109598117	+	q24.11			FALSE	FALSE	FALSE	FALSE	-11.9
MYBBP1A	ENSG00000132382.13	chr17	4538897	4555631	-	p13.2			FALSE	TRUE	FALSE	FALSE	-30.6
MZT1	ENSG00000204899.5	chr13	72708357	72727687	-	q21.33			FALSE	TRUE	FALSE	FALSE	-31.2
NAA25	ENSG00000111300.8	chr12	112026689	112109022	-	q24.13			TRUE	FALSE	FALSE	FALSE	-39.8
NEDD1	ENSG00000139350.10	chr12	96907223	96953777	+	q23.1			FALSE	TRUE	FALSE	FALSE	-72.6
NLE1	ENSG00000073536.16	chr17	35128753	35142315	-	q12			FALSE	TRUE	FALSE	FALSE	-61.9
NOC2L	ENSG00000188976.9	chr1	944204	959309	-	p36.33			FALSE	FALSE	FALSE	FALSE	-30.9
NOC3L	ENSG00000173145.10	chr10	94333226	94362959	-	q23.33			FALSE	FALSE	FALSE	FALSE	-27
NOC4L	ENSG00000184967.5	chr12	132144448	132152473	+	q24.33			FALSE	FALSE	TRUE	FALSE	-58.4
NOL9	ENSG00000162408.10	chr1	6521347	6554535	-	p36.31			FALSE	FALSE	TRUE	FALSE	-57.3
NSRP1	ENSG00000126653.14	chr17	30115521	30186475	+	q11.2			FALSE	FALSE	TRUE	FALSE	-33.9
NUBP2	ENSG00000095906.15	chr16	1782901	1789191	+	p13.3			FALSE	FALSE	FALSE	FALSE	-45.3
NUDC	ENSG00000090273.12	chr1	26900238	26946862	+	p36.11			FALSE	TRUE	FALSE	FALSE	-47.9
NUP43	ENSG00000120253.12	chr6	149724315	149749665	-	q25.1			FALSE	TRUE	FALSE	TRUE	-59.1
NUP88	ENSG00000108559.10	chr17	5360963	5420160	-	p13.2			FALSE	TRUE	FALSE	TRUE	-14.1
NUP98	ENSG00000110713.14	chr11	3671083	3797792	-	p15.4	nucleoporin 98kDa	oncogene, fusion	TRUE	FALSE	TRUE	TRUE	-22.3
NUTF2	ENSG00000102898.10	chr16	67846732	67872567	+	q22.1			FALSE	FALSE	FALSE	TRUE	-91.1
OTUD3	ENSG00000169914.5	chr1	19882513	19912945	+	p36.13			FALSE	FALSE	FALSE	FALSE	-15.2
PDCD11	ENSG00000148843.12	chr10	103396648	103446292	+	q24.33			FALSE	FALSE	TRUE	FALSE	-30.9
PDCD2	ENSG00000071994.9	chr6	170575295	170584692	-	q27			FALSE	FALSE	FALSE	FALSE	-30.5
PDE4D	ENSG00000113448.15	chr5	58969038	60522120	-	q12.1			FALSE	FALSE	FALSE	FALSE	-17.6
PDE8B	ENSG00000113231.12	chr5	77210449	77429807	+	q13.3			FALSE	FALSE	FALSE	FALSE	-17.2
PDIK1L	ENSG00000175087.8	chr1	26111165	26125543	+	p36.11			FALSE	FALSE	FALSE	FALSE	-8.6
PDPK1	ENSG00000140992.17	chr16	2537964	2603188	+	p13.3			FALSE	FALSE	FALSE	FALSE	-72
PDPR	ENSG00000090857.12	chr16	70113626	70162537	+	q22.1			FALSE	FALSE	FALSE	FALSE	-22.1
PELP1	ENSG00000141456.13	chr17	4669774	4704337	-	p13.2			FALSE	FALSE	TRUE	FALSE	-55
PEX10	ENSG00000157911.8	chr1	2403964	2413797	-	p36.32			FALSE	FALSE	FALSE	FALSE	-13.7
PIK3C3	ENSG00000078142.10	chr18	41955206	42087830	+	q12.3			FALSE	TRUE	FALSE	FALSE	-21.2
PLCD1	ENSG00000187091.12	chr3	38007496	38029762	-	p22.2			FALSE	FALSE	FALSE	FALSE	-12.9
PLEKHG5	ENSG00000171680.19	chr1	6466092	6520061	-	p36.31			FALSE	FALSE	FALSE	FALSE	-18.4
PLEKHN1	ENSG00000187583.9	chr1	966497	975865	+	p36.33			FALSE	FALSE	FALSE	FALSE	-10.5
POC1B	ENSG00000139323.12	chr12	89419718	89526024	-	q21.33			FALSE	FALSE	FALSE	FALSE	-11.1
POLL	ENSG00000166169.15	chr10	101578882	101588270	-	q24.32			FALSE	FALSE	FALSE	FALSE	-16.1
POLR3B	ENSG00000013503.8	chr12	106357658	106510198	+	q23.3			FALSE	FALSE	FALSE	FALSE	-59.2
POLR3K	ENSG00000161980.5	chr16	46407	53628	-	p13.3			FALSE	FALSE	TRUE	FALSE	-65.5
POP5	ENSG00000167272.9	chr12	120578764	120581398	-	q24.31			FALSE	FALSE	TRUE	FALSE	-66.7
PPP1R8	ENSG00000117751.16	chr1	27830778	27851676	+	p35.3			FALSE	FALSE	TRUE	FALSE	-28.4
PPWD1	ENSG00000113593.10	chr5	65563236	65587549	+	q12.3			FALSE	FALSE	TRUE	FALSE	-49.5
PSMB6	ENSG00000142507.8	chr17	4796144	4798503	+	p13.2			FALSE	TRUE	FALSE	FALSE	-67.6
PSMD11	ENSG00000108671.8	chr17	32444261	32483318	+	q11.2			FALSE	TRUE	FALSE	FALSE	-61.9
PSMD13	ENSG00000185627.16	chr11	236546	252984	+	p15.5			FALSE	TRUE	FALSE	FALSE	-60.4
PSMD7	ENSG00000103035.9	chr16	74296775	74306288	+	q23.1			FALSE	TRUE	FALSE	FALSE	-54.6
PSMG3	ENSG00000157778.7	chr7	1567330	1571005	-	p22.3			FALSE	FALSE	FALSE	FALSE	-36.8
PTPN23	ENSG00000076201.13	chr3	47381011	47413441	+	p21.31			FALSE	FALSE	FALSE	FALSE	-26.1
PWP1	ENSG00000136045.10	chr12	107685732	107713167	+	q23.3			FALSE	FALSE	FALSE	FALSE	-26.8
PXN	ENSG00000089159.14	chr12	120210439	120265771	-	q24.23			FALSE	FALSE	FALSE	FALSE	-11.1
RAB35	ENSG00000111737.10	chr12	120095095	120117502	-	q24.23			FALSE	TRUE	FALSE	FALSE	-10.5
RAC1	ENSG00000136238.16	chr7	6374523	6403977	+	p22.1	ras-related C3 botulinum toxin substrate 1 (rho family, small GTP binding protein Rac1)	oncogene	FALSE	FALSE	FALSE	FALSE	-77.9
RAN	ENSG00000132341.10	chr12	130871879	130877678	+	q24.33			FALSE	TRUE	FALSE	TRUE	-69.8
RBM19	ENSG00000122965.9	chr12	113816738	113966371	-	q24.13			FALSE	FALSE	TRUE	FALSE	-14.7
RCC1	ENSG00000180198.14	chr1	28505943	28539300	+	p35.3			FALSE	TRUE	FALSE	FALSE	-53.4
RFC3	ENSG00000133119.11	chr13	33818049	33966558	+	q13.2			FALSE	TRUE	FALSE	FALSE	-43.9
RFC5	ENSG00000111445.12	chr12	118013588	118033130	+	q24.23			FALSE	TRUE	FALSE	FALSE	-27.7
RIC8A	ENSG00000177963.11	chr11	207511	215113	+	p15.5			FALSE	FALSE	FALSE	FALSE	-37.9
RMND1	ENSG00000155906.15	chr6	151404763	151452181	-	q25.1			FALSE	FALSE	FALSE	FALSE	-14.9
RNASEK	ENSG00000219200.9	chr17	7012417	7014532	+	p13.1			FALSE	FALSE	FALSE	FALSE	-12.5
RNH1	ENSG00000023191.15	chr11	494512	507300	-	p15.5			FALSE	FALSE	FALSE	FALSE	-17.4
RNPS1	ENSG00000205937.10	chr16	2253116	2268412	-	p13.3			FALSE	FALSE	TRUE	TRUE	-58.2
RPA2	ENSG00000117748.8	chr1	27891524	27914746	-	p35.3			FALSE	TRUE	FALSE	FALSE	-12.8
RPA3	ENSG00000106399.10	chr7	7636518	7718607	-	p21.3			FALSE	TRUE	FALSE	FALSE	-74.6
RPAIN	ENSG00000129197.13	chr17	5419641	5432876	+	p13.2			FALSE	FALSE	FALSE	TRUE	-10.2
RPL14	ENSG00000188846.12	chr3	40457292	40468587	+	p22.1			FALSE	FALSE	TRUE	FALSE	-79
RPL23	ENSG00000125691.11	chr17	38847865	38853843	-	q12			FALSE	TRUE	FALSE	TRUE	-102.3
RPP30	ENSG00000148688.12	chr10	90871716	90908553	+	q23.31			FALSE	FALSE	TRUE	FALSE	-16.9
RPS23	ENSG00000186468.11	chr5	82273358	82278577	-	q14.2			FALSE	FALSE	FALSE	FALSE	-60.9
RRP12	ENSG00000052749.12	chr10	97356358	97426076	-	q24.1			FALSE	FALSE	FALSE	FALSE	-15.3
SACM1L	ENSG00000211456.9	chr3	45689056	45745424	+	p21.31			FALSE	FALSE	FALSE	FALSE	-12.3
SART3	ENSG00000075856.10	chr12	108522580	108561400	-	q23.3			FALSE	FALSE	TRUE	FALSE	-56.9
SBNO1	ENSG00000139697.10	chr12	123289109	123364843	-	q24.31			FALSE	FALSE	FALSE	FALSE	-29
SCAP	ENSG00000114650.17	chr3	47413694	47477126	-	p21.31			FALSE	FALSE	FALSE	FALSE	-53.9
SCNN1D	ENSG00000162572.18	chr1	1280436	1292029	+	p36.33			FALSE	FALSE	FALSE	FALSE	-8.8
SF3B3	ENSG00000189091.11	chr16	70523788	70577670	+	q22.1			FALSE	FALSE	TRUE	FALSE	-68
SKA3	ENSG00000165480.14	chr13	21153595	21176602	-	q12.11			FALSE	TRUE	FALSE	FALSE	-47.4
SLC25A34	ENSG00000162461.7	chr1	15736405	15741396	+	p36.21			FALSE	FALSE	FALSE	FALSE	-20.8
SLC35G1	ENSG00000176273.13	chr10	93893973	93956062	+	q23.33			FALSE	FALSE	FALSE	FALSE	-16.6
SLC45A1	ENSG00000162426.13	chr1	8317826	8344167	+	p36.23			FALSE	FALSE	FALSE	FALSE	-21.1
SLC7A6OS	ENSG00000103061.10	chr16	68284503	68310951	-	q22.1			FALSE	FALSE	FALSE	FALSE	-40.7
SLX4	ENSG00000188827.9	chr16	3581181	3611598	-	p13.3			FALSE	TRUE	FALSE	FALSE	-16.4
SNRPF	ENSG00000139343.9	chr12	95858928	95903828	+	q23.1			FALSE	FALSE	TRUE	TRUE	-70
SORBS1	ENSG00000095637.19	chr10	95311771	95561414	-	q24.1			FALSE	FALSE	FALSE	FALSE	-14.5
SPATA5	ENSG00000145375.7	chr4	122923074	123319450	+	q28.1			FALSE	FALSE	FALSE	FALSE	-29.8
SRM	ENSG00000116649.8	chr1	11054584	11060024	-	p36.22			FALSE	FALSE	FALSE	FALSE	-25.7
SRRM1	ENSG00000133226.15	chr1	24631716	24673267	+	p36.11			FALSE	FALSE	TRUE	TRUE	-63.1
SRSF10	ENSG00000188529.13	chr1	23964804	23980927	-	p36.11			FALSE	FALSE	TRUE	FALSE	-12.2
SS18L2	ENSG00000008324.9	chr3	42581840	42595114	+	p22.1			FALSE	FALSE	FALSE	FALSE	-72.2
SSU72	ENSG00000160075.11	chr1	1541673	1574869	-	p36.33			FALSE	FALSE	TRUE	FALSE	-52.8
STUB1	ENSG00000103266.9	chr16	680224	682870	+	p13.3			FALSE	FALSE	FALSE	FALSE	-28.5
STX12	ENSG00000117758.12	chr1	27773183	27824452	+	p35.3			FALSE	FALSE	FALSE	FALSE	-16.8
SUGT1	ENSG00000165416.13	chr13	52652709	52700909	+	q14.3			FALSE	TRUE	FALSE	FALSE	-9.6
SUZ12	ENSG00000178691.9	chr17	31937018	32001045	+	q11.2	suppressor of zeste 12 homolog (Drosophila)	oncogene, TSG, fusion	TRUE	TRUE	FALSE	FALSE	-8.5
TAF10	ENSG00000166337.8	chr11	6606296	6612667	-	p15.4			FALSE	TRUE	FALSE	FALSE	-24.9
TAF12	ENSG00000120656.10	chr1	28589323	28643085	-	p35.3			FALSE	FALSE	FALSE	FALSE	-21.5
TAF5	ENSG00000148835.10	chr10	103367967	103389065	+	q24.33			FALSE	FALSE	FALSE	FALSE	-25.2
TAS1R3	ENSG00000169962.4	chr1	1331314	1335306	+	p36.33			FALSE	FALSE	FALSE	FALSE	-8.4
TBP	ENSG00000112592.11	chr6	170554302	170572870	+	q27			FALSE	FALSE	FALSE	FALSE	-33.3
TCP1	ENSG00000120438.10	chr6	159778498	159789749	-	q25.3			FALSE	FALSE	FALSE	FALSE	-115.8
TCTN1	ENSG00000204852.14	chr12	110614027	110649430	+	q24.11			FALSE	FALSE	FALSE	FALSE	-15.7
TDG	ENSG00000139372.13	chr12	103965804	103988874	+	q23.3			FALSE	FALSE	FALSE	FALSE	-13.5
TFB1M	ENSG00000029639.9	chr6	155257509	155314493	-	q25.3			FALSE	FALSE	TRUE	FALSE	-11.4
TMEM167A	ENSG00000174695.8	chr5	83052846	83077863	-	q14.2			FALSE	FALSE	FALSE	FALSE	-19.7
TMEM199	ENSG00000244045.9	chr17	28357581	28363683	+	q11.2			FALSE	FALSE	FALSE	FALSE	-9
TMEM242	ENSG00000215712.9	chr6	157289386	157323601	-	q25.3			FALSE	FALSE	FALSE	FALSE	-12
TMEM42	ENSG00000169964.5	chr3	44861869	44865670	+	p21.31			FALSE	FALSE	FALSE	FALSE	-10.7
TMEM50A	ENSG00000183726.9	chr1	25337917	25362361	+	p36.11			FALSE	FALSE	FALSE	FALSE	-16.4
TMEM8A	ENSG00000129925.9	chr16	370773	387113	-	p13.3			FALSE	FALSE	FALSE	FALSE	-10.2
TNKS	ENSG00000173273.14	chr8	9555914	9782346	+	p23.1			FALSE	TRUE	FALSE	FALSE	-9.3
TNNT3	ENSG00000130595.15	chr11	1919562	1938706	+	p15.5			FALSE	FALSE	FALSE	FALSE	-15.8
TNPO1	ENSG00000083312.16	chr5	72816312	72916733	+	q13.2			FALSE	FALSE	FALSE	TRUE	-52.9
TNRC18	ENSG00000182095.13	chr7	5306790	5425414	-	p22.1			FALSE	FALSE	FALSE	FALSE	-12.6
TOMM7	ENSG00000196683.9	chr7	22812628	22822852	-	p15.3			FALSE	FALSE	FALSE	FALSE	-11.5
TRAPPC1	ENSG00000170043.10	chr17	7930345	7932123	-	p13.1			FALSE	FALSE	FALSE	FALSE	-52.1
TRAPPC13	ENSG00000113597.16	chr5	65624716	65666233	+	q12.3			FALSE	FALSE	FALSE	FALSE	-13.6
TRIAP1	ENSG00000170855.3	chr12	120443961	120446412	-	q24.31			FALSE	TRUE	FALSE	FALSE	-32
TWISTNB	ENSG00000105849.5	chr7	19695462	19709087	-	p21.1			FALSE	FALSE	FALSE	FALSE	-31
UBALD1	ENSG00000153443.11	chr16	4608883	4615027	-	p13.3			FALSE	FALSE	FALSE	FALSE	-8.9
UBE2I	ENSG00000103275.17	chr16	1308880	1327018	+	p13.3			FALSE	TRUE	FALSE	FALSE	-42.1
UBE2J2	ENSG00000160087.19	chr1	1253909	1273885	-	p36.33			FALSE	FALSE	FALSE	FALSE	-9.7
UBE2N	ENSG00000177889.8	chr12	93405673	93442262	-	q22			FALSE	FALSE	FALSE	FALSE	-45.9
UBE4B	ENSG00000130939.17	chr1	10032832	10181239	+	p36.22			FALSE	FALSE	FALSE	FALSE	-21.8
UBIAD1	ENSG00000120942.12	chr1	11273206	11296049	+	p36.22			FALSE	FALSE	FALSE	FALSE	-9.9
UBR4	ENSG00000127481.13	chr1	19074506	19210276	-	p36.13			FALSE	FALSE	FALSE	FALSE	-33.9
USP48	ENSG00000090686.14	chr1	21678298	21783606	-	p36.12			FALSE	FALSE	FALSE	FALSE	-11.7
UTP15	ENSG00000164338.8	chr5	73565443	73583377	+	q13.2			FALSE	FALSE	TRUE	FALSE	-65.9
UTP20	ENSG00000120800.4	chr12	101280109	101386616	+	q23.2			FALSE	FALSE	TRUE	FALSE	-55.5
UTP6	ENSG00000108651.8	chr17	31860899	31901765	-	q11.2			FALSE	FALSE	TRUE	FALSE	-32
VAC14	ENSG00000103043.13	chr16	70687439	70801161	-	q22.1			FALSE	FALSE	FALSE	FALSE	-10.9
VAMP3	ENSG00000049245.11	chr1	7771269	7781432	+	p36.23			FALSE	FALSE	FALSE	FALSE	-8.8
VPS13D	ENSG00000048707.12	chr1	12230067	12512047	+	p36.22			FALSE	FALSE	FALSE	FALSE	-32.6
VPS36	ENSG00000136100.11	chr13	52412602	52450628	-	q14.3			FALSE	FALSE	FALSE	FALSE	-55.1
WASF2	ENSG00000158195.9	chr1	27404226	27490158	-	p36.11			FALSE	FALSE	FALSE	FALSE	-13.8
WDR24	ENSG00000127580.14	chr16	684622	690444	-	p13.3			FALSE	FALSE	FALSE	FALSE	-43
WDR7	ENSG00000091157.12	chr18	56651343	57036606	+	q21.31			FALSE	FALSE	FALSE	FALSE	-22.1
WTAP	ENSG00000146457.13	chr6	159725585	159756319	+	q25.3			FALSE	TRUE	TRUE	FALSE	-10.6
WWP2	ENSG00000198373.11	chr16	69762306	69941741	+	q22.1			FALSE	FALSE	FALSE	FALSE	-15.9
YTHDF2	ENSG00000198492.13	chr1	28736621	28769775	+	p35.3			FALSE	TRUE	FALSE	FALSE	-9
ZBTB17	ENSG00000116809.10	chr1	15941869	15976132	-	p36.13			FALSE	TRUE	FALSE	FALSE	-15
ZBTB48	ENSG00000204859.10	chr1	6580001	6589280	+	p36.31			FALSE	FALSE	FALSE	FALSE	-25.9
ZDHHC16	ENSG00000171307.17	chr10	97446131	97457370	+	q24.1			FALSE	FALSE	FALSE	FALSE	-10.9
ZNF205	ENSG00000122386.9	chr16	3112560	3120517	+	p13.3			FALSE	FALSE	FALSE	FALSE	-9.3

## Sheet: b. DLD1 BRCA2
Gene Symbol	Ensemble ID	Chromosome	Start	End	Strand	Cytoband	COSMIC Gene Description	COSMIC Role in Cancer	Likely TSG (Davoli, et al. 2013)	Cell Cycle	RNA Processing	Nuclear Transport	Relative Fitness Score
AATF	ENSG00000275700.3	chr17	36948875	37056871	+	q12			FALSE	TRUE	FALSE	FALSE	-11.4
ACTR8	ENSG00000113812.12	chr3	53867066	53882202	-	p21.1			FALSE	TRUE	FALSE	FALSE	-12.9
ADAP1	ENSG00000105963.12	chr7	897901	955407	-	p22.3			FALSE	FALSE	FALSE	FALSE	-11.2
ALG11	ENSG00000253710.2	chr13	52012398	52029664	+	q14.3			FALSE	FALSE	FALSE	FALSE	-24.3
ANKRD49	ENSG00000168876.7	chr11	94493629	94499583	+	q21			FALSE	FALSE	FALSE	FALSE	-50.6
ARID1A	ENSG00000117713.16	chr1	26696033	26782104	+	p36.11	AT rich interactive domain 1A (SWI-like)	TSG, fusion	TRUE	FALSE	FALSE	FALSE	-26
ATG2B	ENSG00000066739.10	chr14	96279202	96363870	-	q32.2			FALSE	FALSE	FALSE	FALSE	-15.4
ATP6V1D	ENSG00000100554.10	chr14	67294371	67360265	-	q23.3			FALSE	FALSE	FALSE	FALSE	-28.7
BANP	ENSG00000172530.18	chr16	87949244	88118422	+	q24.2			FALSE	TRUE	FALSE	FALSE	-46.1
BNIP1	ENSG00000113734.16	chr5	173144442	173164387	+	q35.1			FALSE	FALSE	FALSE	FALSE	-23.4
BRCA2	ENSG00000139618.13	chr13	32315474	32400266	+	q13.1	familial breast/ovarian cancer gene 2	TSG	TRUE	TRUE	FALSE	FALSE	-63
BRD8	ENSG00000112983.16	chr5	138139766	138178986	-	q31.2			FALSE	FALSE	FALSE	FALSE	-19.3
BUB3	ENSG00000154473.16	chr10	123154277	123170467	+	q26.13			FALSE	TRUE	FALSE	FALSE	-72.3
C1QBP	ENSG00000108561.7	chr17	5432777	5448830	-	p13.2			FALSE	FALSE	TRUE	FALSE	-34.5
CCNH	ENSG00000134480.12	chr5	87391494	87413019	-	q14.3			FALSE	TRUE	TRUE	FALSE	-25.8
CCNK	ENSG00000090061.16	chr14	99481169	99535044	+	q32.2			FALSE	TRUE	FALSE	FALSE	-18.3
CDK12	ENSG00000167258.12	chr17	39461511	39564907	+	q12	cyclin-dependent kinase 12	TSG	TRUE	TRUE	TRUE	FALSE	-27.4
CDK7	ENSG00000134058.9	chr5	69234795	69277430	+	q13.2			FALSE	TRUE	TRUE	FALSE	-31.8
CENPT	ENSG00000102901.11	chr16	67828157	67847811	-	q22.1			FALSE	TRUE	FALSE	FALSE	-37.6
CFDP1	ENSG00000153774.7	chr16	75293698	75433485	-	q23.1			FALSE	FALSE	FALSE	FALSE	-31.9
CHD1	ENSG00000153922.9	chr5	98853985	98928957	-	q15			FALSE	FALSE	FALSE	FALSE	-22.4
CINP	ENSG00000100865.13	chr14	102341102	102362916	-	q32.31			FALSE	TRUE	FALSE	FALSE	-34.7
COX15	ENSG00000014919.11	chr10	99711844	99732100	-	q24.2			FALSE	FALSE	FALSE	FALSE	-39.1
COX19	ENSG00000240230.4	chr7	898778	975599	-	p22.3			FALSE	FALSE	FALSE	FALSE	-15.7
CTNNB1	ENSG00000168036.15	chr3	41194837	41260096	+	p22.1	catenin (cadherin-associated protein), beta 1	oncogene, fusion	FALSE	TRUE	FALSE	FALSE	-24.6
CTR9	ENSG00000198730.6	chr11	10750987	10779743	+	p15.4			FALSE	FALSE	TRUE	FALSE	-15.4
CTU2	ENSG00000174177.11	chr16	88706463	88715386	+	q24.3			FALSE	FALSE	TRUE	FALSE	-27.7
CXXC1	ENSG00000154832.13	chr18	50282343	50288304	-	q21.1			FALSE	FALSE	FALSE	FALSE	-13.1
CYB561D2	ENSG00000114395.9	chr3	50350695	50358460	+	p21.31			FALSE	FALSE	FALSE	FALSE	-13.3
DDOST	ENSG00000244038.8	chr1	20651767	20661544	-	p36.12			FALSE	FALSE	FALSE	FALSE	-38.5
DDX10	ENSG00000178105.8	chr11	108665025	108940930	+	q22.3	DEAD (Asp-Glu-Ala-Asp) box polypeptide 10	TSG, fusion	FALSE	FALSE	TRUE	FALSE	-50.1
DDX24	ENSG00000089737.14	chr14	94048291	94081245	-	q32.12			FALSE	FALSE	FALSE	FALSE	-25.6
DDX46	ENSG00000145833.14	chr5	134758771	134855133	+	q31.1			FALSE	FALSE	TRUE	FALSE	-50.7
DDX52	ENSG00000278053.3	chr17	37609739	37643464	-	q12			FALSE	FALSE	TRUE	FALSE	-26.8
DHDDS	ENSG00000117682.15	chr1	26432282	26471294	+	p36.11			FALSE	FALSE	FALSE	FALSE	-34
DHODH	ENSG00000102967.10	chr16	72008588	72027664	+	q22.2			FALSE	FALSE	FALSE	FALSE	-16.6
DHX33	ENSG00000005100.11	chr17	5440912	5469060	-	p13.2			FALSE	FALSE	FALSE	FALSE	-57.3
DHX38	ENSG00000140829.10	chr16	72093562	72112912	+	q22.2			FALSE	FALSE	TRUE	TRUE	-13.4
DIMT1	ENSG00000086189.8	chr5	62387254	62403939	-	q12.1			FALSE	FALSE	TRUE	FALSE	-21.3
DIS3	ENSG00000083520.13	chr13	72752169	72782096	-	q21.33			FALSE	FALSE	TRUE	FALSE	-48
DLST	ENSG00000119689.13	chr14	74881891	74903745	+	q24.3			FALSE	FALSE	FALSE	FALSE	-18.9
DPAGT1	ENSG00000172269.15	chr11	119096503	119108331	-	q23.3			FALSE	FALSE	FALSE	FALSE	-66.9
DPH1	ENSG00000108963.16	chr17	2030110	2043430	+	p13.3			FALSE	FALSE	FALSE	FALSE	-12.5
DYNC1H1	ENSG00000197102.9	chr14	101964528	102050792	+	q32.31			FALSE	TRUE	FALSE	FALSE	-27.3
EED	ENSG00000074266.16	chr11	86244544	86278813	+	q14.2	embryonic ectoderm development	TSG	FALSE	TRUE	FALSE	FALSE	-23.6
EIF2B2	ENSG00000119718.9	chr14	75002911	75012366	+	q24.3			FALSE	FALSE	FALSE	FALSE	-48.4
EIF2S1	ENSG00000134001.11	chr14	67359997	67386516	+	q23.3			FALSE	FALSE	FALSE	FALSE	-68.5
EIF3A	ENSG00000107581.11	chr10	119033670	119080823	-	q26.11			FALSE	FALSE	FALSE	FALSE	-26.7
EIF3B	ENSG00000106263.16	chr7	2354086	2380745	+	p22.3			FALSE	FALSE	FALSE	FALSE	-38.3
EIF3F	ENSG00000175390.11	chr11	7970251	8001862	+	p15.4			FALSE	FALSE	FALSE	FALSE	-56.3
EIF5A	ENSG00000132507.16	chr17	7306999	7312463	+	p13.1			FALSE	FALSE	FALSE	TRUE	-12.6
ELL2	ENSG00000118985.13	chr5	95885098	95962071	-	q15			FALSE	FALSE	FALSE	FALSE	-11.6
ELP3	ENSG00000134014.15	chr8	28089673	28191156	+	p21.1			FALSE	FALSE	TRUE	FALSE	-62.4
ELP5	ENSG00000170291.13	chr17	7251416	7259940	+	p13.1			FALSE	FALSE	TRUE	FALSE	-44.2
ELP6	ENSG00000163832.14	chr3	47495640	47513761	-	p21.31			FALSE	FALSE	TRUE	FALSE	-37.5
EMC1	ENSG00000127463.12	chr1	19215664	19251552	-	p36.13			FALSE	FALSE	FALSE	FALSE	-28.5
ERAL1	ENSG00000132591.10	chr17	28854938	28861067	+	q11.2			FALSE	FALSE	FALSE	FALSE	-30.9
ERH	ENSG00000100632.9	chr14	69380123	69398627	-	q24.1			FALSE	TRUE	FALSE	FALSE	-34.2
ETF1	ENSG00000120705.11	chr5	138506095	138543300	-	q31.2			FALSE	FALSE	FALSE	FALSE	-41
EXOSC1	ENSG00000171311.11	chr10	97436142	97446017	-	q24.1			FALSE	FALSE	TRUE	FALSE	-22.1
EXOSC6	ENSG00000223496.2	chr16	70246778	70251930	-	q22.1			FALSE	FALSE	TRUE	FALSE	-20.5
EXOSC7	ENSG00000075914.11	chr3	44975241	45036066	+	p21.31			FALSE	FALSE	TRUE	FALSE	-83.3
EXOSC8	ENSG00000120699.11	chr13	36998816	37009613	+	q13.3			FALSE	FALSE	TRUE	FALSE	-40.2
FCF1	ENSG00000119616.10	chr14	74713144	74738620	+	q24.3			FALSE	FALSE	TRUE	FALSE	-14.4
FCHO2	ENSG00000157107.12	chr5	72955981	73090522	+	q13.2			FALSE	FALSE	FALSE	FALSE	-14.7
FNTB	ENSG00000257365.6	chr14	64986720	65062652	+	q23.3			FALSE	FALSE	FALSE	FALSE	-34.9
GALE	ENSG00000117308.13	chr1	23795599	23800804	-	p36.11			FALSE	FALSE	FALSE	FALSE	-12.5
GBF1	ENSG00000107862.4	chr10	102245532	102382899	+	q24.32			FALSE	TRUE	FALSE	FALSE	-19.4
GEMIN4	ENSG00000179409.9	chr17	744414	753999	-	p13.3			FALSE	FALSE	TRUE	TRUE	-18.4
GFM2	ENSG00000164347.16	chr5	74721204	74767371	-	q13.3			FALSE	FALSE	FALSE	FALSE	-19.4
GLRX5	ENSG00000182512.4	chr14	95533503	95544724	+	q32.13			FALSE	FALSE	FALSE	FALSE	-70.9
GMPPB	ENSG00000173540.11	chr3	49716844	49723951	-	p21.31			FALSE	FALSE	FALSE	FALSE	-65
GNL3	ENSG00000163938.15	chr3	52681156	52694492	+	p21.1			FALSE	FALSE	FALSE	FALSE	-40.8
GPN2	ENSG00000142751.13	chr1	26876133	26890297	-	p36.11			FALSE	FALSE	FALSE	FALSE	-53.6
HARS2	ENSG00000112855.13	chr5	140691426	140699291	+	q31.3			FALSE	FALSE	FALSE	FALSE	-43.1
HINFP	ENSG00000172273.11	chr11	119121587	119136044	+	q23.3			FALSE	TRUE	FALSE	FALSE	-42.3
HMGCR	ENSG00000113161.14	chr5	75336329	75362104	+	q13.3			FALSE	FALSE	FALSE	FALSE	-24.8
HSPA9	ENSG00000113013.11	chr5	138554882	138575444	-	q31.2			FALSE	FALSE	FALSE	TRUE	-48
HYOU1	ENSG00000149428.17	chr11	119044189	119057202	-	q23.3			FALSE	FALSE	FALSE	FALSE	-37.6
IMPDH2	ENSG00000178035.10	chr3	49024325	49029408	-	p21.31			FALSE	FALSE	FALSE	FALSE	-37.4
INTS1	ENSG00000164880.14	chr7	1470277	1504367	-	p22.3			FALSE	FALSE	TRUE	FALSE	-21.8
INTS9	ENSG00000104299.13	chr8	28767661	28890242	-	p21.1			FALSE	FALSE	TRUE	FALSE	-52.3
IPO7	ENSG00000205339.8	chr11	9384622	9448126	+	p15.4			FALSE	TRUE	FALSE	TRUE	-33.1
ISCA2	ENSG00000165898.12	chr14	74493720	74497106	+	q24.3			FALSE	FALSE	FALSE	FALSE	-28.4
KDSR	ENSG00000119537.14	chr18	63327726	63367510	-	q21.33	3-ketodihydrosphingosine reductase	fusion	FALSE	FALSE	FALSE	FALSE	-46
KIF11	ENSG00000138160.5	chr10	92593286	92655395	+	q23.33			FALSE	TRUE	FALSE	FALSE	-28.6
KIF20A	ENSG00000112984.10	chr5	138178719	138187715	+	q31.2			FALSE	TRUE	FALSE	FALSE	-21.2
KLF5	ENSG00000102554.12	chr13	73054976	73077542	+	q22.1			FALSE	FALSE	FALSE	FALSE	-16.3
LIN52	ENSG00000205659.9	chr14	74084796	74201235	+	q24.3			FALSE	TRUE	FALSE	FALSE	-24
LTV1	ENSG00000135521.8	chr6	143843344	143863812	+	q24.2			FALSE	FALSE	FALSE	TRUE	-34.7
MBTPS1	ENSG00000140943.15	chr16	84053761	84116906	-	q23.3			FALSE	FALSE	FALSE	TRUE	-36.1
MCMBP	ENSG00000197771.11	chr10	119829404	119892556	-	q26.11			FALSE	TRUE	FALSE	FALSE	-37
MED1	ENSG00000125686.10	chr17	39404285	39451286	-	q12			FALSE	TRUE	FALSE	TRUE	-15.8
MED11	ENSG00000161920.8	chr17	4731428	4733610	+	p13.2			FALSE	FALSE	FALSE	FALSE	-21.3
MED17	ENSG00000042429.9	chr11	93784227	93814695	+	q21			FALSE	FALSE	FALSE	FALSE	-17.2
MED24	ENSG00000008838.16	chr17	40019097	40061215	-	q21.1			FALSE	FALSE	FALSE	FALSE	-40.8
MED4	ENSG00000136146.13	chr13	48053323	48095131	-	q14.2			FALSE	FALSE	FALSE	FALSE	-20.7
MED6	ENSG00000133997.10	chr14	70581257	70600690	-	q24.2			FALSE	FALSE	FALSE	FALSE	-25.9
METTL14	ENSG00000145388.13	chr4	118685368	118715433	+	q26			FALSE	FALSE	TRUE	FALSE	-18.1
METTL16	ENSG00000127804.11	chr17	2405562	2511891	-	p13.3			FALSE	FALSE	TRUE	FALSE	-29.4
MIOS	ENSG00000164654.14	chr7	7566872	7608929	+	p21.3			FALSE	FALSE	FALSE	FALSE	-28.7
MMS19	ENSG00000155229.19	chr10	97458324	97498794	-	q24.1			FALSE	FALSE	FALSE	FALSE	-34.2
MRPL17	ENSG00000158042.8	chr11	6680782	6683401	-	p15.4			FALSE	FALSE	FALSE	FALSE	-35.3
MRPL18	ENSG00000112110.8	chr6	159789812	159798436	+	q25.3			FALSE	FALSE	FALSE	FALSE	-19.5
MRPL43	ENSG00000055950.15	chr10	100969458	100987515	-	q24.31			FALSE	FALSE	FALSE	FALSE	-37.5
MTG1	ENSG00000148824.17	chr10	133394094	133421307	+	q26.3			FALSE	FALSE	FALSE	FALSE	-20.4
MTHFD1	ENSG00000100714.14	chr14	64388031	64463457	+	q23.3			FALSE	FALSE	FALSE	FALSE	-44.1
MTRF1L	ENSG00000112031.14	chr6	152987362	153002685	-	q25.2			FALSE	FALSE	FALSE	FALSE	-13.4
NAE1	ENSG00000159593.13	chr16	66802875	66873256	-	q22.1			FALSE	TRUE	FALSE	FALSE	-51.4
NARS2	ENSG00000137513.8	chr11	78435961	78574874	-	q14.1			FALSE	FALSE	FALSE	FALSE	-30.3
NDUFA2	ENSG00000131495.7	chr5	140638740	140647785	-	q31.3			FALSE	FALSE	FALSE	FALSE	-14.4
NDUFB8	ENSG00000166136.14	chr10	100523740	100530000	-	q24.31			FALSE	FALSE	FALSE	FALSE	-19.5
NF1	ENSG00000196712.15	chr17	31094927	31382116	+	q11.2	neurofibromatosis type 1 gene	TSG, fusion	TRUE	FALSE	FALSE	TRUE	-25.1
NME6	ENSG00000172113.7	chr3	48293264	48301685	-	p21.31			FALSE	TRUE	FALSE	FALSE	-44.5
NOC3L	ENSG00000173145.10	chr10	94333226	94362959	-	q23.33			FALSE	FALSE	FALSE	FALSE	-23.3
NOLC1	ENSG00000166197.15	chr10	102152176	102163871	+	q24.32			FALSE	TRUE	TRUE	TRUE	-16.3
NOP16	ENSG00000048162.18	chr5	176383938	176388975	-	q35.2			FALSE	FALSE	FALSE	FALSE	-68.4
NRDE2	ENSG00000119720.16	chr14	90267856	90332137	-	q32.11			FALSE	FALSE	FALSE	TRUE	-11.1
NSMCE4A	ENSG00000107672.13	chr10	121957088	121975217	-	q26.13			FALSE	FALSE	FALSE	FALSE	-15
NUDC	ENSG00000090273.12	chr1	26900238	26946862	+	p36.11			FALSE	TRUE	FALSE	FALSE	-58.4
NUFIP1	ENSG00000083635.7	chr13	44939249	44989483	-	q14.12			FALSE	FALSE	TRUE	FALSE	-25.3
NUP43	ENSG00000120253.12	chr6	149724315	149749665	-	q25.1			FALSE	TRUE	FALSE	TRUE	-32
NUP88	ENSG00000108559.10	chr17	5360963	5420160	-	p13.2			FALSE	TRUE	FALSE	TRUE	-35.2
NUP98	ENSG00000110713.14	chr11	3671083	3797792	-	p15.4	nucleoporin 98kDa	oncogene, fusion	TRUE	FALSE	TRUE	TRUE	-12.7
PCF11	ENSG00000165494.9	chr11	83156988	83187451	+	q14.1			FALSE	FALSE	TRUE	FALSE	-43
PDCD11	ENSG00000148843.12	chr10	103396648	103446292	+	q24.33			FALSE	FALSE	TRUE	FALSE	-47.1
PDE12	ENSG00000174840.8	chr3	57556276	57566844	+	p14.3			FALSE	FALSE	TRUE	FALSE	-20.6
PELP1	ENSG00000141456.13	chr17	4669774	4704337	-	p13.2			FALSE	FALSE	TRUE	FALSE	-34.7
PFAS	ENSG00000178921.12	chr17	8247618	8270491	+	p13.1			FALSE	FALSE	FALSE	FALSE	-50.3
PHAX	ENSG00000164902.12	chr5	126600268	126627252	+	q23.2			FALSE	FALSE	FALSE	TRUE	-20.4
PIK3C3	ENSG00000078142.10	chr18	41955206	42087830	+	q12.3			FALSE	TRUE	FALSE	FALSE	-19.3
PNMA2	ENSG00000240694.7	chr8	26504686	26514092	-	p21.2			FALSE	FALSE	FALSE	FALSE	-13.3
POLR2L	ENSG00000177700.5	chr11	837356	842545	-	p15.5			FALSE	FALSE	TRUE	FALSE	-62.2
POLR3D	ENSG00000168495.11	chr8	22245104	22254600	+	p21.3			FALSE	FALSE	FALSE	FALSE	-15.4
POMP	ENSG00000132963.7	chr13	28659104	28678925	+	q12.3			FALSE	FALSE	FALSE	FALSE	-19.5
PPIL4	ENSG00000131013.3	chr6	149504733	149546038	-	q25.1			FALSE	FALSE	FALSE	FALSE	-23.8
PPP1R8	ENSG00000117751.16	chr1	27830778	27851676	+	p35.3			FALSE	FALSE	TRUE	FALSE	-36.4
PPP2CA	ENSG00000113575.8	chr5	134194334	134226142	-	q31.1			FALSE	TRUE	TRUE	FALSE	-21.1
PPWD1	ENSG00000113593.10	chr5	65563236	65587549	+	q12.3			FALSE	FALSE	TRUE	FALSE	-20.4
PRPF8	ENSG00000174231.15	chr17	1650629	1684882	-	p13.3			FALSE	FALSE	TRUE	FALSE	-21.3
PSMB6	ENSG00000142507.8	chr17	4796144	4798503	+	p13.2			FALSE	TRUE	FALSE	FALSE	-18.3
PSMC1	ENSG00000100764.12	chr14	90256495	90275429	+	q32.11			FALSE	TRUE	FALSE	FALSE	-91.2
PSMD11	ENSG00000108671.8	chr17	32444261	32483318	+	q11.2			FALSE	TRUE	FALSE	FALSE	-25.5
PSMD13	ENSG00000185627.16	chr11	236546	252984	+	p15.5			FALSE	TRUE	FALSE	FALSE	-14.6
PSMD6	ENSG00000163636.9	chr3	64010549	64024010	-	p14.1			FALSE	TRUE	FALSE	FALSE	-13.8
PSMG3	ENSG00000157778.7	chr7	1567330	1571005	-	p22.3			FALSE	FALSE	FALSE	FALSE	-58.4
PUS3	ENSG00000110060.7	chr11	125893485	125903221	-	q24.2			FALSE	FALSE	TRUE	FALSE	-22.8
RAB34	ENSG00000109113.16	chr17	28714281	28718429	-	q11.2			FALSE	FALSE	FALSE	FALSE	-13.4
RAC1	ENSG00000136238.16	chr7	6374523	6403977	+	p22.1	ras-related C3 botulinum toxin substrate 1 (rho family, small GTP binding protein Rac1)	oncogene	FALSE	FALSE	FALSE	FALSE	-26.1
RAD54L2	ENSG00000164080.12	chr3	51541144	51668667	+	p21.2			FALSE	FALSE	FALSE	FALSE	-15.1
RBM25	ENSG00000119707.12	chr14	73058436	73123898	+	q24.2			FALSE	FALSE	TRUE	FALSE	-15.2
RCL1	ENSG00000120158.10	chr9	4792869	4885917	+	p24.1			FALSE	FALSE	TRUE	FALSE	-63.6
RFC3	ENSG00000133119.11	chr13	33818049	33966558	+	q13.2			FALSE	TRUE	FALSE	FALSE	-21.4
RIC8A	ENSG00000177963.11	chr11	207511	215113	+	p15.5			FALSE	FALSE	FALSE	FALSE	-20.1
RIOK2	ENSG00000058729.9	chr5	97160867	97183260	-	q15			FALSE	TRUE	TRUE	TRUE	-63.2
RNASEK	ENSG00000219200.9	chr17	7012417	7014532	+	p13.1			FALSE	FALSE	FALSE	FALSE	-32.8
RPA3	ENSG00000106399.10	chr7	7636518	7718607	-	p21.3			FALSE	TRUE	FALSE	FALSE	-32.1
RPAIN	ENSG00000129197.13	chr17	5419641	5432876	+	p13.2			FALSE	FALSE	FALSE	TRUE	-28.4
RPL14	ENSG00000188846.12	chr3	40457292	40468587	+	p22.1			FALSE	FALSE	TRUE	FALSE	-74.3
RPL27A	ENSG00000166441.11	chr11	8682411	8714759	+	p15.4			FALSE	FALSE	FALSE	FALSE	-35.8
RPP30	ENSG00000148688.12	chr10	90871716	90908553	+	q23.31			FALSE	FALSE	TRUE	FALSE	-47.8
RPS23	ENSG00000186468.11	chr5	82273358	82278577	-	q14.2			FALSE	FALSE	FALSE	FALSE	-29.8
RPSA	ENSG00000168028.12	chr3	39406689	39412542	+	p22.1			FALSE	FALSE	FALSE	FALSE	-58.7
RPUSD4	ENSG00000165526.7	chr11	126202094	126211692	-	q24.2			FALSE	FALSE	TRUE	FALSE	-20.6
RRP9	ENSG00000114767.6	chr3	51933430	51941941	-	p21.2			FALSE	FALSE	TRUE	FALSE	-21.5
SACM1L	ENSG00000211456.9	chr3	45689056	45745424	+	p21.31			FALSE	FALSE	FALSE	FALSE	-27.8
SAP18	ENSG00000150459.11	chr13	21140514	21149084	+	q12.11			FALSE	FALSE	TRUE	FALSE	-19.7
SCAP	ENSG00000114650.17	chr3	47413694	47477126	-	p21.31			FALSE	FALSE	FALSE	FALSE	-66.7
SCO1	ENSG00000133028.9	chr17	10672474	10698375	-	p13.1			FALSE	FALSE	FALSE	FALSE	-15.6
SDHD	ENSG00000204370.7	chr11	112086773	112120013	+	q23.1	succinate dehydrogenase complex, subunit D, integral membrane protein	TSG	FALSE	FALSE	FALSE	FALSE	-15.2
SHQ1	ENSG00000144736.12	chr3	72749277	72861914	-	p13			FALSE	FALSE	TRUE	FALSE	-35.7
SKP1	ENSG00000113558.17	chr5	134148935	134177038	-	q31.1			FALSE	TRUE	FALSE	FALSE	-19.5
SMG6	ENSG00000070366.12	chr17	2059839	2303771	-	p13.3			FALSE	FALSE	FALSE	TRUE	-18.5
SNAPC3	ENSG00000164975.14	chr9	15422704	15465953	+	p22.3			FALSE	FALSE	FALSE	FALSE	-49.8
SNW1	ENSG00000100603.12	chr14	77717599	77761207	-	q24.3			FALSE	FALSE	TRUE	FALSE	-49
SOD2	ENSG00000112096.15	chr6	159669057	159762529	-	q25.3			FALSE	FALSE	FALSE	FALSE	-24.7
SPATA5	ENSG00000145375.7	chr4	122923074	123319450	+	q28.1			FALSE	FALSE	FALSE	FALSE	-31.5
SRA1	ENSG00000213523.8	chr5	140537340	140558310	-	q31.3			FALSE	FALSE	FALSE	FALSE	-23.6
SRFBP1	ENSG00000151304.5	chr5	121961961	122075570	+	q23.1			FALSE	FALSE	TRUE	FALSE	-43.1
SRP19	ENSG00000153037.11	chr5	112861188	112869788	+	q22.2			FALSE	FALSE	FALSE	FALSE	-34.1
SRRM1	ENSG00000133226.15	chr1	24631716	24673267	+	p36.11			FALSE	FALSE	TRUE	TRUE	-13.9
SS18L2	ENSG00000008324.9	chr3	42581840	42595114	+	p22.1			FALSE	FALSE	FALSE	FALSE	-56.1
SUGT1	ENSG00000165416.13	chr13	52652709	52700909	+	q14.3			FALSE	TRUE	FALSE	FALSE	-20.2
SUPT20H	ENSG00000102710.18	chr13	37009312	37059713	-	q13.3			FALSE	FALSE	FALSE	FALSE	-44.9
SUPT6H	ENSG00000109111.13	chr17	28662091	28702684	+	q11.2			FALSE	FALSE	TRUE	TRUE	-41.9
SUZ12	ENSG00000178691.9	chr17	31937018	32001045	+	q11.2	suppressor of zeste 12 homolog (Drosophila)	oncogene, TSG, fusion	TRUE	TRUE	FALSE	FALSE	-33.2
SYF2	ENSG00000117614.8	chr1	25222679	25232502	-	p36.11			FALSE	TRUE	TRUE	FALSE	-11.8
TADA2A	ENSG00000276234.3	chr17	37406874	37479730	+	q12			FALSE	FALSE	FALSE	FALSE	-16.7
TAF5	ENSG00000148835.10	chr10	103367967	103389065	+	q24.33			FALSE	FALSE	FALSE	FALSE	-28.3
TBCA	ENSG00000171530.12	chr5	77691166	77868780	-	q14.1			FALSE	FALSE	FALSE	FALSE	-34.1
TBP	ENSG00000112592.11	chr6	170554302	170572870	+	q27			FALSE	FALSE	FALSE	FALSE	-51.4
THG1L	ENSG00000113272.12	chr5	157731197	157741448	+	q33.3			FALSE	FALSE	TRUE	FALSE	-57
THOC3	ENSG00000051596.8	chr5	175917873	176034680	-	q35.2			FALSE	FALSE	TRUE	TRUE	-54
THOC7	ENSG00000163634.10	chr3	63833870	63863903	-	p14.1			FALSE	FALSE	TRUE	TRUE	-59.7
TIMM22	ENSG00000177370.4	chr17	997117	1003671	+	p13.3			FALSE	FALSE	FALSE	FALSE	-19.8
TIMM8B	ENSG00000150779.10	chr11	112084800	112086798	-	q23.1			FALSE	FALSE	FALSE	FALSE	-25.2
TMED10	ENSG00000170348.7	chr14	75131470	75176631	-	q24.3			FALSE	FALSE	FALSE	FALSE	-56.2
TMEM199	ENSG00000244045.9	chr17	28357581	28363683	+	q11.2			FALSE	FALSE	FALSE	FALSE	-12.5
TMEM242	ENSG00000215712.9	chr6	157289386	157323601	-	q25.3			FALSE	FALSE	FALSE	FALSE	-14.6
TRAPPC1	ENSG00000170043.10	chr17	7930345	7932123	-	p13.1			FALSE	FALSE	FALSE	FALSE	-38.7
TRAPPC2L	ENSG00000167515.9	chr16	88856220	88862686	+	q24.3			FALSE	FALSE	FALSE	FALSE	-15.7
TSR1	ENSG00000167721.9	chr17	2322503	2337507	-	p13.3			FALSE	FALSE	TRUE	FALSE	-53.3
TTC37	ENSG00000198677.9	chr5	95463895	95555007	-	q15			FALSE	FALSE	FALSE	FALSE	-18.9
TUBGCP2	ENSG00000130640.12	chr10	133278630	133312337	-	q26.3			FALSE	TRUE	FALSE	FALSE	-19
UBA3	ENSG00000144744.15	chr3	69054730	69080408	-	p14.1			FALSE	TRUE	FALSE	FALSE	-11.4
UBR4	ENSG00000127481.13	chr1	19074506	19210276	-	p36.13			FALSE	FALSE	FALSE	FALSE	-23.9
UTP15	ENSG00000164338.8	chr5	73565443	73583377	+	q13.2			FALSE	FALSE	TRUE	FALSE	-57.5
UTP6	ENSG00000108651.8	chr17	31860899	31901765	-	q11.2			FALSE	FALSE	TRUE	FALSE	-50.5
VDAC1	ENSG00000213585.9	chr5	133971915	134005133	-	q31.1			FALSE	FALSE	FALSE	FALSE	-11
VPS37A	ENSG00000155975.8	chr8	17246571	17302427	+	p22			FALSE	FALSE	FALSE	FALSE	-38.7
WASF2	ENSG00000158195.9	chr1	27404226	27490158	-	p36.11			FALSE	FALSE	FALSE	FALSE	-19
WDR25	ENSG00000176473.12	chr14	100376418	100530303	+	q32.2			FALSE	FALSE	FALSE	FALSE	-31.4
WDR55	ENSG00000120314.17	chr5	140664676	140674124	+	q31.3			FALSE	FALSE	TRUE	FALSE	-21
WDR82	ENSG00000164091.10	chr3	52254421	52288020	-	p21.2			FALSE	FALSE	FALSE	FALSE	-34.5
YAP1	ENSG00000137693.12	chr11	102110461	102233423	+	q22.1			FALSE	FALSE	FALSE	FALSE	-17.7
ZC3H18	ENSG00000158545.14	chr16	88570381	88631966	+	q24.2			TRUE	FALSE	FALSE	FALSE	-31.3
ZCCHC9	ENSG00000131732.10	chr5	81301590	81313297	+	q14.1			FALSE	FALSE	FALSE	FALSE	-22.8
ZNF207	ENSG00000010244.15	chr17	32350117	32381886	+	q11.2			FALSE	TRUE	FALSE	FALSE	-43.9
