# Supplementary material for: Large-scale copy number alterations are enriched for synthetic viability in BRCA1/BRCA2 tumors
Source: Genome Med. 2024 Aug 28;16:108. doi: 10.1186/s13073-024-01371-y (PMC11351199; doi:10.1186/s13073-024-01371-y)
Supplement: Supplementary file 8 — Additional file 8: Table S7. DepMap gene effect values for candidate synthetic viable genes with BRCA1. [file 13073_2024_1371_MOESM8_ESM.xlsx]

## Sheet: Table S7
Table S7. DepMap gene effect values for candidate synthetic viable genes with BRCA1.
Gene Name	Mean Gene Effect	Potentially Promoting Proliferation (mean gene effect > -0.5)	ACH-000132	ACH-000223	ACH-000699
TNNT3	0.182334	TRUE	0.0884914	0.174716	0.283795
PLEKHG5	0.113963	TRUE	0.0984834	0.23868	0.0047254
AGPAT4	0.0800253	TRUE	0.00877767	0.213996	0.0173024
RNH1	0.0734341	TRUE	0.0300086	-0.0188708	0.209164
ADAT2	0.0668166	TRUE	-0.104271	0.14245	0.162271
GNA12	0.0652587	TRUE	-0.00071974	0.179065	0.0174307
USP48	0.0648198	TRUE	0.163138	0.0556741	-0.0243522
ZDHHC16	0.0605194	TRUE	0.0739218	-0.0235705	0.131207
MLYCD	0.0589314	TRUE	0.292703	-0.0130601	-0.102849
PDE4D	0.0310984	TRUE	0.0205462	0.091724	-0.018975
TMEM50A	0.0261973	TRUE	0.0284917	0.0159928	0.0341074
CMTM4	0.0180959	TRUE	-0.0772217	-0.0305364	0.162046
KAZALD1	0.0176065	TRUE	0.114143	-0.0801095	0.0187859
ATP13A2	0.017234	TRUE	0.0151929	0.0109233	0.0255857
SLC25A34	0.0154307	TRUE	0.140664	0.147717	-0.242089
MGRN1	0.0137317	TRUE	0.095218	0.0264577	-0.0804807
BLOC1S2	0.0135065	TRUE	-0.0858148	0.142521	-0.0161862
KIF17	0.0104466	TRUE	0.0567986	-0.0159161	-0.00954286
SLC45A1	0.0104365	TRUE	0.0166959	-0.0612585	0.075872
ERAL1	0.0101519	TRUE	0.0116717	0.0163607	0.00242327
EPN2	0.00879708	TRUE	-0.0930122	-0.0321689	0.151572
CTDSPL	0.00665151	TRUE	0.119765	-0.162171	0.0623614
SORBS1	0.0041486	TRUE	0.0464517	-0.000402736	-0.0336031
TNRC18	0.00205944	TRUE	-0.016367	-0.0233511	0.0458964
EMC1	0.000765487	TRUE	0.110863	0.0696912	-0.178258
IQCD	-0.00484176	TRUE	-0.0137242	-0.0197637	0.0189626
GOLGA3	-0.00488045	TRUE	-0.0614551	0.130175	-0.0833613
TAS1R3	-0.00901312	TRUE	0.0949545	-0.093769	-0.0282248
DFFB	-0.0112939	TRUE	0.07008	0.00777415	-0.111736
PLCD1	-0.0155608	TRUE	-0.125679	0.0567682	0.0222284
PDIK1L	-0.0165123	TRUE	-0.0109829	0.0424253	-0.0809793
PLEKHN1	-0.0227395	TRUE	0.0523768	-0.0743157	-0.0462795
KIF1B	-0.0241915	TRUE	-0.0534655	0.0357128	-0.0548219
VAMP3	-0.0300351	TRUE	-0.0115936	-0.0310055	-0.0475061
ATMIN	-0.0313971	TRUE	0.0555059	0.0234759	-0.173173
POLL	-0.0331482	TRUE	-0.0713877	-0.00581	-0.0222468
VAC14	-0.0366223	TRUE	-0.0685766	-0.0708735	0.0295832
ZBTB48	-0.036996	TRUE	-0.00696942	0.0591015	-0.16312
ALKBH2	-0.0383805	TRUE	-0.0332851	-0.000728687	-0.0811279
CASP9	-0.0384101	TRUE	-0.0251448	-0.082358	-0.00772745
FBXO44	-0.0397083	TRUE	-0.0196854	-0.00830334	-0.0911362
ESPN	-0.0403744	TRUE	0.0898975	0.214538	-0.425559
FBXO2	-0.0408082	TRUE	-0.039494	0.0584235	-0.141354
AGMAT	-0.0408863	TRUE	-0.000908192	-0.117969	-0.00378208
TCTN1	-0.0505244	TRUE	0.0610344	-0.0670385	-0.145569
MSI1	-0.0538124	TRUE	-0.0266398	-0.049728	-0.0850693
CNTROB	-0.0626274	TRUE	-0.0862938	-0.080399	-0.0211894
INA	-0.0627876	TRUE	-0.146283	-0.104917	0.0628377
SCNN1D	-0.0631992	TRUE	-0.160483	-0.106565	0.0774499
TOMM7	-0.0644564	TRUE	-0.111763	-0.0238339	-0.0577724
MTMR9	-0.0646205	TRUE	-0.102207	-0.00989395	-0.0817605
SLC35G1	-0.0661784	TRUE	-0.138611	0.0321566	-0.0920804
UBALD1	-0.067981	TRUE	0.0484458	0.0116997	-0.264088
TNKS	-0.0888428	TRUE	-0.114343	-0.00434615	-0.14784
TMEM42	-0.0899742	TRUE	0.0182435	-0.167806	-0.12036
RAB35	-0.0946156	TRUE	0.103189	-0.0677328	-0.319303
ATAD3A	-0.103555	TRUE	-0.0789631	-0.164577	-0.0671248
TMEM242	-0.105061	TRUE	-0.172571	-0.0955534	-0.0470591
OTUD3	-0.1096	TRUE	-0.131989	0.0242231	-0.221035
ALDH4A1	-0.126476	TRUE	-0.102358	-0.059224	-0.217847
ZNF205	-0.127235	TRUE	-0.107108	-0.0346956	-0.239901
TFB1M	-0.134586	TRUE	-0.117344	-0.149604	-0.13681
RIC8A	-0.134963	TRUE	-0.248234	-0.09342	-0.0632352
ANKRD11	-0.138114	TRUE	0.0695623	-0.264828	-0.219078
ANGEL2	-0.138978	TRUE	-0.161799	-0.147934	-0.1072
CROCC	-0.141972	TRUE	-0.0197176	-0.217915	-0.188283
CHFR	-0.147536	TRUE	-0.0685705	-0.12387	-0.250167
KDSR	-0.148696	TRUE	-0.162991	0.0136343	-0.296732
BDH2	-0.150704	TRUE	-0.0494393	-0.12111	-0.281563
POC1B	-0.163394	TRUE	-0.0682751	-0.239972	-0.181935
MRPL20	-0.171612	TRUE	-0.12428	-0.298932	-0.0916257
GPS2	-0.173859	TRUE	-0.145112	-0.0326131	-0.343852
MAD1L1	-0.177063	TRUE	-0.442541	-0.139317	0.0506686
LARS2	-0.18012	TRUE	-0.181348	-0.257694	-0.101316
TMEM167A	-0.182909	TRUE	-0.306174	-0.183793	-0.0587599
ICMT	-0.187537	TRUE	0.0265115	-0.200925	-0.388197
PDE8B	-0.190336	TRUE	-0.377463	-0.131403	-0.0621422
GNB1	-0.192349	TRUE	-0.105428	-0.407738	-0.0638817
AHDC1	-0.203525	TRUE	-0.263507	-0.0972202	-0.249848
PEX10	-0.205345	TRUE	-0.248799	-0.12861	-0.238626
SRM	-0.205961	TRUE	-0.122589	-0.131831	-0.363463
CLUAP1	-0.207112	TRUE	-0.169435	-0.0775492	-0.37435
WWP2	-0.207199	TRUE	-0.433138	-0.0944243	-0.0940344
YTHDF2	-0.208037	TRUE	-0.0797057	-0.109727	-0.434677
STX12	-0.214523	TRUE	-0.0863454	-0.199326	-0.357897
BTG1	-0.21613	TRUE	0.00206491	-0.207035	-0.443421
KDM1A	-0.216287	TRUE	-0.0124937	-0.304976	-0.33139
ATXN2	-0.222035	TRUE	-0.358641	-0.332061	0.0245989
RMND1	-0.222416	TRUE	-0.234526	-0.378848	-0.0538737
MBTPS1	-0.224291	TRUE	-0.105071	-0.260037	-0.307765
MRPL42	-0.23074	TRUE	-0.164551	-0.203197	-0.324472
UBE4B	-0.236276	TRUE	-0.160556	-0.190174	-0.358099
GPATCH3	-0.251634	TRUE	-0.168919	-0.233419	-0.352564
SUZ12	-0.257204	TRUE	-0.308923	-0.479459	0.0167694
COX15	-0.267616	TRUE	-0.294887	-0.359169	-0.148794
MECR	-0.270224	TRUE	-0.274768	-0.17153	-0.364373
TRAPPC13	-0.272615	TRUE	-0.0671211	-0.334038	-0.416686
TDG	-0.273572	TRUE	-0.351319	-0.222407	-0.24699
SLX4	-0.275687	TRUE	-0.282797	-0.212429	-0.331834
UBE2J2	-0.28291	TRUE	-0.0911194	-0.412416	-0.345196
GABARAP	-0.29022	TRUE	-0.232609	-0.305619	-0.332431
CTDNEP1	-0.303595	TRUE	-0.194352	-0.279495	-0.436938
MRPS27	-0.319918	TRUE	-0.224404	-0.334561	-0.400788
TNPO1	-0.321208	TRUE	-0.39918	-0.168969	-0.395475
STUB1	-0.321256	TRUE	-0.492755	-0.336918	-0.134094
PDPR	-0.325496	TRUE	-0.475317	-0.29254	-0.20863
CMIP	-0.334136	TRUE	-0.103406	-0.770786	-0.128216
CIT	-0.348035	TRUE	-0.22344	-0.633627	-0.187039
ILK	-0.364625	TRUE	-0.549033	-0.268161	-0.276681
SCAP	-0.37147	TRUE	-0.409333	-0.440898	-0.264179
MRPL51	-0.372419	TRUE	-0.388398	-0.429407	-0.299452
WASF2	-0.373096	TRUE	-0.251797	-0.523475	-0.344016
METAP1	-0.375672	TRUE	-0.0337027	-0.458423	-0.634892
MIOS	-0.37645	TRUE	-0.763173	-0.252544	-0.113632
IST1	-0.378935	TRUE	-0.467438	-0.388084	-0.281282
PWP1	-0.393762	TRUE	-0.355246	-0.426093	-0.399948
BRAT1	-0.395586	TRUE	-0.358835	-0.522864	-0.305057
EXOSC10	-0.410719	TRUE	-0.518038	-0.290603	-0.423517
MPRIP	-0.420918	TRUE	-0.523742	-0.357114	-0.381899
ACTR1A	-0.429698	TRUE	-0.227195	-0.396178	-0.665721
PXN	-0.43329	TRUE	-0.614845	-0.501715	-0.183311
TMEM199	-0.443713	TRUE	-0.43894	-0.339533	-0.552666
MSL1	-0.44818	TRUE	-0.48645	-0.447721	-0.410368
NSRP1	-0.46556	TRUE	-0.459181	-0.478783	-0.458715
COG6	-0.480071	TRUE	-0.56818	-0.451497	-0.420535
LAMTOR3	-0.484456	TRUE	-0.77609	-0.376078	-0.3012
DHX30	-0.489291	TRUE	-0.420608	-0.554886	-0.492378
EXOSC1	-0.499879	TRUE	-0.441803	-0.564394	-0.49344
RNASEK	-0.503116	FALSE	-0.599894	-0.456017	-0.453435
MRPS34	-0.522181	FALSE	-0.553496	-0.4865	-0.526547
WDR24	-0.559568	FALSE	-0.865087	-0.320454	-0.493163
VPS36	-0.563303	FALSE	-0.26796	-0.89322	-0.528728
RPP30	-0.569336	FALSE	-0.660039	-0.358394	-0.689573
METAP2	-0.574549	FALSE	-0.45717	-0.577311	-0.689165
PDCD2	-0.577438	FALSE	-1.22466	-0.405966	-0.101687
HMGN2	-0.6279	FALSE	-0.559966	-0.68123	-0.642504
CENPT	-0.62852	FALSE	-0.660092	-0.535567	-0.689901
MYBBP1A	-0.639554	FALSE	-0.677362	-0.715796	-0.525502
MRTO4	-0.643568	FALSE	-0.935483	-0.409258	-0.585964
DIS3	-0.663861	FALSE	-0.803696	-0.672325	-0.515562
NUBP2	-0.679765	FALSE	-0.879671	-0.682095	-0.477528
PELP1	-0.694718	FALSE	-0.804675	-0.838597	-0.440881
NOC4L	-0.700349	FALSE	-0.751172	-0.664064	-0.685811
NOC3L	-0.71231	FALSE	-0.74473	-0.754248	-0.637953
NOC2L	-0.718416	FALSE	-0.727136	-0.920034	-0.508079
TAF10	-0.719959	FALSE	-1.07714	-0.621216	-0.461523
GFER	-0.723817	FALSE	-0.795412	-0.532542	-0.843497
SRSF10	-0.732065	FALSE	-0.633245	-0.471623	-1.09133
TRIAP1	-0.740055	FALSE	-0.904809	-0.67619	-0.639164
BORA	-0.754809	FALSE	-0.470146	-0.626226	-1.16805
GTF2H3	-0.767916	FALSE	-1.006	-0.627363	-0.670381
METTL14	-0.791373	FALSE	-0.72275	-1.03964	-0.611723
MMS19	-0.798783	FALSE	-1.20634	-0.321077	-0.868929
DDX55	-0.809205	FALSE	-0.982501	-0.898376	-0.546738
EXOSC8	-0.822597	FALSE	-1.03917	-0.918507	-0.510112
ELP6	-0.826197	FALSE	-1.48137	-0.301716	-0.695503
ZBTB17	-0.828731	FALSE	-0.690541	-0.893093	-0.902559
SPATA5	-0.833212	FALSE	-1.02397	-0.942661	-0.533001
DHX33	-0.836227	FALSE	-0.892623	-0.925996	-0.690062
ELP5	-0.838613	FALSE	-1.23833	-0.378692	-0.898821
NAA25	-0.839086	FALSE	-1.07698	-0.82252	-0.617754
EIF2B1	-0.839993	FALSE	-0.881931	-0.760537	-0.87751
ALG1	-0.843541	FALSE	-1.27137	-0.408002	-0.851247
DDX51	-0.848123	FALSE	-1.07421	-0.585251	-0.884911
NOL9	-0.857739	FALSE	-1.20517	-0.720149	-0.647894
WDR7	-0.87582	FALSE	-0.386776	-1.56663	-0.674056
VPS13D	-0.877926	FALSE	-0.668006	-1.05002	-0.915749
EXOSC7	-0.880371	FALSE	-1.02937	-0.840219	-0.771523
IPO7	-0.880513	FALSE	-1.14882	-0.785625	-0.707098
GTF2F2	-0.881504	FALSE	-0.549341	-1.05672	-1.03845
ELP3	-0.893478	FALSE	-1.3537	-0.365288	-0.961442
TAF12	-0.896356	FALSE	-0.9719	-0.872212	-0.844956
SUGT1	-0.897292	FALSE	-0.590601	-1.14657	-0.954708
UTP6	-0.900287	FALSE	-0.810514	-0.877793	-1.01255
SRRM1	-0.908647	FALSE	-1.05513	-1.14655	-0.524265
CENPH	-0.912609	FALSE	-0.794775	-0.864044	-1.07901
TAF5	-0.923198	FALSE	-0.955693	-0.950101	-0.863799
LTV1	-0.923488	FALSE	-1.07868	-1.01543	-0.676349
TBP	-0.941979	FALSE	-1.02543	-0.839116	-0.961389
WTAP	-0.945906	FALSE	-0.896425	-1.11231	-0.828981
PIK3C3	-0.949125	FALSE	-0.937812	-1.33097	-0.578597
NUDC	-0.952489	FALSE	-1.03072	-1.04471	-0.782035
PDPK1	-0.962185	FALSE	-1.21559	-0.594777	-1.07619
DNAJC8	-0.968146	FALSE	-1.03081	-0.493911	-1.37972
CHMP7	-0.971553	FALSE	-1.00289	-0.906185	-1.00558
CTR9	-0.972022	FALSE	-0.913143	-0.939574	-1.06335
RRP12	-0.973543	FALSE	-1.26878	-0.912805	-0.73904
SKA3	-0.975028	FALSE	-0.951464	-0.740478	-1.23314
NUP43	-0.982283	FALSE	-1.26542	-0.787236	-0.894196
BANP	-0.986978	FALSE	-0.819662	-1.09268	-1.04859
DIMT1	-0.990658	FALSE	-1.10005	-0.941254	-0.930672
RBM19	-0.990955	FALSE	-1.28945	-0.913812	-0.769609
RNPS1	-0.994147	FALSE	-0.800599	-1.31075	-0.871089
NUP98	-0.998263	FALSE	-1.03281	-0.876379	-1.0856
MFN2	-1.00841	FALSE	-1.07108	-1.09274	-0.861408
EIF4A1	-1.02789	FALSE	-0.938428	-1.13284	-1.01241
INTS6	-1.03771	FALSE	-0.550696	-0.22087	-2.34155
AATF	-1.04703	FALSE	-1.08309	-1.17829	-0.879723
MTOR	-1.04757	FALSE	-1.25976	-0.776812	-1.10613
MVK	-1.06047	FALSE	-1.00197	-1.08917	-1.09027
TRAPPC1	-1.06287	FALSE	-0.690575	-1.19475	-1.30328
RAC1	-1.08657	FALSE	-1.54778	-1.05043	-0.661509
INTS1	-1.09967	FALSE	-0.873882	-1.02445	-1.40067
DDOST	-1.10079	FALSE	-1.205	-1.02598	-1.07139
PSMG3	-1.11436	FALSE	-1.10096	-1.20976	-1.03234
PSMD13	-1.1153	FALSE	-1.11191	-0.969591	-1.26438
NLE1	-1.12466	FALSE	-1.2192	-1.01434	-1.14043
CAPZB	-1.14864	FALSE	-1.49748	-1.0769	-0.87154
UBIAD1	-1.17894	FALSE	-2.35563	-0.537308	-0.643874
IPO11	-1.20168	FALSE	-1.04473	-1.65321	-0.907092
SLC7A6OS	-1.20257	FALSE	-0.826202	-1.12335	-1.65815
SSU72	-1.21746	FALSE	-1.15088	-1.26679	-1.23471
MED4	-1.22405	FALSE	-1.08591	-1.32345	-1.26279
CCNB1	-1.2278	FALSE	-1.18921	-1.09878	-1.39542
POP5	-1.24514	FALSE	-1.55943	-1.09184	-1.08416
CCNH	-1.24636	FALSE	-1.33618	-1.10142	-1.30148
CDK7	-1.29181	FALSE	-1.53788	-1.06841	-1.26913
PDCD11	-1.30665	FALSE	-1.53132	-1.22304	-1.16561
INTS7	-1.31108	FALSE	-1.04267	-1.46374	-1.42682
EIF3F	-1.32727	FALSE	-1.55672	-1.21922	-1.20586
UTP20	-1.34309	FALSE	-1.43547	-1.42983	-1.16397
UBE2N	-1.35851	FALSE	-1.16732	-1.22551	-1.68269
PSMB6	-1.35982	FALSE	-1.25313	-1.86988	-0.956466
HNRNPU	-1.36495	FALSE	-1.36891	-1.17392	-1.55202
EXOSC6	-1.37704	FALSE	-1.62941	-1.4637	-1.03802
DDX54	-1.3842	FALSE	-1.56449	-1.26921	-1.3189
SS18L2	-1.40833	FALSE	-1.70819	-0.901016	-1.61578
RPL14	-1.4175	FALSE	-1.62816	-1.58697	-1.03737
SACM1L	-1.43637	FALSE	-1.66461	-1.1807	-1.46382
HMGCR	-1.45619	FALSE	-1.56558	-1.19474	-1.60824
UTP15	-1.47556	FALSE	-1.63452	-1.35512	-1.43704
RFC5	-1.48376	FALSE	-1.45095	-1.54312	-1.4572
NUP88	-1.49796	FALSE	-1.50532	-1.18781	-1.80076
MZT1	-1.49996	FALSE	-1.29726	-1.46297	-1.73965
POLR3K	-1.50384	FALSE	-1.78724	-1.32706	-1.39724
RPAIN	-1.50663	FALSE	-0.518535	-2.11197	-1.88937
CDC42	-1.52506	FALSE	-1.87393	-1.30132	-1.39992
PTPN23	-1.52691	FALSE	-1.19709	-1.79478	-1.58886
PPP1R8	-1.55012	FALSE	-1.4115	-1.4834	-1.75546
ANAPC5	-1.55152	FALSE	-1.42664	-1.29759	-1.93033
MAD2L2	-1.57373	FALSE	-1.86909	-1.20573	-1.64636
RFC3	-1.58912	FALSE	-1.33201	-1.87723	-1.55812
SBNO1	-1.64837	FALSE	-1.49835	-1.84484	-1.60191
TCP1	-1.68074	FALSE	-1.51766	-1.80024	-1.72431
RCC1	-1.74455	FALSE	-1.6855	-1.94007	-1.60807
UBE2I	-1.783	FALSE	-1.73289	-1.56498	-2.05112
PPWD1	-1.81339	FALSE	-1.86654	-1.4077	-2.16592
ISCU	-1.81441	FALSE	-1.94368	-1.92332	-1.57622
UBR4	-1.82485	FALSE	-1.15777	-1.8003	-2.51647
ATP2A2	-1.83721	FALSE	-1.92764	-1.25263	-2.33138
RPA2	-1.85509	FALSE	-1.57896	-1.76694	-2.21937
NUTF2	-1.86675	FALSE	-1.77259	-1.8806	-1.94705
RPS23	-1.90051	FALSE	-1.62002	-1.75087	-2.33064
MED11	-1.90554	FALSE	-1.61353	-2.27813	-1.82497
GPN2	-1.99757	FALSE	-2.02336	-1.67503	-2.29433
POLR3B	-2.02529	FALSE	-2.45697	-1.723	-1.89589
EIF3B	-2.02914	FALSE	-1.7727	-2.16127	-2.15344
PSMD7	-2.03535	FALSE	-1.6537	-2.23726	-2.2151
RPA3	-2.08024	FALSE	-1.77365	-2.29497	-2.1721
INTS9	-2.09723	FALSE	-2.24758	-2.02546	-2.01866
PSMD11	-2.12122	FALSE	-2.13722	-1.96156	-2.26488
ATP6V1B2	-2.13246	FALSE	-2.51315	-1.33635	-2.5479
SART3	-2.15407	FALSE	-1.97338	-2.1487	-2.34013
DTL	-2.17131	FALSE	-2.11474	-2.26692	-2.13227
NEDD1	-2.30974	FALSE	-1.65696	-2.21869	-3.05358
ANKLE2	-2.37754	FALSE	-1.75811	-3.01273	-2.3618
DHDDS	-2.67576	FALSE	-2.94241	-2.65072	-2.43417
RPL23	-2.70986	FALSE	-2.62474	-2.67822	-2.82662
ATP6V0C	-2.97412	FALSE	-2.11461	-3.73987	-3.06787
SF3B3	-3.42587	FALSE	-3.01338	-3.61877	-3.64546
SNRPF	-3.58707	FALSE	-2.98592	-3.90336	-3.87194
RAN	-4.49862	FALSE	-4.09682	-4.70889	-4.69016
C12orf45	No data	No data	No data	No data	No data
CDK11A	No data	No data	No data	No data	No data
KIAA0100	No data	No data	No data	No data	No data
TMEM8A	No data	No data	No data	No data	No data
TWISTNB	No data	No data	No data	No data	No data
