# Supplementary material for: Large-scale copy number alterations are enriched for synthetic viability in BRCA1/BRCA2 tumors
Source: Genome Med. 2024 Aug 28;16:108. doi: 10.1186/s13073-024-01371-y (PMC11351199; doi:10.1186/s13073-024-01371-y)
Supplement: Supplementary file 9 — Additional file 9: Table S8. Frequency of heterozygous and homozygous loss for clonogenic assay-validated genes in ER+ breast cancer and ovarian cancer that is HRD vs. HR proficient. [file 13073_2024_1371_MOESM9_ESM.xlsx]

## Sheet: Table S8
Table S8. Frequency of heterozygous and homozygous loss for clonogenic assay-validated genes in ER+ breast cancer and ovarian cancer that is HRD vs. HR proficient.
Gene name	Ovarian Cancer						ER+ Breast Cancer
	Deletions in bBRCA1/2 tumors	Deletions in control tumors	Homozygous deletions in bBRCA1/2 tumors	Homozygous deletions in control tumors	Heterozygous deletions in bBRCA1/2 tumors	Heterozygous deletions in control tumors	Deletions in bBRCA1/2 tumors	Deletions in control tumors	Homozygous deletions in bBRCA1/2 tumors	Homozygous deletions in control tumors	Heterozygous deletions in bBRCA1/2 tumors	Heterozygous deletions in control tumors
ATMIN	63	77	0	1	63	76	21	291	0	6	21	285
ATXN2	33	27	1	1	32	26	5	45	0	1	5	44
GNA12	49	32	2	0	47	32	4	31	0	5	4	26
IPO7	52	52	0	1	52	51	14	60	0	0	14	60
KDM1A	42	31	0	0	42	31	13	126	0	4	13	122
NUP98	56	53	1	1	55	52	17	60	0	0	17	60
RIC8A	50	48	1	2	49	46	19	81	1	6	18	75
